# Supplementary material for: Proteomics and transcriptomics of the BABA-induced resistance response in potato using a novel functional annotation approach
Source: BMC Genomics. 2014 Apr 28;15:315. doi: 10.1186/1471-2164-15-315 (PMC4234511; doi:10.1186/1471-2164-15-315)
Supplement: Additional file 3: Table S2 — Significant differentially expressed transcripts. A full list of significant differentially expressed transcripts (adj. p-value <0.05) in potato leaves following treatment with 10 mM BABA. Samples were analysed two days after treatment of the leaf canopy with BABA. [file 1471-2164-15-315-S3.txt]

ProteinName	Probe_Name	ProteinID	Ratio (log2)	adj.P.Val
KiTH-2	CUST_4392_PI426222305	PGSC0003DMP400014248	9,228625872	2,28E-09
KiTH-2	CUST_4377_PI426222305	PGSC0003DMP400014246	8,625237292	1,83E-09
P-rich protein EIG-I30	CUST_30169_PI426222305	PGSC0003DMP400008397	7,91980143	4,93E-05
Mutt domain protein	CUST_34281_PI426222305	PGSC0003DMP400030392	7,818227097	2,36E-08
Wound-induced protein WIN1	CUST_17328_PI426222305	PGSC0003DMP400033767	7,503876034	2,92E-09
Citrate binding protein	CUST_23400_PI426222305	PGSC0003DMP400007118	7,349087239	2,27E-09
AT-HSFB3 (Arabidopsis thaliana heat shock transcription factor B3)	CUST_23105_PI426222305	PGSC0003DMP400014362	7,072726309	1,46E-06
Cationic peroxidase	CUST_23881_PI426222305	PGSC0003DMP400022299	6,584288765	3,57E-06
Cytochrome P450	CUST_26817_PI426222305	PGSC0003DMP400065616	6,547957717	1,46E-06
ATP-binding component of a transport system	CUST_17316_PI426222305	PGSC0003DMP400033804	6,508141825	7,50E-09
Conserved gene of unknown function	CUST_46449_PI426222305	PGSC0003DMP400004083	6,505666704	1,81E-05
Lipoxygenase	CUST_10030_PI426222305	PGSC0003DMP400019187	6,453453053	0,001076674
KiTH-2	CUST_4478_PI426222305	PGSC0003DMP400014247	6,427199817	0,000748252
KiTH-2	CUST_4391_PI426222305	PGSC0003DMP400014249	6,307899152	0,000566067
Lipoxygenase	CUST_10050_PI426222305	PGSC0003DMP400019188	6,260473719	0,00101165
P-rich protein EIG-I30	CUST_30215_PI426222305	PGSC0003DMP400008501	6,240860187	7,71E-06
Polyphenol oxidase	CUST_46934_PI426222305	PGSC0003DMP400032951	6,211479407	0,000573445
2-Hydroxyisoflavanone dehydratase	CUST_37972_PI426222305	PGSC0003DMP400055127	6,166024162	0,000807561
Ankyrin repeat-containing protein	CUST_10057_PI426222305	PGSC0003DMP400024321	6,086040953	0,002363772
Non-specific lipid-transfer protein	CUST_39476_PI426222305	PGSC0003DMP400055449	5,841081804	0,000170735
Primary amine oxidase	CUST_39401_PI426222305	PGSC0003DMP400052390	5,700075319	2,22E-06
Conserved gene of unknown function	CUST_23345_PI426222305	PGSC0003DMP400001896	5,66909913	0,000170735
Major pollen allergen Ory s 1	CUST_36901_PI426222305	PGSC0003DMP400045511	5,663367287	0,002107416
AT-HSFB3 (Arabidopsis thaliana heat shock transcription factor B3)	CUST_22886_PI426222305	PGSC0003DMP400014364	5,651079355	2,87E-06
Conserved gene of unknown function	CUST_32047_PI426222305	PGSC0003DMP400054575	5,642926832	2,72E-07
Gene of unknown function	CUST_50034_PI426222305	PGSC0003DMP400044135	5,594472507	5,25E-07
Nb cell deth marker	CUST_27148_PI426222305	PGSC0003DMP400017936	5,549398793	1,57E-05
Arachidonic acid-induced DEA1	CUST_30232_PI426222305	PGSC0003DMP400061318	5,517732477	0,000160135
Osmotin	CUST_36083_PI426222305	PGSC0003DMP400005490	5,517150433	0,000210303
Copalyl diphosphate synthase	CUST_37709_PI426222305	PGSC0003DMP400003474	5,501175449	0,002465962
Tryptophan decarboxylase	CUST_32704_PI426222305	PGSC0003DMP400031996	5,489025677	8,13E-06
Copalyl diphosphate synthase	CUST_37764_PI426222305	PGSC0003DMP400003482	5,48037913	0,000986661
Copalyl diphosphate synthase	CUST_37759_PI426222305	PGSC0003DMP400003472	5,479958415	0,001419276
Copalyl diphosphate synthase	CUST_37766_PI426222305	PGSC0003DMP400003481	5,460534245	0,002821235
Copalyl diphosphate synthase	CUST_37731_PI426222305	PGSC0003DMP400003476	5,434921678	9,53E-05
Copalyl diphosphate synthase	CUST_37719_PI426222305	PGSC0003DMP400003478	5,407338467	0,00164721
Copalyl diphosphate synthase	CUST_37732_PI426222305	PGSC0003DMP400003475	5,395677443	0,00196316
DC1 domain-containing protein	CUST_5892_PI426222305	PGSC0003DMP400015622	5,357157299	3,87E-07
Copalyl diphosphate synthase	CUST_37730_PI426222305	PGSC0003DMP400003484	5,35550041	0,002314712
Copalyl diphosphate synthase	CUST_37711_PI426222305	PGSC0003DMP400003477	5,321826729	0,003390658
Conserved gene of unknown function	CUST_3687_PI426222305	PGSC0003DMP400043372	5,255987944	8,36E-06
Glucose-6-phosphate/phosphate translocator 2	CUST_50617_PI426222305	PGSC0003DMP400044204	5,249032093	0,00391799
Copalyl diphosphate synthase	CUST_37725_PI426222305	PGSC0003DMP400003473	5,232631919	0,005646177
Glucose-6-phosphate/phosphate translocator 2	CUST_50631_PI426222305	PGSC0003DMP400044203	5,23217765	0,002672167
Lichenase	CUST_35239_PI426222305	PGSC0003DMP400034720	5,213503797	0,000490037
Nectarin 5	CUST_32057_PI426222305	PGSC0003DMP400054574	5,193678099	5,04E-07
Hypothetical repeat protein	CUST_34906_PI426222305	PGSC0003DMP400049430	5,177622178	7,09E-06
CHP-rich zinc finger protein	CUST_36339_PI426222305	PGSC0003DMP400050478	5,136188673	5,67E-05
Glucan endo-1,3-beta-glucosidase, basic isoform 1	CUST_35241_PI426222305	PGSC0003DMP400062364	5,106815037	0,000254391
Tryptophan decarboxylase	CUST_32654_PI426222305	PGSC0003DMP400031995	5,100533815	1,14E-10
Gene of unknown function	CUST_50047_PI426222305	PGSC0003DMP400044139	5,099965916	1,26E-07
Nectarin 5	CUST_32033_PI426222305	PGSC0003DMP400054573	5,091437688	6,81E-08
Major allergen Pru ar	CUST_14079_PI426222305	PGSC0003DMP400040537	5,083911692	0,004986798
ABC transporter family protein	CUST_9813_PI426222305	PGSC0003DMP400026193	5,071140456	0,000154398
Glucose-6-phosphate/phosphate translocator 2	CUST_50625_PI426222305	PGSC0003DMP400044205	5,068825783	0,007778974
Leucoanthocyanidin dioxygenase	CUST_33229_PI426222305	PGSC0003DMP400045619	5,058816796	1,13E-06
Gene of unknown function	CUST_49815_PI426222305	PGSC0003DMP400022985	5,051444983	9,39E-06
Cation-transporting atpase plant	CUST_17213_PI426222305	PGSC0003DMP400033761	5,021258673	8,84E-07
TSI-1 protein	CUST_5084_PI426222305	PGSC0003DMP400002801	5,017066683	9,26E-05
Hin1	CUST_2573_PI426222305	PGSC0003DMP400048907	4,970297926	0,0002182
PR1 protein	CUST_49885_PI426222305	PGSC0003DMP400065840	4,964878312	0,002617793
TSI-1 protein	CUST_5367_PI426222305	PGSC0003DMP400002803	4,930766006	5,38E-05
Conserved gene of unknown function	CUST_49618_PI426222305	PGSC0003DMP400054177	4,920742328	3,85E-06
Conserved gene of unknown function	CUST_46233_PI426222305	PGSC0003DMP400035925	4,914158151	1,29E-05
Major pollen allergen Ory s 1	CUST_36935_PI426222305	PGSC0003DMP400045512	4,899454393	7,07E-05
Conserved gene of unknown function	CUST_21731_PI426222305	PGSC0003DMP400034512	4,877984442	0,00135037
ABC transporter family protein	CUST_9796_PI426222305	PGSC0003DMP400026186	4,875161913	2,73E-06
DUF26 domain-containing protein 1	CUST_44819_PI426222305	PGSC0003DMP400063324	4,86622278	0,000157241
UPF0497 membrane protein PIMP1	CUST_47943_PI426222305	PGSC0003DMP400048252	4,863821357	2,55E-06
PR1 protein	CUST_49876_PI426222305	PGSC0003DMP400059978	4,857062199	0,003175992
Hin1	CUST_2420_PI426222305	PGSC0003DMP400049083	4,83088742	1,57E-05
DC1 domain-containing protein	CUST_5495_PI426222305	PGSC0003DMP400015484	4,811624757	6,20E-07
Gene of unknown function	CUST_44636_PI426222305	PGSC0003DMP400018733	4,794875757	1,46E-06
Auxin:hydrogen symporter	CUST_44213_PI426222305	PGSC0003DMP400024151	4,784762936	0,000918404
Osmotin	CUST_36136_PI426222305	PGSC0003DMP400005466	4,777929656	0,000215584
Lichenase	CUST_35231_PI426222305	PGSC0003DMP400034722	4,758104973	9,34E-07
Gene of unknown function	CUST_50042_PI426222305	PGSC0003DMP400044133	4,757994349	1,55E-06
Conserved gene of unknown function	CUST_46443_PI426222305	PGSC0003DMP400004084	4,757665861	0,000338291
Gene of unknown function	CUST_50033_PI426222305	PGSC0003DMP400044132	4,746516829	2,95E-05
Conserved gene of unknown function	CUST_24665_PI426222305	PGSC0003DMP400036590	4,733575131	9,59E-07
Gene of unknown function	CUST_36438_PI426222305	PGSC0003DMP400050476	4,732767835	5,70E-05
PR1 protein	CUST_49875_PI426222305	PGSC0003DMP400009084	4,687910909	0,002370955
Lichenase	CUST_35242_PI426222305	PGSC0003DMP400034721	4,685366408	3,57E-06
VQ motif-containing protein	CUST_49801_PI426222305	PGSC0003DMP400022984	4,683011006	0,00013643
Gene of unknown function	CUST_52832_PI426222305	PGSC0003DMP400055966	4,683010433	1,77E-07
Flavonoid 3-hydroxylase	CUST_48583_PI426222305	PGSC0003DMP400024686	4,670204483	0,004051876
Aspartate aminotransferase	CUST_24143_PI426222305	PGSC0003DMP400039762	4,654505618	0,000121154
Auxin:hydrogen symporter	CUST_44237_PI426222305	PGSC0003DMP400024150	4,621122912	0,000806144
Ethylene-responsive transcription factor	CUST_23147_PI426222305	PGSC0003DMP400018208	4,61257363	0,000314668
Glutathione-S-transferase	CUST_51606_PI426222305	PGSC0003DMP400003876	4,588723049	8,94E-06
Proteinase inhibitor type-2 CEVI57	CUST_22432_PI426222305	PGSC0003DMP400026806	4,577465444	8,62E-08
1-aminocyclopropane-1-carboxylate synthase 2	CUST_2807_PI426222305	PGSC0003DMP400000417	4,574849032	0,000546379
Copalyl diphosphate synthase	CUST_37696_PI426222305	PGSC0003DMP400003483	4,574771064	6,09E-05
Gene of unknown function	CUST_30237_PI426222305	PGSC0003DMP400008505	4,571624768	1,83E-09
ATP binding protein	CUST_50448_PI426222305	PGSC0003DMP400044476	4,558157619	1,15E-05
NHL25 (NDR1/HIN1-LIKE 25)	CUST_21757_PI426222305	PGSC0003DMP400037182	4,511649756	6,34E-05
Flavonoid 3-hydroxylase	CUST_48561_PI426222305	PGSC0003DMP400024687	4,498814295	0,004861317
Glucosyl/glucuronosyl transferases	CUST_52315_PI426222305	PGSC0003DMP400028068	4,485057532	0,001119936
TMV induced protein 1-2	CUST_50359_PI426222305	PGSC0003DMP400024650	4,4800806	8,99E-08
TSI-1 protein	CUST_5410_PI426222305	PGSC0003DMP400002802	4,480005386	1,81E-05
WRKY-type DNA binding protein	CUST_25015_PI426222305	PGSC0003DMP400037922	4,472833892	0,002567548
ATP binding protein	CUST_50446_PI426222305	PGSC0003DMP400044477	4,426581364	4,64E-05
Laccase	CUST_27514_PI426222305	PGSC0003DMP400038025	4,422298961	5,21E-08
Class IV chitinase	CUST_36500_PI426222305	PGSC0003DMP400043486	4,420447324	0,001329691
UDP-glucose:glucosyltransferase	CUST_51683_PI426222305	PGSC0003DMP400065467	4,416065332	0,000813572
Iron-regulated transporter 1	CUST_42590_PI426222305	PGSC0003DMP400018324	4,407266053	0,011370098
Aromatic amino acid decarboxylase 2	CUST_33199_PI426222305	PGSC0003DMP400045653	4,398675567	0,004160772
Laccase	CUST_27408_PI426222305	PGSC0003DMP400038026	4,395085206	2,58E-07
PR1 protein	CUST_49863_PI426222305	PGSC0003DMP400009086	4,393329051	0,001851018
Conserved gene of unknown function	CUST_36226_PI426222305	PGSC0003DMP400026986	4,391917586	1,36E-05
Flavonoid 3-hydroxylase	CUST_48577_PI426222305	PGSC0003DMP400024685	4,364586613	0,00563745
Stellacyanin CASLP1	CUST_45361_PI426222305	PGSC0003DMP400001237	4,361606546	0,000215899
UDP-glucose:glucosyltransferase	CUST_40479_PI426222305	PGSC0003DMP400033871	4,343730901	2,50E-05
Conserved gene of unknown function	CUST_36342_PI426222305	PGSC0003DMP400011216	4,333289892	0,003994906
Phytosulfokine peptide	CUST_44137_PI426222305	PGSC0003DMP400037098	4,328982595	0,000813572
Cf-2.2	CUST_10372_PI426222305	PGSC0003DMP400005769	4,311207832	4,96E-06
ATP binding protein	CUST_49016_PI426222305	PGSC0003DMP400014887	4,303685481	2,84E-05
Pectin methlyesterase inhibitor protein 1	CUST_51519_PI426222305	PGSC0003DMP400021265	4,286326797	0,001780776
Conserved gene of unknown function	CUST_31134_PI426222305	PGSC0003DMP400043058	4,274223734	0,005087218
Conserved gene of unknown function	CUST_36343_PI426222305	PGSC0003DMP400050483	4,273713512	0,003233297
Conserved gene of unknown function	CUST_31226_PI426222305	PGSC0003DMP400043057	4,261281642	0,004461122
Conserved gene of unknown function	CUST_9407_PI426222305	PGSC0003DMP400004461	4,24465883	2,35E-07
Conserved gene of unknown function	CUST_36361_PI426222305	PGSC0003DMP400011215	4,238271295	0,002534633
Conserved gene of unknown function	CUST_31162_PI426222305	PGSC0003DMP400043059	4,204159364	0,00644449
Acetylglucosaminyltransferase	CUST_43044_PI426222305	PGSC0003DMP400012979	4,200034058	1,94E-07
Class IV chitinase	CUST_36516_PI426222305	PGSC0003DMP400043485	4,199194675	0,000522893
Osmotin	CUST_36114_PI426222305	PGSC0003DMP400005465	4,190145281	2,87E-06
Conserved gene of unknown function	CUST_31345_PI426222305	PGSC0003DMP400023825	4,17339238	8,94E-06
Tryptophan decarboxylase	CUST_32680_PI426222305	PGSC0003DMP400031994	4,159067787	1,38E-06
Osmotin OSML15	CUST_36072_PI426222305	PGSC0003DMP400005491	4,149399357	8,36E-06
Cytoplasmic small heat shock protein class I	CUST_13910_PI426222305	PGSC0003DMP400041358	4,145272715	0,040821839
Prephenate dehydrogenase	CUST_42657_PI426222305	PGSC0003DMP400035312	4,14507138	0,001497317
Conserved gene of unknown function	CUST_52323_PI426222305	PGSC0003DMP400055154	4,128046406	1,98E-05
WRKY transcription factor	CUST_33451_PI426222305	PGSC0003DMP400030790	4,124232332	2,25E-05
Basic 7S globulin 2 small subunit	CUST_28624_PI426222305	PGSC0003DMP400067474	4,116393945	0,00015601
Conserved gene of unknown function	CUST_52549_PI426222305	PGSC0003DMP400055499	4,116342415	0,000149769
VQ motif-containing protein	CUST_44192_PI426222305	PGSC0003DMP400026278	4,105513825	0,000468802
Copalyl diphosphate synthase	CUST_37697_PI426222305	PGSC0003DMP400003480	4,103541789	0,00044014
MYB	CUST_6673_PI426222305	PGSC0003DMP400009936	4,102277289	0,000196629
Microsomal omega-6-desaturase	CUST_4136_PI426222305	PGSC0003DMP400005301	4,101127456	0,000624037
Class I chitinase	CUST_6879_PI426222305	PGSC0003DMP400018170	4,096252884	0,032175008
Cytochrome P450 76A2	CUST_2172_PI426222305	PGSC0003DMP400048958	4,094160222	3,63E-06
DC1 domain-containing protein	CUST_5524_PI426222305	PGSC0003DMP400015626	4,085101448	5,64E-07
ATP binding protein	CUST_37666_PI426222305	PGSC0003DMP400033499	4,070185979	6,76E-05
UDP-glucose:glucosyltransferase	CUST_38954_PI426222305	PGSC0003DMP400047535	4,068526702	0,00075747
ACRE 132	CUST_9561_PI426222305	PGSC0003DMP400069440	4,068482503	7,17E-05
Cell wall protein pherophorin-C10	CUST_17354_PI426222305	PGSC0003DMP400038969	4,067513852	2,83E-05
Endochitinase	CUST_51701_PI426222305	PGSC0003DMP400015455	4,062744758	1,51E-05
Cysteine-rich extensin-2	CUST_52221_PI426222305	PGSC0003DMP400004343	4,062500846	2,27E-09
KiTH-2	CUST_4350_PI426222305	PGSC0003DMP400014250	4,049338598	2,93E-05
Kinase	CUST_42700_PI426222305	PGSC0003DMP400035300	4,026816608	8,84E-06
HSR203J protein	CUST_34325_PI426222305	PGSC0003DMP400011863	4,021877816	0,006084227
Regulator of gene silencing	CUST_40041_PI426222305	PGSC0003DMP400010464	4,019561125	7,89E-05
Glutathion S-transferase	CUST_51603_PI426222305	PGSC0003DMP400003873	4,011994868	0,001591137
Wound-induced protein WIN1	CUST_17217_PI426222305	PGSC0003DMP400033766	4,001181774	2,67E-05
Tryptophan decarboxylase	CUST_49790_PI426222305	PGSC0003DMP400009612	3,993124474	4,47E-05
Avr9/Cf-9 rapidly elicited protein 74	CUST_29463_PI426222305	PGSC0003DMP400051323	3,987653662	1,83E-05
Sesquiterpene synthase 2	CUST_51385_PI426222305	PGSC0003DMP400050844	3,978210358	0,000634403
Sesquiterpene synthase 2	CUST_51382_PI426222305	PGSC0003DMP400050846	3,975450017	0,000399506
Calmodulin-binding protein	CUST_27244_PI426222305	PGSC0003DMP400009535	3,970681159	0,000354137
Sesquiterpene synthase 2	CUST_51379_PI426222305	PGSC0003DMP400050845	3,960953394	0,000807561
Hcr2-0A	CUST_20787_PI426222305	PGSC0003DMP400009762	3,949046358	0,003033129
Copper transporter 1	CUST_35040_PI426222305	PGSC0003DMP400036210	3,943531323	0,009405881
ZPT2-14	CUST_14385_PI426222305	PGSC0003DMP400040713	3,935890289	6,62E-05
UDP-glucose:glucosyltransferase	CUST_14717_PI426222305	PGSC0003DMP400044882	3,909214266	0,011695435
Epidermis-specific secreted glycoprotein EP1	CUST_17994_PI426222305	PGSC0003DMP400012540	3,905695233	0,002248552
Copper transporter 1	CUST_35030_PI426222305	PGSC0003DMP400036209	3,902414228	0,00918998
UDP-glucose:glucosyltransferase	CUST_51312_PI426222305	PGSC0003DMP400054757	3,902344848	0,002996931
Gene of unknown function	CUST_9827_PI426222305	PGSC0003DMP400026192	3,900317026	2,49E-06
Gamma-gliadin	CUST_27841_PI426222305	PGSC0003DMP400011050	3,894606255	2,25E-05
Periaxin	CUST_24051_PI426222305	PGSC0003DMP400056084	3,883402254	8,94E-06
UDP-glucose:glucosyltransferase	CUST_14544_PI426222305	PGSC0003DMP400044880	3,872938945	0,007681179
Gene of unknown function	CUST_50044_PI426222305	PGSC0003DMP400044131	3,868346801	0,000180082
Ascorbate oxidase	CUST_49178_PI426222305	PGSC0003DMP400048541	3,851100231	0,000135535
UDP-glucose:glucosyltransferase	CUST_14445_PI426222305	PGSC0003DMP400044881	3,846162682	0,004186622
Ascorbate oxidase	CUST_44995_PI426222305	PGSC0003DMP400009719	3,840650772	0,000110164
Copper transporter 1	CUST_35011_PI426222305	PGSC0003DMP400036208	3,836498661	0,005156502
Conserved gene of unknown function	CUST_36070_PI426222305	PGSC0003DMP400005484	3,829984352	0,000354137
Gene of unknown function	CUST_31591_PI426222305	PGSC0003DMP400028841	3,829510807	0,00020313
Acetylglucosaminyltransferase	CUST_43019_PI426222305	PGSC0003DMP400012980	3,829375807	1,91E-06
Avr9/Cf-9 rapidly elicited protein 20	CUST_15909_PI426222305	PGSC0003DMP400024494	3,815441269	0,000110225
Ascorbate oxidase	CUST_49183_PI426222305	PGSC0003DMP400048542	3,813555002	0,000149769
TSI-1 protein	CUST_8126_PI426222305	PGSC0003DMP400051086	3,809753613	0,000629088
Pentatricopeptide repeat-containing protein	CUST_48638_PI426222305	PGSC0003DMP400043818	3,802874578	0,000208282
Pirin	CUST_15162_PI426222305	PGSC0003DMP400038412	3,802485266	1,98E-05
AP2/ERF domain-containing transcription factor	CUST_45635_PI426222305	PGSC0003DMP400021367	3,777343365	0,00082424
CYP92B3	CUST_30132_PI426222305	PGSC0003DMP400008560	3,776405779	9,01E-06
Pirin	CUST_15220_PI426222305	PGSC0003DMP400038413	3,774167494	5,84E-05
CYP92B3	CUST_30173_PI426222305	PGSC0003DMP400008561	3,771959705	1,06E-05
WRKY transcription factor-b	CUST_974_PI426222305	PGSC0003DMP400035081	3,769567658	0,000311675
NtEIG-A1 protein	CUST_45303_PI426222305	PGSC0003DMP400001238	3,758804275	0,00121438
Glutathione S-transferase MSR-1	CUST_34699_PI426222305	PGSC0003DMP400001314	3,757985508	0,000960994
Conserved gene of unknown function	CUST_50069_PI426222305	PGSC0003DMP400044130	3,754554907	0,000917685
Conserved gene of unknown function	CUST_32264_PI426222305	PGSC0003DMP400008792	3,744254809	0,001413894
Glutathion S-transferase	CUST_51595_PI426222305	PGSC0003DMP400003872	3,743915163	0,00135037
Polcalcin Jun o	CUST_31242_PI426222305	PGSC0003DMP400023765	3,742826823	8,45E-05
Periaxin	CUST_23940_PI426222305	PGSC0003DMP400056083	3,742578129	8,55E-06
Sesquiterpene synthase	CUST_44645_PI426222305	PGSC0003DMP400018717	3,74041961	2,93E-05
Aromatic amino acid decarboxylase 2	CUST_33144_PI426222305	PGSC0003DMP400045624	3,729612843	0,000573445
Quinone reductase family protein	CUST_15963_PI426222305	PGSC0003DMP400024478	3,713696981	8,53E-09
Conserved gene of unknown function	CUST_30797_PI426222305	PGSC0003DMP400025805	3,709204461	2,48E-05
Cf-2.2	CUST_20799_PI426222305	PGSC0003DMP400009763	3,706159459	0,001684653
Gene of unknown function	CUST_31583_PI426222305	PGSC0003DMP400028842	3,699815636	0,000419057
Gene of unknown function	CUST_21088_PI426222305	PGSC0003DMP400013959	3,698086222	0,000667311
DUF26 domain-containing protein 2	CUST_24436_PI426222305	PGSC0003DMP400023312	3,684262993	0,000293228
ATP binding protein	CUST_43628_PI426222305	PGSC0003DMP400020905	3,682079968	0,000153358
Ascorbate oxidase	CUST_49185_PI426222305	PGSC0003DMP400048540	3,681486371	0,000138986
Conserved gene of unknown function	CUST_51417_PI426222305	PGSC0003DMP400023346	3,678476942	0,003314672
Cytochrome P450	CUST_35940_PI426222305	PGSC0003DMP400029063	3,674510914	1,90E-05
Basic PR-1 protein	CUST_49857_PI426222305	PGSC0003DMP400009083	3,671425945	1,55E-06
Tyramine hydroxycinnamoyl transferase	CUST_46776_PI426222305	PGSC0003DMP400025999	3,668178932	0,004028005
UDP-glucose:glucosyltransferase	CUST_14772_PI426222305	PGSC0003DMP400044883	3,659796766	0,006979122
Conserved gene of unknown function	CUST_30894_PI426222305	PGSC0003DMP400025753	3,657316027	0,008901365
Serine-threonine protein kinase, plant-type	CUST_43825_PI426222305	PGSC0003DMP400027207	3,655836794	0,003201162
Glucosyl/glucuronosyl transferases	CUST_51624_PI426222305	PGSC0003DMP400036296	3,65428796	0,006600679
Uncharacterized Cys-rich domain	CUST_31539_PI426222305	PGSC0003DMP400028908	3,634498315	0,000196629
Calmodulin-binding protein	CUST_12942_PI426222305	PGSC0003DMP400042330	3,617796938	6,72E-05
Transferase, transferring glycosyl groups	CUST_19451_PI426222305	PGSC0003DMP400049265	3,615284791	0,001596133
Calmodulin-binding family protein	CUST_4017_PI426222305	PGSC0003DMP400054772	3,609766812	3,85E-06
Sesquiterpene synthase 2	CUST_51380_PI426222305	PGSC0003DMP400050843	3,609100753	3,12E-05
Conserved gene of unknown function	CUST_40583_PI426222305	PGSC0003DMP400050080	3,604932893	9,47E-05
Transcription factor AP2-EREBP	CUST_35483_PI426222305	PGSC0003DMP400004053	3,603356536	6,85E-06
Cytochrome P450 92B1	CUST_44411_PI426222305	PGSC0003DMP400048350	3,602672355	2,68E-05
Condensin complex subunit 2	CUST_44856_PI426222305	PGSC0003DMP400002007	3,587601674	0,002956149
Gene of unknown function	CUST_33388_PI426222305	PGSC0003DMP400012222	3,582238849	0,002118483
Spotted leaf protein	CUST_14198_PI426222305	PGSC0003DMP400040564	3,571126599	6,34E-05
Pleiotropic drug resistance protein 1	CUST_38659_PI426222305	PGSC0003DMP400051612	3,565001181	0,001227613
AT-HSFB3 (Arabidopsis thaliana heat shock transcription factor B3)	CUST_21375_PI426222305	PGSC0003DMP400047457	3,5606313	0,001264639
Gene of unknown function	CUST_50064_PI426222305	PGSC0003DMP400044142	3,556667321	8,11E-06
Calmodulin-binding protein	CUST_12706_PI426222305	PGSC0003DMP400042331	3,555344105	8,56E-05
Calmodulin binding protein	CUST_12717_PI426222305	PGSC0003DMP400042328	3,540621762	0,000120281
Anthranilate N-benzoyltransferase protein	CUST_14465_PI426222305	PGSC0003DMP400044835	3,540620231	9,52E-07
Conserved gene of unknown function	CUST_51503_PI426222305	PGSC0003DMP400017179	3,530640911	1,84E-05
Cytochrome P450 76A1	CUST_5532_PI426222305	PGSC0003DMP400004917	3,524165416	1,81E-06
OST3/OST6 family protein	CUST_45053_PI426222305	PGSC0003DMP400018651	3,521640562	3,00E-06
Fatty acid desaturase	CUST_52089_PI426222305	PGSC0003DMP400057982	3,520504933	0,034893509
Osmotin	CUST_36064_PI426222305	PGSC0003DMP400005467	3,520210238	0,006866925
Gene of unknown function	CUST_21074_PI426222305	PGSC0003DMP400013836	3,516307089	0,00113173
Glutathione S-transferase	CUST_15638_PI426222305	PGSC0003DMP400007836	3,512800105	0,005325806
Kunitz-type protease inhibitor	CUST_22483_PI426222305	PGSC0003DMP400026776	3,50755138	5,98E-06
Glucosyl/glucuronosyl transferases	CUST_38972_PI426222305	PGSC0003DMP400056776	3,50622125	0,002393904
Uncharacterized Cys-rich domain	CUST_31408_PI426222305	PGSC0003DMP400028907	3,504271476	0,000560961
Conserved gene of unknown function	CUST_10812_PI426222305	PGSC0003DMP400021469	3,504077646	7,68E-05
Conserved gene of unknown function	CUST_11323_PI426222305	PGSC0003DMP400025644	3,498954759	5,70E-05
Thaumatin	CUST_45224_PI426222305	PGSC0003DMP400007581	3,496387286	0,000285302
Fatty acid desaturase	CUST_52088_PI426222305	PGSC0003DMP400058108	3,490578632	0,031489901
AP2 domain class transcription factor	CUST_36882_PI426222305	PGSC0003DMP400045575	3,489169655	2,16E-06
Clathrin assembly protein	CUST_472_PI426222305	PGSC0003DMP400003821	3,488682572	0,00014062
Serine/threonine protein kinase family protein	CUST_33730_PI426222305	PGSC0003DMP400045800	3,484420837	0,000215899
Serine-threonine protein kinase, plant-type	CUST_43814_PI426222305	PGSC0003DMP400027206	3,48266965	0,000738358
Sesquiterpene synthase 2	CUST_51381_PI426222305	PGSC0003DMP400017373	3,479694585	0,001029755
Zinc-finger protein	CUST_8362_PI426222305	PGSC0003DMP400063571	3,476071268	0,019584756
Aromatic amino acid decarboxylase 1A	CUST_46760_PI426222305	PGSC0003DMP400026007	3,474498247	0,006212387
Major pollen allergen Ory s 1	CUST_35579_PI426222305	PGSC0003DMP400003309	3,471307887	4,47E-05
Conserved gene of unknown function	CUST_39223_PI426222305	PGSC0003DMP400043882	3,46343353	7,71E-06
Calmodulin-binding protein	CUST_12854_PI426222305	PGSC0003DMP400042334	3,458268796	0,000108373
Conserved gene of unknown function	CUST_43387_PI426222305	PGSC0003DMP400022416	3,45795604	0,000823628
Rhicadhesin receptor	CUST_12848_PI426222305	PGSC0003DMP400042520	3,456103664	0,000108733
Polyphenoloxidase	CUST_15763_PI426222305	PGSC0003DMP400038895	3,454947179	7,46E-06
Conserved gene of unknown function	CUST_30866_PI426222305	PGSC0003DMP400025744	3,433773367	1,04E-05
Hcr2-0A	CUST_20669_PI426222305	PGSC0003DMP400009760	3,414833506	0,000421873
Cytochrome P450 hydroxylase	CUST_50710_PI426222305	PGSC0003DMP400056336	3,41215355	2,85E-06
Acidic class II 1,3-beta-glucanase	CUST_47564_PI426222305	PGSC0003DMP400018562	3,404340432	0,001154799
DNA binding protein	CUST_12986_PI426222305	PGSC0003DMP400042575	3,402186095	0,001839783
VQ motif-containing protein	CUST_5577_PI426222305	PGSC0003DMP400004911	3,388660279	0,000190629
Glucan endo-1,3-beta-D-glucosidase	CUST_22989_PI426222305	PGSC0003DMP400051976	3,38219032	0,003594639
Conserved gene of unknown function	CUST_19232_PI426222305	PGSC0003DMP400013331	3,381203602	0,000121405
Cucumber peeling cupredoxin	CUST_35353_PI426222305	PGSC0003DMP400053863	3,380991354	0,00067644
UDP-glucose:glucosyltransferase	CUST_51620_PI426222305	PGSC0003DMP400036294	3,376749988	0,004020197
Cytochrome P450	CUST_37758_PI426222305	PGSC0003DMP400036172	3,376277947	0,019803387
Pectinesterase	CUST_37980_PI426222305	PGSC0003DMP400055069	3,375894923	0,000640596
Gene of unknown function	CUST_20804_PI426222305	PGSC0003DMP400008255	3,375880639	2,93E-05
CHP-rich zinc finger protein	CUST_46600_PI426222305	PGSC0003DMP400018457	3,375329401	0,001696244
PR10	CUST_4935_PI426222305	PGSC0003DMP400002693	3,365636706	0,000133442
Avr9/Cf-9 induced kinase 1	CUST_30672_PI426222305	PGSC0003DMP400004152	3,356498261	0,000247257
Conserved gene of unknown function	CUST_14751_PI426222305	PGSC0003DMP400044836	3,356318519	0,008486014
Glutathione S-transferase	CUST_51586_PI426222305	PGSC0003DMP400003884	3,356257439	7,75E-06
Calmodulin binding protein	CUST_5877_PI426222305	PGSC0003DMP400015748	3,344363157	0,000334183
Anthranilate N-hydroxycinnamoyl/benzoyltransferase	CUST_14668_PI426222305	PGSC0003DMP400044834	3,341056154	3,19E-05
Conserved gene of unknown function	CUST_30838_PI426222305	PGSC0003DMP400025743	3,339206946	0,000157795
Wound-induced protein WIN1	CUST_17169_PI426222305	PGSC0003DMP400033768	3,3359225	0,000429792
Conserved gene of unknown function	CUST_43276_PI426222305	PGSC0003DMP400043385	3,334774647	0,000215899
UDP-glucosyltransferase	CUST_4184_PI426222305	PGSC0003DMP400005305	3,332766848	1,43E-05
Hcr2-0A	CUST_20722_PI426222305	PGSC0003DMP400008388	3,332179083	0,00164721
Conserved gene of unknown function	CUST_14330_PI426222305	PGSC0003DMP400040733	3,328552279	2,51E-05
ATP binding protein	CUST_50925_PI426222305	PGSC0003DMP400009648	3,325940588	7,58E-05
WRKY-type transcription factor	CUST_39349_PI426222305	PGSC0003DMP400020631	3,318375968	0,000252024
Conserved gene of unknown function	CUST_42778_PI426222305	PGSC0003DMP400022978	3,301878913	2,25E-05
Geranylgeranyl pyrophosphate synthase 1	CUST_46033_PI426222305	PGSC0003DMP400027464	3,298893008	7,67E-05
Receptor protein kinase	CUST_50513_PI426222305	PGSC0003DMP400041759	3,296837633	5,93E-05
Vetispiradiene synthase 1	CUST_35775_PI426222305	PGSC0003DMP400031782	3,296395089	0,002950568
Conserved gene of unknown function	CUST_11079_PI426222305	PGSC0003DMP400053071	3,294606244	1,69E-05
Gene of unknown function	CUST_20749_PI426222305	PGSC0003DMP400008083	3,284730617	3,98E-05
Serine/threonine protein kinase family protein	CUST_33640_PI426222305	PGSC0003DMP400045799	3,28469634	0,001460073
Major pollen allergen Ory s 1	CUST_35586_PI426222305	PGSC0003DMP400003307	3,284338091	7,86E-05
Endo-1,4-beta-glucanase	CUST_15240_PI426222305	PGSC0003DMP400038445	3,282243393	0,000189721
DNA binding protein	CUST_34313_PI426222305	PGSC0003DMP400038123	3,281124943	0,00196316
ATERF-2/ATERF2/ERF2	CUST_36880_PI426222305	PGSC0003DMP400045576	3,280565035	0,001912197
P69B protein	CUST_36120_PI426222305	PGSC0003DMP400056894	3,274236346	0,000196126
Glycosyltransferase UGT90A7	CUST_12913_PI426222305	PGSC0003DMP400042569	3,272443029	0,000133784
S-adenosylmethionine-dependent methyltransferase	CUST_45278_PI426222305	PGSC0003DMP400018799	3,272078299	0,000617103
Reticuline oxidase	CUST_15924_PI426222305	PGSC0003DMP400038813	3,265843746	0,001390011
WRKY transcription factor	CUST_30519_PI426222305	PGSC0003DMP400017131	3,264833167	0,000110505
Aromatic amino acid decarboxylase 1A	CUST_46757_PI426222305	PGSC0003DMP400026008	3,264689083	0,007589819
Membrane protein	CUST_42951_PI426222305	PGSC0003DMP400010879	3,263767096	5,38E-05
DC1 domain containing protein	CUST_36407_PI426222305	PGSC0003DMP400011220	3,260238385	2,55E-05
P20Sh148J07	CUST_4179_PI426222305	PGSC0003DMP400005335	3,25766272	1,31E-05
Pirin	CUST_15306_PI426222305	PGSC0003DMP400038411	3,252195731	0,000138011
Fatty acid desaturase	CUST_47713_PI426222305	PGSC0003DMP400041243	3,251603392	0,036910947
Transcription factor TSRF1	CUST_28286_PI426222305	PGSC0003DMP400030111	3,251562579	0,003487996
Endochitinase	CUST_50801_PI426222305	PGSC0003DMP400062421	3,24128863	2,70E-05
Germin	CUST_35781_PI426222305	PGSC0003DMP400031837	3,23721437	8,68E-05
UDP-glucuronosyltransferase	CUST_48827_PI426222305	PGSC0003DMP400037742	3,235363181	0,000467016
Conserved gene of unknown function	CUST_36375_PI426222305	PGSC0003DMP400011221	3,228332304	0,000918404
Gene of unknown function	CUST_20797_PI426222305	PGSC0003DMP400008254	3,220725011	3,56E-05
Conserved gene of unknown function	CUST_8227_PI426222305	PGSC0003DMP400050959	3,205863139	0,000793919
Aromatic amino acid decarboxylase 2	CUST_33237_PI426222305	PGSC0003DMP400045623	3,205487417	0,000829466
Cytochrome P450	CUST_48554_PI426222305	PGSC0003DMP400056122	3,194530745	1,86E-06
Aromatic amino acid decarboxylase 1A	CUST_46779_PI426222305	PGSC0003DMP400026006	3,187798672	0,000938677
Glutaredoxin	CUST_48986_PI426222305	PGSC0003DMP400037859	3,181723896	0,000682262
Cytochrome P450	CUST_37715_PI426222305	PGSC0003DMP400036174	3,180684922	0,027056749
Microsomal oleic acid desaturase	CUST_39999_PI426222305	PGSC0003DMP400063756	3,168896055	0,008978743
Hydroxyproline-rich glycoprotein GAS31	CUST_49626_PI426222305	PGSC0003DMP400054178	3,158851278	0,000125994
Major pollen allergen Ory s 1	CUST_35555_PI426222305	PGSC0003DMP400003308	3,155572435	0,002467983
Sesquiterpene synthase 2	CUST_51716_PI426222305	PGSC0003DMP400031484	3,152182717	0,004384123
Peroxidase 27	CUST_24430_PI426222305	PGSC0003DMP400042108	3,151944927	3,02E-05
(-)-a-terpineol synthase	CUST_48210_PI426222305	PGSC0003DMP400037641	3,151071584	0,000925021
Triacylglycerol lipase	CUST_8031_PI426222305	PGSC0003DMP400027007	3,148745864	2,48E-05
Soul heme-binding family protein	CUST_2097_PI426222305	PGSC0003DMP400019456	3,146513154	0,015223478
ZPT2-12	CUST_22729_PI426222305	PGSC0003DMP400052752	3,146052954	7,58E-05
Auxin-regulated dual specificity cytosolic kinase	CUST_33901_PI426222305	PGSC0003DMP400008626	3,143309171	1,36E-05
Hcr2-0A	CUST_20890_PI426222305	PGSC0003DMP400008389	3,142182252	0,002620368
Pathogen-and wound-inducible antifungal protein CBP20	CUST_17229_PI426222305	PGSC0003DMP400033772	3,13646075	0,001232869
Glutathione S-transferase	CUST_51607_PI426222305	PGSC0003DMP400003874	3,136395691	0,000263329
Conserved gene of unknown function	CUST_45592_PI426222305	PGSC0003DMP400005954	3,135461969	1,15E-05
Fatty acid desaturase	CUST_47737_PI426222305	PGSC0003DMP400041238	3,13256639	0,021534246
Conserved gene of unknown function	CUST_9018_PI426222305	PGSC0003DMP400009044	3,127187518	0,000140963
Endochitinase 4	CUST_50802_PI426222305	PGSC0003DMP400046624	3,124182047	0,000611916
Aromatic amino acid decarboxylase 1B	CUST_46344_PI426222305	PGSC0003DMP400050606	3,123817467	0,001146049
P-rich protein EIG-I30	CUST_30210_PI426222305	PGSC0003DMP400008484	3,1220318	0,005094529
Auxin-regulated dual specificity cytosolic kinase	CUST_33872_PI426222305	PGSC0003DMP400008627	3,118579875	8,45E-05
UDP-glucuronosyltransferase	CUST_48814_PI426222305	PGSC0003DMP400037746	3,101392715	2,69E-05
Fatty acid desaturase	CUST_47711_PI426222305	PGSC0003DMP400041221	3,100564702	0,008243926
UDP-glucoronosyl/UDP-glucosyl transferase family protein	CUST_24523_PI426222305	PGSC0003DMP400036600	3,098629125	0,000113829
Brassinosteroid LRR receptor kinase	CUST_12872_PI426222305	PGSC0003DMP400042691	3,088561132	5,70E-05
Spotted leaf protein	CUST_40107_PI426222305	PGSC0003DMP400010511	3,085185286	0,002122361
Endochitinase 2	CUST_50804_PI426222305	PGSC0003DMP400046623	3,084918175	0,003109633
Glutathione S-transferase T2	CUST_51583_PI426222305	PGSC0003DMP400003877	3,078334773	9,53E-05
TIR/NBS/LRR protein	CUST_41095_PI426222305	PGSC0003DMP400003142	3,078001751	0,000979074
Hcr2-p3	CUST_6961_PI426222305	PGSC0003DMP400031330	3,0775973	0,003261133
Conserved gene of unknown function	CUST_45562_PI426222305	PGSC0003DMP400005955	3,077258341	2,39E-05
SBT4B protein	CUST_13468_PI426222305	PGSC0003DMP400012122	3,071500214	0,006464105
Gene of unknown function	CUST_16463_PI426222305	PGSC0003DMP400019038	3,066517998	0,003104616
Endochitinase 3	CUST_50807_PI426222305	PGSC0003DMP400046622	3,06409922	2,93E-05
Conserved gene of unknown function	CUST_46241_PI426222305	PGSC0003DMP400035962	3,049509806	0,001047557
Conserved gene of unknown function	CUST_41821_PI426222305	PGSC0003DMP400048166	3,047219398	0,000205854
Avr9/Cf-9 rapidly elicited protein 169	CUST_18027_PI426222305	PGSC0003DMP400048090	3,042999001	0,000587437
Ascorbate oxidase	CUST_45011_PI426222305	PGSC0003DMP400009720	3,042594733	0,000709426
E3 ubiquitin-protein ligase RMA1H1	CUST_21311_PI426222305	PGSC0003DMP400013966	3,023741748	1,98E-05
Esterase PIR7B	CUST_19448_PI426222305	PGSC0003DMP400049332	3,021275469	0,012033429
Oxidoreductase	CUST_36540_PI426222305	PGSC0003DMP400054264	3,019702089	2,74E-07
Divinyl ether synthase	CUST_47454_PI426222305	PGSC0003DMP400043670	3,018832014	0,000113132
Conserved gene of unknown function	CUST_31379_PI426222305	PGSC0003DMP400023717	3,014733336	0,000528929
Inosine-uridine preferring nucleoside hydrolase	CUST_52537_PI426222305	PGSC0003DMP400008009	3,004515229	0,001268842
Gene of unknown function	CUST_32089_PI426222305	PGSC0003DMP400040246	3,004200291	2,40E-06
Dimethylaniline monooxygenase	CUST_26856_PI426222305	PGSC0003DMP400024032	3,001324695	7,52E-07
Delta TIP	CUST_9334_PI426222305	PGSC0003DMP400004546	2,999291774	4,47E-05
Avr9/Cf-9 rapidly elicited protein 141	CUST_33945_PI426222305	PGSC0003DMP400046079	2,999014163	0,00011311
Binding protein	CUST_48214_PI426222305	PGSC0003DMP400037649	2,997028145	8,45E-05
PAE	CUST_40700_PI426222305	PGSC0003DMP400041742	2,995959686	8,84E-07
Serine/threonine protein kinase family protein	CUST_33709_PI426222305	PGSC0003DMP400045801	2,987246379	0,000722708
Gene of unknown function	CUST_8489_PI426222305	PGSC0003DMP400062340	2,981827628	0,000222841
Conserved gene of unknown function	CUST_38047_PI426222305	PGSC0003DMP400055135	2,977451966	0,000318565
Esterase PIR7B	CUST_19315_PI426222305	PGSC0003DMP400049331	2,970891502	0,008710299
Endo-1,4-beta-glucanase	CUST_26207_PI426222305	PGSC0003DMP400028249	2,970538046	9,28E-05
Serine/threonine kinase	CUST_6662_PI426222305	PGSC0003DMP400010170	2,969950802	8,45E-05
F-box family protein	CUST_42908_PI426222305	PGSC0003DMP400068830	2,96861513	0,046337327
Calcium-binding protein	CUST_47332_PI426222305	PGSC0003DMP400039912	2,967583387	0,000202031
Conserved gene of unknown function	CUST_46455_PI426222305	PGSC0003DMP400011350	2,967032972	8,94E-06
Acidic class II 1,3-beta-glucanase	CUST_47562_PI426222305	PGSC0003DMP400018564	2,961842836	0,000703145
Gene of unknown function	CUST_6911_PI426222305	PGSC0003DMP400029657	2,958690216	0,000425107
Glucan endo-1,3-beta-glucosidase, basic vacuolar isoform GLB	CUST_35226_PI426222305	PGSC0003DMP400037849	2,957655873	0,000369988
Exostosin	CUST_45977_PI426222305	PGSC0003DMP400006014	2,948297561	5,70E-05
Conserved gene of unknown function	CUST_26131_PI426222305	PGSC0003DMP400028369	2,947988909	1,82E-05
Proteinase inhibitor type-2 CEVI57	CUST_22408_PI426222305	PGSC0003DMP400026812	2,942596759	3,93E-05
N-acetyltransferase	CUST_39410_PI426222305	PGSC0003DMP400055482	2,938382161	0,004897884
Glucosyltransferase	CUST_36008_PI426222305	PGSC0003DMP400029036	2,930942476	0,000279101
MYB21	CUST_35173_PI426222305	PGSC0003DMP400014628	2,922128716	0,007040786
DC1 domain containing protein	CUST_36331_PI426222305	PGSC0003DMP400011192	2,918680584	8,50E-05
Conserved gene of unknown function	CUST_50067_PI426222305	PGSC0003DMP400044129	2,917697669	1,66E-05
Glutaredoxin	CUST_48981_PI426222305	PGSC0003DMP400037858	2,917285792	0,000397346
Auxin:hydrogen symporter	CUST_44202_PI426222305	PGSC0003DMP400024149	2,914424799	0,000168906
Phi-1 protein	CUST_42496_PI426222305	PGSC0003DMP400053661	2,913700509	0,007040786
Lipid binding protein	CUST_35471_PI426222305	PGSC0003DMP400022081	2,912141292	0,000951386
Gene of unknown function	CUST_50056_PI426222305	PGSC0003DMP400044134	2,910217868	0,001809422
Cytochrome P450 hydroxylase	CUST_52098_PI426222305	PGSC0003DMP400017314	2,907731934	0,001451754
Kinase	CUST_18243_PI426222305	PGSC0003DMP400028737	2,907709311	0,000266849
Conserved gene of unknown function	CUST_26613_PI426222305	PGSC0003DMP400000627	2,907427213	5,17E-05
Avr9/Cf-9 rapidly elicited protein 180	CUST_48620_PI426222305	PGSC0003DMP400052535	2,906311657	8,23E-05
Conserved gene of unknown function	CUST_14574_PI426222305	PGSC0003DMP400044999	2,899336574	0,001256793
N-acetyltransferase	CUST_39417_PI426222305	PGSC0003DMP400055483	2,89728554	0,001925645
1-aminocyclopropane-1-carboxylate synthase	CUST_10843_PI426222305	PGSC0003DMP400064398	2,892891615	3,20E-07
Epidermis-specific secreted glycoprotein EP1	CUST_17970_PI426222305	PGSC0003DMP400012597	2,889555799	0,00030741
Conserved gene of unknown function	CUST_9538_PI426222305	PGSC0003DMP400004462	2,885984767	0,002107191
CYP72A54	CUST_45030_PI426222305	PGSC0003DMP400018635	2,884590037	0,00118337
E3 ubiquitin ligase PUB14	CUST_23275_PI426222305	PGSC0003DMP400049977	2,878287013	0,001343188
Ethylene-responsive transcription factor	CUST_28336_PI426222305	PGSC0003DMP400030113	2,877648981	4,57E-05
Gene of unknown function	CUST_44783_PI426222305	PGSC0003DMP400027549	2,877510145	0,000540461
Receptor protein kinase zmpk1	CUST_5662_PI426222305	PGSC0003DMP400041966	2,876898155	0,000808087
Proline transporter	CUST_51313_PI426222305	PGSC0003DMP400054759	2,872707886	0,005395267
Glutathione S-transferase	CUST_51599_PI426222305	PGSC0003DMP400003865	2,869088936	0,002466952
UDP-glucosyltransferase	CUST_50678_PI426222305	PGSC0003DMP400015119	2,865356922	0,000381176
GRAS4	CUST_12374_PI426222305	PGSC0003DMP400042954	2,864250406	0,000469442
TSI-1 protein	CUST_5007_PI426222305	PGSC0003DMP400002692	2,862497869	0,000196629
Twi1 protein	CUST_14508_PI426222305	PGSC0003DMP400044886	2,847062999	0,002631482
Conserved gene of unknown function	CUST_28051_PI426222305	PGSC0003DMP400003069	2,84671521	0,000263777
Conserved gene of unknown function	CUST_2831_PI426222305	PGSC0003DMP400000078	2,84090511	0,000516702
Tropinone reductase homolog	CUST_29241_PI426222305	PGSC0003DMP400035832	2,837462461	0,03322027
Glucosyl/glucuronosyl transferases	CUST_51622_PI426222305	PGSC0003DMP400064222	2,836549482	4,47E-05
NAC domain protein	CUST_46165_PI426222305	PGSC0003DMP400002220	2,834790373	0,00069215
1-aminocyclopropane-1-carboxylate oxidase 2	CUST_24334_PI426222305	PGSC0003DMP400024510	2,832833577	0,000488285
ATP binding protein	CUST_36978_PI426222305	PGSC0003DMP400011516	2,831494453	0,003185384
Glutathione S-transferase	CUST_51601_PI426222305	PGSC0003DMP400003883	2,828909677	0,000279322
Ring finger protein	CUST_10476_PI426222305	PGSC0003DMP400021473	2,825304589	8,52E-05
Fatty acid desaturase	CUST_47706_PI426222305	PGSC0003DMP400041239	2,82207196	0,002968105
Transferase, transferring glycosyl groups	CUST_51342_PI426222305	PGSC0003DMP400004302	2,822050971	0,00118337
Glutathione S-transferase	CUST_51591_PI426222305	PGSC0003DMP400003887	2,821497441	6,26E-05
VQ motif-containing protein	CUST_46697_PI426222305	PGSC0003DMP400016696	2,818383317	3,46E-05
Conserved gene of unknown function	CUST_3107_PI426222305	PGSC0003DMP400048303	2,815728498	0,014847534
NtPRp27	CUST_33038_PI426222305	PGSC0003DMP400011122	2,814805677	0,001416038
Proline iminopeptidase	CUST_49862_PI426222305	PGSC0003DMP400009071	2,814028287	0,000121405
2,4-dienoyl-CoA reductase	CUST_52119_PI426222305	PGSC0003DMP400024793	2,812519425	0,016975642
Matrix metalloprotease 1	CUST_43706_PI426222305	PGSC0003DMP400003431	2,805712314	0,000318706
Conserved gene of unknown function	CUST_48546_PI426222305	PGSC0003DMP400029445	2,804838505	0,010121005
Conserved gene of unknown function	CUST_11321_PI426222305	PGSC0003DMP400025643	2,803613148	0,000298667
S-locus-specific glycoprotein S6	CUST_38274_PI426222305	PGSC0003DMP400045384	2,798158953	0,004833573
Desacetoxyvindoline 4-hydroxylase	CUST_50055_PI426222305	PGSC0003DMP400044126	2,796637849	3,70E-05
Conserved gene of unknown function	CUST_27506_PI426222305	PGSC0003DMP400047909	2,795942394	0,000767367
Peroxidase	CUST_47116_PI426222305	PGSC0003DMP400020640	2,795840688	0,014413342
Conserved gene of unknown function	CUST_12543_PI426222305	PGSC0003DMP400042933	2,795779707	0,000369988
Alpha-xylosidase	CUST_35164_PI426222305	PGSC0003DMP400014636	2,794209495	6,02E-05
GNS1/SUR4 membrane family protein	CUST_49105_PI426222305	PGSC0003DMP400029515	2,793258998	0,000135535
Extensin	CUST_43247_PI426222305	PGSC0003DMP400001497	2,792871305	0,000667311
Serine-threonine protein kinase, plant-type	CUST_39743_PI426222305	PGSC0003DMP400045913	2,7927433	0,000244506
Glutathione-S-transferase	CUST_2203_PI426222305	PGSC0003DMP400019452	2,790032075	0,0007095
NAC domain-containing protein	CUST_24515_PI426222305	PGSC0003DMP400036603	2,788982537	0,011232876
CYP81B36	CUST_41614_PI426222305	PGSC0003DMP400037342	2,787324059	0,000599122
Conserved gene of unknown function	CUST_28448_PI426222305	PGSC0003DMP400005849	2,783916918	0,001821471
Calcium-binding allergen Ole e	CUST_22880_PI426222305	PGSC0003DMP400014356	2,78368267	0,000121405
Tyramine hydroxycinnamoyl transferase	CUST_46773_PI426222305	PGSC0003DMP400026003	2,782615607	8,89E-05
Alternative oxidase	CUST_49892_PI426222305	PGSC0003DMP400013470	2,782490277	0,003933472
WRKY transcription factor	CUST_36462_PI426222305	PGSC0003DMP400054257	2,781963051	0,005360291
Acidic class II 1,3-beta-glucanase	CUST_47551_PI426222305	PGSC0003DMP400018566	2,780016371	0,000748252
PAR-1c protein	CUST_26442_PI426222305	PGSC0003DMP400025275	2,774019334	0,01748385
Matrix metalloprotease 1	CUST_43673_PI426222305	PGSC0003DMP400003432	2,767073175	0,000262788
Beta-fructofuranosidase	CUST_2397_PI426222305	PGSC0003DMP400049113	2,763229943	0,000516702
Wall-associated kinase	CUST_6379_PI426222305	PGSC0003DMP400010168	2,757775202	0,00046696
Lipid binding protein	CUST_35477_PI426222305	PGSC0003DMP400022080	2,7529252	0,001101823
Heat shock factor protein	CUST_18901_PI426222305	PGSC0003DMP400030290	2,750087895	0,000986661
Ring finger protein	CUST_18969_PI426222305	PGSC0003DMP400016626	2,748674682	0,000135535
Twi1 protein	CUST_14623_PI426222305	PGSC0003DMP400044887	2,748239573	0,004051876
Ankyrin repeat-containing protein	CUST_10052_PI426222305	PGSC0003DMP400024322	2,746521009	4,47E-05
Hcr2-p3	CUST_39989_PI426222305	PGSC0003DMP400020607	2,742052248	0,000924633
Glucosyltransferase	CUST_26786_PI426222305	PGSC0003DMP400021193	2,741097902	0,000517297
BURP domain-containing protein	CUST_52038_PI426222305	PGSC0003DMP400050871	2,740700672	0,001809422
Cyclic nucleotide-gated calmodulin-binding ion channel	CUST_13746_PI426222305	PGSC0003DMP400031369	2,739592934	0,001001061
Calcium-binding EF hand family protein	CUST_52208_PI426222305	PGSC0003DMP400029866	2,738488277	0,000114884
Rnf5	CUST_21107_PI426222305	PGSC0003DMP400013965	2,736186467	0,000324129
S-adenosylmethionine-dependent methyltransferase	CUST_45276_PI426222305	PGSC0003DMP400018800	2,735168051	0,006932332
Glucosyltransferase	CUST_23003_PI426222305	PGSC0003DMP400057677	2,730621011	0,00085409
Acidic class II 1,3-beta-glucanase	CUST_47567_PI426222305	PGSC0003DMP400018565	2,728941761	0,000294651
ATP binding protein	CUST_37003_PI426222305	PGSC0003DMP400011896	2,728002029	0,007681179
Glycosyltransferase	CUST_52825_PI426222305	PGSC0003DMP400055657	2,725638649	0,001591137
Zinc finger protein	CUST_32045_PI426222305	PGSC0003DMP400054551	2,723748104	0,001900465
Phospholipase PLDb1	CUST_36140_PI426222305	PGSC0003DMP400039419	2,722849961	0,002395903
VQ motif-containing protein	CUST_34217_PI426222305	PGSC0003DMP400020824	2,722111508	0,000397346
Nectarin-2	CUST_47883_PI426222305	PGSC0003DMP400042065	2,720243561	4,18E-05
Cf-2.2	CUST_32167_PI426222305	PGSC0003DMP400056119	2,719705765	0,000875092
Copalyl diphosphate synthase	CUST_37704_PI426222305	PGSC0003DMP400003479	2,71587756	0,000328308
Calmodulin-binding protein	CUST_12742_PI426222305	PGSC0003DMP400042332	2,709171726	0,000275112
Conserved gene of unknown function	CUST_52476_PI426222305	PGSC0003DMP400054893	2,707049423	0,007103552
Anthranilate N-benzoyltransferase protein	CUST_51158_PI426222305	PGSC0003DMP400056456	2,705591224	1,84E-05
Cytochrome P450	CUST_29570_PI426222305	PGSC0003DMP400051479	2,704916357	2,40E-06
NAC domain protein	CUST_52042_PI426222305	PGSC0003DMP400033187	2,703664792	0,013863393
ERF transcription factor 4	CUST_50788_PI426222305	PGSC0003DMP400018962	2,70318313	0,007211603
ATP binding protein	CUST_8905_PI426222305	PGSC0003DMP400039089	2,702945375	0,006464105
Glutathione-S-transferase	CUST_51580_PI426222305	PGSC0003DMP400003875	2,701007525	0,017561761
Proteinase inhibitor type-2 CEVI57	CUST_42364_PI426222305	PGSC0003DMP400008031	2,699955691	0,00010285
Zinc finger protein	CUST_9797_PI426222305	PGSC0003DMP400037733	2,699718406	0,002319117
Gibberellin receptor GID1	CUST_17280_PI426222305	PGSC0003DMP400038995	2,699049039	0,000271976
VQ motif-containing protein	CUST_34205_PI426222305	PGSC0003DMP400020823	2,69473676	0,000541681
Cytokinin oxidase/dehydrogenase 2	CUST_26611_PI426222305	PGSC0003DMP400000653	2,691523892	0,00090344
TMV-induced protein I	CUST_12265_PI426222305	PGSC0003DMP400029285	2,690599207	0,000224384
Multidrug resistance-associated protein 2, 6 (Mrp2, 6), abc-transoprter	CUST_7011_PI426222305	PGSC0003DMP400030462	2,68798908	0,002521658
UP-9A	CUST_16509_PI426222305	PGSC0003DMP400046926	2,684341714	9,36E-06
Hsr203J	CUST_24588_PI426222305	PGSC0003DMP400036620	2,682754671	0,002219892
9-cis-epoxycarotenoid dioxygenase	CUST_37879_PI426222305	PGSC0003DMP400007666	2,676468032	0,001343188
MLO1	CUST_31809_PI426222305	PGSC0003DMP400035812	2,676371107	0,004818996
Peroxidase	CUST_3480_PI426222305	PGSC0003DMP400043335	2,675425948	1,73E-05
Potassium channel tetramerization domain-containing protein	CUST_10816_PI426222305	PGSC0003DMP400021568	2,673211982	0,000114884
PRIB5 protein	CUST_13721_PI426222305	PGSC0003DMP400012399	2,668997022	0,002821235
Transmembrane protein	CUST_28390_PI426222305	PGSC0003DMP400030104	2,668889632	0,000546379
Gene of unknown function	CUST_19419_PI426222305	PGSC0003DMP400013328	2,668089851	0,0010279
EIX receptor 1	CUST_42441_PI426222305	PGSC0003DMP400039840	2,662836329	0,001815289
Tyrosine specific protein phosphatase and dual specificity protein phosphatase	CUST_21911_PI426222305	PGSC0003DMP400012869	2,652474229	0,002289062
UPF0497 membrane protein PIMP1	CUST_47929_PI426222305	PGSC0003DMP400048251	2,650915406	0,004967425
Response to dessication RD2	CUST_46837_PI426222305	PGSC0003DMP400001424	2,646486251	0,000400248
UDP-glucosyltransferase family 1 protein	CUST_30404_PI426222305	PGSC0003DMP400047139	2,646037468	0,002379973
N-acetyltransferase	CUST_39473_PI426222305	PGSC0003DMP400055481	2,642466987	0,005670623
Calmodulin binding protein	CUST_26521_PI426222305	PGSC0003DMP400000650	2,642132732	2,39E-05
Sugar transporter	CUST_16183_PI426222305	PGSC0003DMP400027111	2,641727846	0,001421054
Phosphate/phosphoenolpyruvate translocator	CUST_11726_PI426222305	PGSC0003DMP400031625	2,640670136	0,000354137
Conserved gene of unknown function	CUST_9591_PI426222305	PGSC0003DMP400004463	2,640513532	0,001141559
Mitochondrial phosphate translocator	CUST_52811_PI426222305	PGSC0003DMP400056347	2,638637705	0,001553272
Arabinogalactan-protein	CUST_38302_PI426222305	PGSC0003DMP400031033	2,635229922	0,00030741
Serine-threonine protein kinase, plant-type	CUST_50522_PI426222305	PGSC0003DMP400041757	2,634221798	0,000153358
Spotted leaf protein	CUST_42210_PI426222305	PGSC0003DMP400025951	2,63046088	5,88E-05
F-box and wd40 domain protein	CUST_5952_PI426222305	PGSC0003DMP400009060	2,628870523	0,000133536
Metal ion binding protein	CUST_18918_PI426222305	PGSC0003DMP400030242	2,614299465	0,00195253
Periaxin	CUST_27864_PI426222305	PGSC0003DMP400011046	2,613845036	0,000196629
Glycerophosphodiester phosphodiesterase	CUST_44608_PI426222305	PGSC0003DMP400009287	2,61364417	2,39E-05
Multidrug/pheromone exporter, MDR family, ABC transporter family	CUST_30825_PI426222305	PGSC0003DMP400012921	2,612318199	6,34E-05
CycD3;1 protein	CUST_51540_PI426222305	PGSC0003DMP400021248	2,609041157	0,013178459
Calcium ion binding protein	CUST_1070_PI426222305	PGSC0003DMP400002390	2,603794584	0,002578556
ATP binding / carbohydrate binding / kinase/ protein kinase/ protein serine/threonine kinase/ protein tyrosine kinase/ sugar binding	CUST_15842_PI426222305	PGSC0003DMP400038811	2,598239441	0,000165336
Calcium ion binding protein	CUST_45829_PI426222305	PGSC0003DMP400033934	2,596677211	0,004885018
CXE carboxylesterase	CUST_34324_PI426222305	PGSC0003DMP400011864	2,595266424	0,001074389
Glutathione S-transferase	CUST_38185_PI426222305	PGSC0003DMP400036810	2,595126	6,34E-05
Periaxin	CUST_24084_PI426222305	PGSC0003DMP400056085	2,590333195	1,01E-06
Sigma factor binding protein 1	CUST_17225_PI426222305	PGSC0003DMP400009557	2,589954496	0,013366576
2,4-dienoyl-CoA reductase	CUST_52117_PI426222305	PGSC0003DMP400024795	2,589467803	0,001689342
Sialin	CUST_42717_PI426222305	PGSC0003DMP400035286	2,588674154	0,000216261
Conserved gene of unknown function	CUST_11151_PI426222305	PGSC0003DMP400053166	2,588509734	0,000241524
GRAS1	CUST_16369_PI426222305	PGSC0003DMP400040771	2,588294101	4,47E-05
Calmodulin	CUST_23995_PI426222305	PGSC0003DMP400056028	2,588090639	0,00015015
ATP binding protein	CUST_36991_PI426222305	PGSC0003DMP400011517	2,58804604	0,027235191
NRG1	CUST_41921_PI426222305	PGSC0003DMP400018077	2,585196452	0,000249056
Ring finger protein	CUST_50059_PI426222305	PGSC0003DMP400044102	2,583422484	0,00091103
WRKY transcription factor-30	CUST_25245_PI426222305	PGSC0003DMP400010348	2,581806831	0,001434721
Cytochrome P450 71D7	CUST_51853_PI426222305	PGSC0003DMP400017288	2,575612622	0,001633636
Conserved gene of unknown function	CUST_11075_PI426222305	PGSC0003DMP400053070	2,572759744	7,91E-05
Coatomer subunit beta'-2	CUST_9216_PI426222305	PGSC0003DMP400004578	2,570862096	0,020694026
Conserved gene of unknown function	CUST_26440_PI426222305	PGSC0003DMP400025196	2,567513773	0,000129649
Phospholipase PLDb1	CUST_36052_PI426222305	PGSC0003DMP400039418	2,565736115	0,002387105
Conserved gene of unknown function	CUST_46265_PI426222305	PGSC0003DMP400035943	2,563199493	0,010052891
Peroxidase	CUST_9829_PI426222305	PGSC0003DMP400026173	2,558423179	4,80E-05
Glycosyltransferase	CUST_44786_PI426222305	PGSC0003DMP400027548	2,554546186	0,002791902
LOB domain protein 1	CUST_9913_PI426222305	PGSC0003DMP400044063	2,552129539	0,012823398
Beta-1,3-glucanase	CUST_46983_PI426222305	PGSC0003DMP400058301	2,55124319	0,000400012
2,4-dienoyl-CoA reductase	CUST_52118_PI426222305	PGSC0003DMP400024794	2,55114623	0,007780439
MLO1	CUST_31826_PI426222305	PGSC0003DMP400035813	2,544767371	0,006126028
Cysteine synthase	CUST_45405_PI426222305	PGSC0003DMP400011528	2,544199373	1,29E-05
Major latex	CUST_47506_PI426222305	PGSC0003DMP400017319	2,540777299	0,003217821
Conserved gene of unknown function	CUST_23655_PI426222305	PGSC0003DMP400050563	2,539497593	0,00042713
Gene of unknown function	CUST_27469_PI426222305	PGSC0003DMP400047949	2,537315564	0,000516702
Nodulin-26	CUST_22579_PI426222305	PGSC0003DMP400052747	2,53087859	0,002578802
Serine-threonine protein kinase, plant-type	CUST_35062_PI426222305	PGSC0003DMP400033728	2,530332042	0,00195253
N-hydroxycinnamoyl/benzoyltransferase 6	CUST_29106_PI426222305	PGSC0003DMP400013983	2,527196439	0,000101702
PR1 protein	CUST_49865_PI426222305	PGSC0003DMP400009087	2,526333576	0,0239249
WRKY transcription factor-30	CUST_25156_PI426222305	PGSC0003DMP400010347	2,525981324	0,002358242
Receptor protein kinase zmpk1	CUST_5849_PI426222305	PGSC0003DMP400041968	2,524372816	0,00142728
Desacetoxyvindoline 4-hydroxylase	CUST_5855_PI426222305	PGSC0003DMP400015738	2,524022804	0,000187765
Conserved gene of unknown function	CUST_40804_PI426222305	PGSC0003DMP400049802	2,522750093	0,000769981
BCS1 protein	CUST_38195_PI426222305	PGSC0003DMP400036855	2,521279867	0,002404238
Alcohol dehydrogenase	CUST_24566_PI426222305	PGSC0003DMP400036674	2,519401534	0,020914148
ATP binding protein	CUST_39361_PI426222305	PGSC0003DMP400029893	2,517991261	0,001047557
Conserved gene of unknown function	CUST_27422_PI426222305	PGSC0003DMP400047956	2,517726503	0,005838839
BURP domain-containing protein	CUST_40661_PI426222305	PGSC0003DMP400026446	2,517576786	0,002865852
BCS1 protein	CUST_38119_PI426222305	PGSC0003DMP400036856	2,51441569	0,003240896
P-coumaroyl quinate/shikimate 3'-hydroxylase	CUST_52563_PI426222305	PGSC0003DMP400050911	2,513925866	0,000828439
Sesquiterpene synthase	CUST_44638_PI426222305	PGSC0003DMP400018716	2,511007167	0,005636435
Ureide permease	CUST_46920_PI426222305	PGSC0003DMP400017346	2,503939105	0,00164721
Gene of unknown function	CUST_29676_PI426222305	PGSC0003DMP400032135	2,50308815	0,001518103
Short chain dehydrogenase	CUST_28795_PI426222305	PGSC0003DMP400055874	2,502790861	0,001256793
N-hydroxycinnamoyl-CoA:tyramine N-hydroxycinnamoyl transferase THT1-3	CUST_33157_PI426222305	PGSC0003DMP400060037	2,498562531	0,000196126
Gene of unknown function	CUST_44639_PI426222305	PGSC0003DMP400042269	2,492596179	0,001274983
Germin	CUST_35771_PI426222305	PGSC0003DMP400031838	2,491691458	0,000126554
Ethylene response factor	CUST_38881_PI426222305	PGSC0003DMP400025705	2,491452783	1,82E-05
Leucoanthocyanidin dioxygenase	CUST_38970_PI426222305	PGSC0003DMP400047526	2,49142689	0,034655778
Glycerophosphodiester phosphodiesterase	CUST_44595_PI426222305	PGSC0003DMP400009286	2,488099089	0,003067453
PAR-1b protein	CUST_41248_PI426222305	PGSC0003DMP400052280	2,483549208	0,009564918
CYP72A54	CUST_20545_PI426222305	PGSC0003DMP400014501	2,480194475	0,000770064
Fringe	CUST_20895_PI426222305	PGSC0003DMP400008356	2,478305282	0,033715454
Gene of unknown function	CUST_48191_PI426222305	PGSC0003DMP400048481	2,478019557	0,000335936
Cysteine proteinase	CUST_3506_PI426222305	PGSC0003DMP400043367	2,476346067	1,98E-05
Conserved gene of unknown function	CUST_50611_PI426222305	PGSC0003DMP400044202	2,474808298	0,00089008
Lipoxygenase	CUST_12401_PI426222305	PGSC0003DMP400042721	2,47226793	6,19E-06
Gene of unknown function	CUST_27488_PI426222305	PGSC0003DMP400047905	2,466814585	7,24E-05
Conserved gene of unknown function	CUST_27502_PI426222305	PGSC0003DMP400047948	2,466022435	0,000330496
Root-specific metal transporter	CUST_23535_PI426222305	PGSC0003DMP400016319	2,464023264	0,001821471
ATP binding protein	CUST_23079_PI426222305	PGSC0003DMP400040948	2,462157684	0,006005038
Hcr2-0A	CUST_48132_PI426222305	PGSC0003DMP400044238	2,462069133	0,000516702
ATEXO70H4	CUST_13913_PI426222305	PGSC0003DMP400041369	2,460602835	0,000169685
Hcr2-5D	CUST_48130_PI426222305	PGSC0003DMP400044237	2,457998048	0,001154799
Peroxidase 2	CUST_47196_PI426222305	PGSC0003DMP400011814	2,455263284	0,000573331
Auxin response factor 5	CUST_7716_PI426222305	PGSC0003DMP400006736	2,450321543	0,00046374
Glutathione-S-transferase	CUST_2276_PI426222305	PGSC0003DMP400019451	2,448008221	0,001803262
Hcr2-0A	CUST_48136_PI426222305	PGSC0003DMP400044239	2,446354834	0,000490037
Cytochrome P450	CUST_51774_PI426222305	PGSC0003DMP400046654	2,445423178	0,000753925
Calmodulin binding protein	CUST_26687_PI426222305	PGSC0003DMP400000651	2,442787852	0,000251575
Gene of unknown function	CUST_27423_PI426222305	PGSC0003DMP400047952	2,441517305	0,000490037
ATP binding protein	CUST_39356_PI426222305	PGSC0003DMP400029894	2,439789517	0,00090344
Hcr2-p5	CUST_46013_PI426222305	PGSC0003DMP400025939	2,438560672	0,00020984
Gene of unknown function	CUST_19359_PI426222305	PGSC0003DMP400043567	2,437623065	0,022932054
Conserved gene of unknown function	CUST_5549_PI426222305	PGSC0003DMP400015660	2,436300511	0,000629088
Protein kinase	CUST_31736_PI426222305	PGSC0003DMP400055529	2,436035094	0,000488285
JA-induced WRKY protein	CUST_6541_PI426222305	PGSC0003DMP400034430	2,435953017	0,006774279
Endochitinase (Chitinase)	CUST_50601_PI426222305	PGSC0003DMP400015232	2,428138325	0,003941425
Conserved gene of unknown function	CUST_47879_PI426222305	PGSC0003DMP400006030	2,426695853	1,82E-05
Receptor protein kinase	CUST_50507_PI426222305	PGSC0003DMP400041758	2,423689659	0,000136395
Proteinase inhibitor type-2 CEVI57	CUST_42361_PI426222305	PGSC0003DMP400008032	2,423317144	0,000566067
Avr9/Cf-9 rapidly elicited protein 284	CUST_22590_PI426222305	PGSC0003DMP400052848	2,419341759	0,000893884
GTP cyclohydrolase II / 3,4-dihydroxy-2-butanone-4-phosphate synthase	CUST_24079_PI426222305	PGSC0003DMP400022254	2,417626367	0,021924274
Conserved gene of unknown function	CUST_41830_PI426222305	PGSC0003DMP400048168	2,413686285	0,002393082
F-Box protein	CUST_48695_PI426222305	PGSC0003DMP400054473	2,412639347	0,000919161
Avr9/Cf-9 rapidly elicited protein 284	CUST_22747_PI426222305	PGSC0003DMP400052849	2,410893435	5,07E-05
Vetispiradiene synthase 1	CUST_35759_PI426222305	PGSC0003DMP400031783	2,410352521	0,000579816
Flavonoid 3-hydroxylase	CUST_15482_PI426222305	PGSC0003DMP400025441	2,407162132	5,45E-05
Protein kinase	CUST_31740_PI426222305	PGSC0003DMP400055528	2,406996143	0,000241945
Pentatricopeptide repeat-containing protein	CUST_35156_PI426222305	PGSC0003DMP400014638	2,40522066	0,001941681
Multidrug resistance pump	CUST_36153_PI426222305	PGSC0003DMP400039426	2,403992071	0,002635744
WRKY1a transcription factor	CUST_21784_PI426222305	PGSC0003DMP400038147	2,403720548	6,93E-05
Receptor kinase	CUST_11012_PI426222305	PGSC0003DMP400025681	2,403000325	0,002540879
Conserved gene of unknown function	CUST_37914_PI426222305	PGSC0003DMP400040085	2,402405912	0,000338291
Protein kinase	CUST_31729_PI426222305	PGSC0003DMP400055530	2,400707379	0,000399506
Gene of unknown function	CUST_48095_PI426222305	PGSC0003DMP400026306	2,400444157	0,007114857
Cf-2.2	CUST_45991_PI426222305	PGSC0003DMP400025937	2,399951218	0,000476969
Avr9/Cf-9 rapidly elicited protein 75	CUST_48867_PI426222305	PGSC0003DMP400029336	2,399311385	0,001719146
Receptor protein kinase zmpk1	CUST_5646_PI426222305	PGSC0003DMP400041967	2,399178458	0,0012883
WRKY1a transcription factor	CUST_21795_PI426222305	PGSC0003DMP400038146	2,397665829	5,70E-05
Conserved gene of unknown function	CUST_7717_PI426222305	PGSC0003DMP400006675	2,39725044	0,007966116
Hcr2-0A	CUST_20817_PI426222305	PGSC0003DMP400009759	2,396590891	0,003992308
PEN1	CUST_18402_PI426222305	PGSC0003DMP400036965	2,395352004	0,00036584
Amino acid transporter	CUST_1498_PI426222305	PGSC0003DMP400035220	2,393512725	0,000233729
MLO1	CUST_9901_PI426222305	PGSC0003DMP400052492	2,390949435	0,014124494
AMP dependent CoA ligase	CUST_22343_PI426222305	PGSC0003DMP400026651	2,388686484	0,000306319
WRKY-type transcription factor	CUST_39363_PI426222305	PGSC0003DMP400020632	2,387461032	0,002185943
WRKY domain class transcription factor	CUST_3532_PI426222305	PGSC0003DMP400043321	2,382375836	0,000235619
Quinone reductase family protein	CUST_15946_PI426222305	PGSC0003DMP400024479	2,378294668	0,001256793
Cytochrome P450	CUST_52097_PI426222305	PGSC0003DMP400017316	2,378043514	0,000234341
Alanine aminotransferase	CUST_33964_PI426222305	PGSC0003DMP400008716	2,374389491	3,12E-05
Multidrug resistance protein ABC transporter family	CUST_7036_PI426222305	PGSC0003DMP400030495	2,371947569	0,001201043
S-locus-specific glycoprotein S6	CUST_15843_PI426222305	PGSC0003DMP400024475	2,371637558	0,004161292
LIM domain-containing protein	CUST_23945_PI426222305	PGSC0003DMP400022288	2,368029751	0,002735022
Glutathione s-transferase	CUST_18060_PI426222305	PGSC0003DMP400048050	2,366685368	0,010365885
Conserved gene of unknown function	CUST_36957_PI426222305	PGSC0003DMP400045489	2,3666512	0,001575201
Plastid-targeted protein 2	CUST_42494_PI426222305	PGSC0003DMP400053731	2,365200453	0,001035985
Conserved gene of unknown function	CUST_49602_PI426222305	PGSC0003DMP400054146	2,359276262	0,000425107
Inositol polyphosphate 5-phosphatase	CUST_49104_PI426222305	PGSC0003DMP400029519	2,358782508	0,000425107
Heavy metal-associated domain containing protein	CUST_39166_PI426222305	PGSC0003DMP400024192	2,354192275	0,000163053
Oxidoreductase	CUST_30196_PI426222305	PGSC0003DMP400008551	2,351577533	0,000823628
Cytochrome P450	CUST_28876_PI426222305	PGSC0003DMP400022658	2,348666875	0,001101823
Conserved gene of unknown function	CUST_8223_PI426222305	PGSC0003DMP400051053	2,347446574	8,68E-05
Conserved gene of unknown function	CUST_5133_PI426222305	PGSC0003DMP400002761	2,34644786	0,000215297
Gene of unknown function	CUST_21401_PI426222305	PGSC0003DMP400047482	2,345130751	0,002348882
LEDI-5c protein	CUST_2757_PI426222305	PGSC0003DMP400032724	2,344782626	0,00090344
Class II chitinase	CUST_5024_PI426222305	PGSC0003DMP400002757	2,344267264	0,00194584
F-box/kelch protein	CUST_31714_PI426222305	PGSC0003DMP400023853	2,343828492	0,007385631
ATP binding protein	CUST_22480_PI426222305	PGSC0003DMP400026813	2,343756932	0,003696078
Hcr2-5D	CUST_51269_PI426222305	PGSC0003DMP400054754	2,33768847	0,000941835
Conserved gene of unknown function	CUST_5339_PI426222305	PGSC0003DMP400002762	2,335963555	0,000429792
Sesquiterpene synthase	CUST_44641_PI426222305	PGSC0003DMP400018724	2,334965965	0,006126028
Receptor-like kinase CHRK1	CUST_10232_PI426222305	PGSC0003DMP400005764	2,334814229	0,004032286
Cation-transporting atpase plant	CUST_17313_PI426222305	PGSC0003DMP400033760	2,334552312	0,001035552
Conserved gene of unknown function	CUST_16411_PI426222305	PGSC0003DMP400061074	2,334363706	0,021072898
Conserved gene of unknown function	CUST_38034_PI426222305	PGSC0003DMP400055136	2,334114952	0,001469738
PR-1	CUST_49869_PI426222305	PGSC0003DMP400009080	2,331213672	0,000439892
KDEL motif-containing protein 1	CUST_13808_PI426222305	PGSC0003DMP400037538	2,329717143	0,004389134
Ocs element-binding factor	CUST_41676_PI426222305	PGSC0003DMP400009657	2,325495983	0,001423519
Ring finger protein	CUST_11841_PI426222305	PGSC0003DMP400031690	2,325157417	0,002714385
Conserved gene of unknown function	CUST_35977_PI426222305	PGSC0003DMP400031256	2,324957064	0,026126855
Conserved gene of unknown function	CUST_26301_PI426222305	PGSC0003DMP400028410	2,324871417	0,0002182
Zinc finger protein	CUST_32063_PI426222305	PGSC0003DMP400054550	2,322734805	0,00507208
Hcr2-0B	CUST_51267_PI426222305	PGSC0003DMP400054750	2,322242913	0,000488805
WRKY transcription factor	CUST_52455_PI426222305	PGSC0003DMP400055959	2,321344107	0,014351487
Protein kinase 1	CUST_28250_PI426222305	PGSC0003DMP400029980	2,320655861	4,37E-05
Conserved gene of unknown function	CUST_12754_PI426222305	PGSC0003DMP400042627	2,317128689	0,009579741
Multidrug resistance protein	CUST_12763_PI426222305	PGSC0003DMP400042446	2,313576878	0,000743579
Gene of unknown function	CUST_27442_PI426222305	PGSC0003DMP400047906	2,313478018	0,001198599
Conserved gene of unknown function	CUST_28026_PI426222305	PGSC0003DMP400055334	2,312203919	0,002404238
Divinyl ether synthase	CUST_47482_PI426222305	PGSC0003DMP400043669	2,31140785	0,036869066
Gamma-gliadin	CUST_27861_PI426222305	PGSC0003DMP400011052	2,311314054	0,000282635
Chaperone protein DNAj	CUST_49354_PI426222305	PGSC0003DMP400037827	2,307694915	0,001612179
Gene of unknown function	CUST_27406_PI426222305	PGSC0003DMP400047907	2,304927845	7,43E-05
WRKY protein	CUST_18508_PI426222305	PGSC0003DMP400028762	2,302639708	0,000407924
Conserved gene of unknown function	CUST_38822_PI426222305	PGSC0003DMP400010683	2,302500101	9,48E-05
Plant cell wall protein SlTFR88	CUST_25173_PI426222305	PGSC0003DMP400010255	2,300041971	0,000200378
Invertase	CUST_5758_PI426222305	PGSC0003DMP400015734	2,299963021	0,002404238
Multidrug/pheromone exporter, MDR family, ABC transporter family	CUST_30843_PI426222305	PGSC0003DMP400012920	2,298465341	0,000157795
Short chain alcohol dehydrogenase	CUST_2343_PI426222305	PGSC0003DMP400014722	2,298393139	0,003201162
Conserved gene of unknown function	CUST_10811_PI426222305	PGSC0003DMP400021794	2,29706027	0,005646177
Gene of unknown function	CUST_26775_PI426222305	PGSC0003DMP400015441	2,294486348	0,001227613
Conserved gene of unknown function	CUST_33349_PI426222305	PGSC0003DMP400012303	2,293363255	0,004110868
Cation-transporting atpase plant	CUST_43992_PI426222305	PGSC0003DMP400065611	2,292613549	0,00090344
Ferric-chelate reductase	CUST_3039_PI426222305	PGSC0003DMP400000404	2,291451309	0,003033129
Phospholipid-transporting ATPase 9	CUST_47813_PI426222305	PGSC0003DMP400013232	2,290213792	0,000101702
NAC domain protein	CUST_37192_PI426222305	PGSC0003DMP400055617	2,289981664	0,002666011
Glutathione S-transferase	CUST_51582_PI426222305	PGSC0003DMP400003870	2,28864614	0,00087736
Conserved gene of unknown function	CUST_28208_PI426222305	PGSC0003DMP400030157	2,287721766	6,62E-05
Conserved gene of unknown function	CUST_33282_PI426222305	PGSC0003DMP400012301	2,287688331	0,002822602
Avr9/Cf-9 rapidly elicited protein 284	CUST_22756_PI426222305	PGSC0003DMP400052847	2,287509746	9,59E-05
Conserved gene of unknown function	CUST_30780_PI426222305	PGSC0003DMP400032885	2,285810992	0,002648809
Heat shock factor protein HSF24	CUST_3709_PI426222305	PGSC0003DMP400007176	2,283413445	0,000168794
Inosine-uridine preferring nucleoside hydrolase	CUST_46860_PI426222305	PGSC0003DMP400055197	2,282960837	0,013690263
Calmodulin	CUST_47229_PI426222305	PGSC0003DMP400039758	2,280760078	0,000624037
Ureide permease	CUST_46916_PI426222305	PGSC0003DMP400017345	2,280419134	0,010548301
Cell wall peroxidase	CUST_51470_PI426222305	PGSC0003DMP400026522	2,276421438	0,017610455
WRKY transcription factor	CUST_10879_PI426222305	PGSC0003DMP400021798	2,276360155	8,94E-06
Cytochrome P450	CUST_51776_PI426222305	PGSC0003DMP400046653	2,275342755	0,003687661
Protein 2	CUST_28387_PI426222305	PGSC0003DMP400030100	2,274325078	0,00090344
Peroxidase 4	CUST_36519_PI426222305	PGSC0003DMP400043523	2,273532767	0,00174223
S-locus-specific glycoprotein S6	CUST_15936_PI426222305	PGSC0003DMP400024487	2,267181551	1,73E-05
Na(+)/H(+) antiporter	CUST_10547_PI426222305	PGSC0003DMP400021503	2,266702343	0,000300036
WRKY protein	CUST_18422_PI426222305	PGSC0003DMP400028761	2,26625432	0,00012739
Sterol desaturase	CUST_47699_PI426222305	PGSC0003DMP400041236	2,264101326	0,000602553
Conserved gene of unknown function	CUST_33332_PI426222305	PGSC0003DMP400012299	2,261588729	0,002992601
Ferric-chelate reductase	CUST_2981_PI426222305	PGSC0003DMP400000402	2,259921707	0,003422867
Conserved gene of unknown function	CUST_27954_PI426222305	PGSC0003DMP400055335	2,259149331	0,002719574
Conserved gene of unknown function	CUST_23569_PI426222305	PGSC0003DMP400016233	2,259142265	0,005209563
Glucosyltransferase	CUST_23006_PI426222305	PGSC0003DMP400051967	2,258062718	0,005303015
Conserved gene of unknown function	CUST_51376_PI426222305	PGSC0003DMP400007787	2,257101865	0,004389375
Short chain dehydrogenase	CUST_28684_PI426222305	PGSC0003DMP400055875	2,255722461	0,001275404
WRKY domain class transcription factor	CUST_3535_PI426222305	PGSC0003DMP400043322	2,255144284	0,001029665
Osmotin	CUST_36128_PI426222305	PGSC0003DMP400005463	2,255111181	0,003641571
Conserved gene of unknown function	CUST_52478_PI426222305	PGSC0003DMP400054892	2,251841632	0,007177594
Receptor-kinase	CUST_45401_PI426222305	PGSC0003DMP400011521	2,250558974	0,000808657
Serine-threonine protein kinase, plant-type	CUST_10394_PI426222305	PGSC0003DMP400047773	2,250541517	0,001256793
Conserved gene of unknown function	CUST_36905_PI426222305	PGSC0003DMP400045491	2,248740419	0,001870982
3-hydroxy-3-methylglutaryl coenzyme A reductase	CUST_21783_PI426222305	PGSC0003DMP400006164	2,24679541	0,002516726
Hsr201 protein	CUST_44873_PI426222305	PGSC0003DMP400002005	2,24594876	0,003338892
Calmodulin-binding protein	CUST_11792_PI426222305	PGSC0003DMP400031540	2,243744389	0,000538989
Thaumatin	CUST_45230_PI426222305	PGSC0003DMP400007586	2,242044258	0,004160772
NAC domain protein	CUST_37200_PI426222305	PGSC0003DMP400055618	2,240330512	0,001597311
Lipid binding protein	CUST_14920_PI426222305	PGSC0003DMP400038257	2,238698978	0,001341396
NtEIG-E80 protein	CUST_2391_PI426222305	PGSC0003DMP400019581	2,237448881	0,001085037
Conserved gene of unknown function	CUST_33240_PI426222305	PGSC0003DMP400012300	2,236487177	0,002647904
WRKY protein	CUST_18513_PI426222305	PGSC0003DMP400028763	2,23515914	3,57E-06
Conserved gene of unknown function	CUST_31161_PI426222305	PGSC0003DMP400043060	2,234831469	0,002617793
Purine permease	CUST_35580_PI426222305	PGSC0003DMP400003305	2,22810565	0,0001068
S-locus-specific glycoprotein S6	CUST_21667_PI426222305	PGSC0003DMP400031304	2,226110559	0,02426434
Conserved gene of unknown function	CUST_33267_PI426222305	PGSC0003DMP400012306	2,225979448	0,002910123
Hcr2-2A	CUST_51878_PI426222305	PGSC0003DMP400042218	2,225829217	0,001074389
Hcr2-0B	CUST_40010_PI426222305	PGSC0003DMP400020608	2,225608787	0,000859695
Patatin 3	CUST_1319_PI426222305	PGSC0003DMP400017707	2,224686841	0,003164421
Conserved gene of unknown function	CUST_10740_PI426222305	PGSC0003DMP400021467	2,224341504	0,001658494
Conserved gene of unknown function	CUST_44021_PI426222305	PGSC0003DMP400011456	2,216224533	2,39E-05
Conserved gene of unknown function	CUST_22984_PI426222305	PGSC0003DMP400014361	2,213428211	0,014381427
Sterol desaturase	CUST_47707_PI426222305	PGSC0003DMP400041235	2,212892799	0,000171682
Conserved gene of unknown function	CUST_8321_PI426222305	PGSC0003DMP400051052	2,21258969	0,000946243
Kinase	CUST_23646_PI426222305	PGSC0003DMP400010693	2,211988415	0,004777202
Desacetoxyvindoline 4-hydroxylase	CUST_5724_PI426222305	PGSC0003DMP400015741	2,211830543	0,000456987
Conserved gene of unknown function	CUST_33380_PI426222305	PGSC0003DMP400012304	2,211753119	0,00544507
Calmodulin-binding protein	CUST_6411_PI426222305	PGSC0003DMP400009948	2,208958015	0,001048945
Flavonoid 3-hydroxylase	CUST_15520_PI426222305	PGSC0003DMP400025442	2,208783896	0,000140521
Avr9/Cf-9 rapidly elicited protein 140	CUST_27153_PI426222305	PGSC0003DMP400018009	2,208065654	8,45E-05
Receptor-like kinase	CUST_18978_PI426222305	PGSC0003DMP400030196	2,207096849	0,001672531
Bax inhibitor	CUST_36888_PI426222305	PGSC0003DMP400045560	2,203286645	0,002384915
Calmodulin NtCaM13	CUST_22091_PI426222305	PGSC0003DMP400028509	2,198973797	0,003495998
Protein disulfide isomerase	CUST_11411_PI426222305	PGSC0003DMP400007422	2,198833204	0,002803493
NOI	CUST_906_PI426222305	PGSC0003DMP400022358	2,196611737	1,36E-05
Receptor-kinase	CUST_21581_PI426222305	PGSC0003DMP400040264	2,192461648	0,003618857
Conserved gene of unknown function	CUST_10720_PI426222305	PGSC0003DMP400021468	2,19218323	6,76E-05
Polygalacturonase	CUST_51631_PI426222305	PGSC0003DMP400038205	2,189352227	0,000173545
UDP-glucosyltransferase family 1 protein	CUST_30406_PI426222305	PGSC0003DMP400047141	2,186289945	0,033035045
Aldehyde oxidase	CUST_13526_PI426222305	PGSC0003DMP400012091	2,183573421	0,003107738
Conserved gene of unknown function	CUST_33352_PI426222305	PGSC0003DMP400012305	2,182493915	0,004087745
Protein phosphatase 2C 4	CUST_22693_PI426222305	PGSC0003DMP400052928	2,180958909	0,000282635
Alliin lyase	CUST_40313_PI426222305	PGSC0003DMP400032769	2,180045048	0,005504717
Thaumatin	CUST_45202_PI426222305	PGSC0003DMP400007583	2,176490176	0,001740157
Protein kinase APK1B, chloroplast	CUST_48375_PI426222305	PGSC0003DMP400007818	2,175647635	4,80E-05
Receptor kinase	CUST_38776_PI426222305	PGSC0003DMP400010663	2,174445567	0,015749577
Zinc finger protein	CUST_31974_PI426222305	PGSC0003DMP400009200	2,173312036	0,003906068
Phosphomannomutase	CUST_39144_PI426222305	PGSC0003DMP400024230	2,170466102	0,011262096
SBT4B protein	CUST_13581_PI426222305	PGSC0003DMP400012123	2,169442918	0,010381301
Polygalacturonase	CUST_52179_PI426222305	PGSC0003DMP400006194	2,167987127	0,000188186
Cf-2.2	CUST_51525_PI426222305	PGSC0003DMP400061731	2,167617202	0,000964307
Glycosyltransferase	CUST_23101_PI426222305	PGSC0003DMP400041066	2,166104353	0,002516726
Conserved gene of unknown function	CUST_34593_PI426222305	PGSC0003DMP400033996	2,165299639	0,000114884
Pleiotropic drug resistance protein 1	CUST_38707_PI426222305	PGSC0003DMP400051611	2,164919686	0,003422867
CYP72A58	CUST_18070_PI426222305	PGSC0003DMP400012546	2,164158225	8,94E-06
ZPT2-8	CUST_22557_PI426222305	PGSC0003DMP400052751	2,163596711	0,002155081
Conserved gene of unknown function	CUST_19764_PI426222305	PGSC0003DMP400043204	2,163255833	0,000195938
Ribonucleoprotein, chloroplast	CUST_5193_PI426222305	PGSC0003DMP400002694	2,162191478	0,000121154
Potassium channel	CUST_49736_PI426222305	PGSC0003DMP400001985	2,161749228	0,006054271
Lactosylceramide 4-alpha-galactosyltransferase	CUST_19979_PI426222305	PGSC0003DMP400033229	2,161426433	0,000196629
SAUR family protein	CUST_16579_PI426222305	PGSC0003DMP400064405	2,159423644	0,002652777
Fatty acid desaturase	CUST_47723_PI426222305	PGSC0003DMP400041241	2,153026142	0,014092873
Receptor-like kinase CHRK1	CUST_10362_PI426222305	PGSC0003DMP400005765	2,151827412	0,032357264
Polygalacturonase	CUST_52180_PI426222305	PGSC0003DMP400006195	2,150928459	0,000219609
S-locus-specific glycoprotein S6	CUST_15871_PI426222305	PGSC0003DMP400024476	2,149785008	0,014037785
Glycine-rich cell wall structural protein 1.8	CUST_36042_PI426222305	PGSC0003DMP400054864	2,14642408	0,024382497
Axi 1 protein	CUST_48637_PI426222305	PGSC0003DMP400043812	2,144334471	0,000579816
Serine/threonine-protein kinase CCR3	CUST_1609_PI426222305	PGSC0003DMP400048769	2,143497012	0,000490037
Thaumatin	CUST_45197_PI426222305	PGSC0003DMP400007584	2,143216668	0,006005038
Protease inhibitor/seed storage/lipid transfer protein family protein	CUST_31244_PI426222305	PGSC0003DMP400023690	2,142469251	0,002358744
Phytophthora-inhibited protease 1	CUST_41938_PI426222305	PGSC0003DMP400018074	2,140503676	0,024387164
Abscisic acid receptor PYL4	CUST_44377_PI426222305	PGSC0003DMP400027854	2,137650538	0,000458249
Conserved gene of unknown function	CUST_10782_PI426222305	PGSC0003DMP400021612	2,13578678	0,000516702
Conserved gene of unknown function	CUST_5086_PI426222305	PGSC0003DMP400002765	2,134701974	0,000921842
Calmodulin NtCaM13	CUST_22034_PI426222305	PGSC0003DMP400028508	2,132571488	0,007431165
Conserved gene of unknown function	CUST_43054_PI426222305	PGSC0003DMP400044365	2,131943196	0,00151567
Conserved gene of unknown function	CUST_5198_PI426222305	PGSC0003DMP400002764	2,131654008	0,002631482
Hcr2-5D	CUST_47688_PI426222305	PGSC0003DMP400061094	2,129324084	0,002296281
Nematode resistance	CUST_19053_PI426222305	PGSC0003DMP400030257	2,125593645	0,017610455
Serine-threonine protein kinase, plant-type	CUST_51152_PI426222305	PGSC0003DMP400005946	2,123770019	0,002672167
Cytochrome b5	CUST_52030_PI426222305	PGSC0003DMP400002226	2,122833255	0,002593627
Avr9/Cf-9 rapidly elicited protein 20	CUST_43289_PI426222305	PGSC0003DMP400043424	2,122125809	0,004715147
ATP binding protein	CUST_8972_PI426222305	PGSC0003DMP400039081	2,121798923	0,001377966
Zinc finger, RING-type	CUST_9127_PI426222305	PGSC0003DMP400041626	2,120871308	0,013351541
Ankyrin repeat-containing protein	CUST_23451_PI426222305	PGSC0003DMP400043768	2,120612496	0,000559671
Gibberellin receptor GID1	CUST_17318_PI426222305	PGSC0003DMP400038994	2,120078523	5,84E-05
DUF26 domain-containing protein 2	CUST_24283_PI426222305	PGSC0003DMP400023311	2,118430442	0,002139437
Conserved gene of unknown function	CUST_24431_PI426222305	PGSC0003DMP400015368	2,11687432	0,000169702
Autoinhibited calcium ATPase	CUST_52647_PI426222305	PGSC0003DMP400042279	2,11379028	0,001390011
Protein kinase	CUST_52407_PI426222305	PGSC0003DMP400050918	2,11218769	0,003696078
EIX receptor 1	CUST_42468_PI426222305	PGSC0003DMP400039841	2,112171595	0,00169093
Conserved gene of unknown function	CUST_15437_PI426222305	PGSC0003DMP400049903	2,10930146	0,004999699
Hcr2-p5	CUST_51275_PI426222305	PGSC0003DMP400054755	2,106840979	0,003672381
Phospho-2-dehydro-3-deoxyheptonate aldolase 1, chloroplastic	CUST_42492_PI426222305	PGSC0003DMP400053664	2,106657613	0,002659549
Serine-threonine protein kinase, plant-type	CUST_29674_PI426222305	PGSC0003DMP400032151	2,100336635	0,00151567
Receptor kinase	CUST_38826_PI426222305	PGSC0003DMP400010664	2,100214284	0,008207497
Ankyrin repeat-containing protein	CUST_34797_PI426222305	PGSC0003DMP400006792	2,099082249	0,004389134
Arabinogalactan-protein	CUST_38349_PI426222305	PGSC0003DMP400031034	2,097801383	0,008454413
Strictosidine synthase	CUST_19052_PI426222305	PGSC0003DMP400030201	2,0973372	0,000990268
Conserved gene of unknown function	CUST_26563_PI426222305	PGSC0003DMP400000629	2,096250335	0,000137791
Calmodulin binding protein	CUST_38891_PI426222305	PGSC0003DMP400025697	2,095392101	0,002044204
UDP-glucosyltransferase family 1 protein	CUST_30284_PI426222305	PGSC0003DMP400047137	2,095050714	0,034655778
Polygalacturonase	CUST_51632_PI426222305	PGSC0003DMP400038206	2,094638521	0,000268189
Ccaat-binding transcription factor	CUST_5000_PI426222305	PGSC0003DMP400006382	2,093425293	0,00135037
Zinc finger (C3HC4-type RING finger) family protein	CUST_2804_PI426222305	PGSC0003DMP400000468	2,09269368	0,00196316
Conserved gene of unknown function	CUST_38232_PI426222305	PGSC0003DMP400045437	2,088011914	0,003079142
Kinase	CUST_42698_PI426222305	PGSC0003DMP400035301	2,086083014	0,005709501
Homeobox protein knotted-1-like LET12	CUST_21093_PI426222305	PGSC0003DMP400013897	2,085919862	5,70E-05
Fatty acid desaturase	CUST_48558_PI426222305	PGSC0003DMP400056120	2,084171695	0,009065059
Avr9/Cf-9 induced kinase 1	CUST_30710_PI426222305	PGSC0003DMP400004153	2,084120289	0,00011311
Conserved gene of unknown function	CUST_14502_PI426222305	PGSC0003DMP400045012	2,083042511	0,010646261
Conserved gene of unknown function	CUST_32288_PI426222305	PGSC0003DMP400008854	2,08189141	0,00195253
ATP binding protein	CUST_37572_PI426222305	PGSC0003DMP400033498	2,081376865	0,001141559
Extensin (ext)	CUST_43248_PI426222305	PGSC0003DMP400001495	2,078636891	6,64E-05
Pentatricopeptide repeat-containing protein	CUST_14085_PI426222305	PGSC0003DMP400040571	2,078320067	0,015096741
Cell wall peroxidase	CUST_51469_PI426222305	PGSC0003DMP400026525	2,076332189	0,025650608
Glutenin high molecular weight subunit DY10	CUST_17860_PI426222305	PGSC0003DMP400012591	2,074389826	0,002937465
Ring finger protein	CUST_23951_PI426222305	PGSC0003DMP400022251	2,073045392	0,000832998
Auxin-regulated protein	CUST_43764_PI426222305	PGSC0003DMP400027274	2,072581087	0,008841578
Arabinogalactan-protein	CUST_38312_PI426222305	PGSC0003DMP400031059	2,072432127	0,004381146
P69E protein	CUST_36116_PI426222305	PGSC0003DMP400067339	2,071939502	0,00101165
ATP binding / carbohydrate binding / kinase/ protein kinase/ protein serine/threonine kinase/ protein tyrosine kinase/ sugar binding	CUST_15978_PI426222305	PGSC0003DMP400038812	2,069502434	9,51E-05
CYP72A57	CUST_18994_PI426222305	PGSC0003DMP400030254	2,069010017	0,001228749
Hcr2-p3	CUST_47722_PI426222305	PGSC0003DMP400041269	2,067268789	0,003412955
Multifunctional protein	CUST_46357_PI426222305	PGSC0003DMP400009691	2,064908455	0,003359045
Cell wall peroxidase	CUST_40369_PI426222305	PGSC0003DMP400048009	2,063312753	0,011007165
UDP-glucosyltransferase family 1 protein	CUST_30431_PI426222305	PGSC0003DMP400047138	2,062219285	0,043234349
Phi-1 protein	CUST_42521_PI426222305	PGSC0003DMP400053660	2,061396293	0,016664545
Transcription factor	CUST_51310_PI426222305	PGSC0003DMP400052656	2,059438889	0,001842
Conserved gene of unknown function	CUST_36352_PI426222305	PGSC0003DMP400011214	2,059042689	0,000153358
Axi 1 protein from Nicotiana tabacum	CUST_42748_PI426222305	PGSC0003DMP400035314	2,055970229	0,0012911
Stromal cell-derived factor 2	CUST_6434_PI426222305	PGSC0003DMP400024825	2,051891463	0,00087736
Hexose transporter	CUST_37989_PI426222305	PGSC0003DMP400055104	2,050706537	0,035747796
Glutathione S-transferase	CUST_51604_PI426222305	PGSC0003DMP400003866	2,04863597	0,029659287
Glutathione S-transferase	CUST_51610_PI426222305	PGSC0003DMP400003882	2,046407808	1,82E-05
CYP71AU1	CUST_11845_PI426222305	PGSC0003DMP400031594	2,045403609	0,001449947
Conserved gene of unknown function	CUST_25931_PI426222305	PGSC0003DMP400034887	2,045141037	0,017246331
Hydroxyproline-rich glycoprotein (HRGP)	CUST_45761_PI426222305	PGSC0003DMP400037451	2,044991086	0,00059434
Serine protease	CUST_35504_PI426222305	PGSC0003DMP400022100	2,044377854	0,001824804
Conserved gene of unknown function	CUST_42190_PI426222305	PGSC0003DMP400025962	2,042012832	0,008480415
Receptor-like kinase	CUST_19051_PI426222305	PGSC0003DMP400030195	2,040155398	0,001815289
ATEXO70H4	CUST_13911_PI426222305	PGSC0003DMP400041334	2,03944555	0,000629088
Conserved gene of unknown function	CUST_7986_PI426222305	PGSC0003DMP400027079	2,038800808	0,000338291
Glycosyltransferase UGT90A7	CUST_13053_PI426222305	PGSC0003DMP400042568	2,035059572	0,005204708
O-methyltransferase	CUST_47915_PI426222305	PGSC0003DMP400004251	2,034750368	0,002516726
ATEXO70H4	CUST_13979_PI426222305	PGSC0003DMP400041333	2,033626688	0,003301631
ATP binding protein	CUST_10781_PI426222305	PGSC0003DMP400021465	2,032709737	0,000434492
MYB21	CUST_35158_PI426222305	PGSC0003DMP400014626	2,032516427	0,013613541
Serine-threonine protein kinase, plant-type	CUST_35023_PI426222305	PGSC0003DMP400036215	2,032406292	0,002659549
Subtilase	CUST_1982_PI426222305	PGSC0003DMP400018523	2,026990459	0,00480472
Cytochrome P450	CUST_52567_PI426222305	PGSC0003DMP400029917	2,025856197	0,003107514
Receptor-like kinase	CUST_18927_PI426222305	PGSC0003DMP400030189	2,025094197	0,026985846
Calmodulin-binding protein	CUST_12612_PI426222305	PGSC0003DMP400042960	2,024791434	0,000194097
Ureide permease	CUST_46923_PI426222305	PGSC0003DMP400017344	2,023030017	0,007214484
41 kD chloroplast nucleoid DNA binding protein (CND41)	CUST_45451_PI426222305	PGSC0003DMP400040089	2,016965522	0,002901292
Germin	CUST_35784_PI426222305	PGSC0003DMP400031840	2,015961134	0,001448521
2-oxoglutarate-dependent dioxygenase	CUST_23728_PI426222305	PGSC0003DMP400050565	2,015650315	0,016317938
41 kD chloroplast nucleoid DNA binding protein (CND41)	CUST_45468_PI426222305	PGSC0003DMP400040088	2,014647897	0,00148787
Peroxidase 27	CUST_24356_PI426222305	PGSC0003DMP400042107	2,014635459	0,000842553
Conserved gene of unknown function	CUST_32388_PI426222305	PGSC0003DMP400020959	2,013673539	0,005101973
Conserved gene of unknown function	CUST_22055_PI426222305	PGSC0003DMP400028573	2,013147367	0,004591035
Lectin kinase	CUST_46712_PI426222305	PGSC0003DMP400016644	2,012341107	0,000200378
Oxidoreductase	CUST_49216_PI426222305	PGSC0003DMP400015342	2,008525109	0,017698446
Conserved gene of unknown function	CUST_33303_PI426222305	PGSC0003DMP400061480	2,005800414	0,005204773
Carbohydrate binding protein	CUST_11785_PI426222305	PGSC0003DMP400031693	2,004996407	0,00090344
3-hydroxy-3-methylglutaryl coenzyme A synthase	CUST_35437_PI426222305	PGSC0003DMP400022158	2,002991265	2,66E-05
EIX receptor 1	CUST_42461_PI426222305	PGSC0003DMP400039842	2,002305255	0,002071548
Cell wall peroxidase	CUST_51468_PI426222305	PGSC0003DMP400026523	1,996085479	0,011136242
Calmodulin-binding protein	CUST_12536_PI426222305	PGSC0003DMP400042961	1,995224779	0,000167663
Avr9/Cf-9 rapidly elicited protein 141	CUST_33880_PI426222305	PGSC0003DMP400046071	1,994138568	0,003319402
Hcr2-0A	CUST_6848_PI426222305	PGSC0003DMP400031334	1,99088509	0,008395522
Heat shock protein DnaJ	CUST_17160_PI426222305	PGSC0003DMP400038975	1,989633294	0,00058407
Branched-chain amino acid aminotransferase	CUST_50286_PI426222305	PGSC0003DMP400029885	1,988219259	0,000573829
Conserved gene of unknown function	CUST_46918_PI426222305	PGSC0003DMP400013616	1,987995995	0,003212293
S-locus-specific glycoprotein S6	CUST_38294_PI426222305	PGSC0003DMP400045438	1,987357859	0,007768714
Hcr2-0A	CUST_51524_PI426222305	PGSC0003DMP400017222	1,987138558	0,000986661
Kinase	CUST_5501_PI426222305	PGSC0003DMP400015651	1,985353884	0,001440399
Double WRKY type transfactor	CUST_48335_PI426222305	PGSC0003DMP400029302	1,984210579	0,000484742
Calmodulin-binding protein	CUST_12318_PI426222305	PGSC0003DMP400042962	1,982712453	0,000354433
Serine-threonine protein kinase, plant-type	CUST_11389_PI426222305	PGSC0003DMP400007448	1,980129096	0,002648809
WRKY transcription factor	CUST_38369_PI426222305	PGSC0003DMP400029625	1,975599241	0,002986369
Thaumatin	CUST_45206_PI426222305	PGSC0003DMP400007585	1,974636632	0,004389375
Ubiquitin-protein ligase	CUST_22469_PI426222305	PGSC0003DMP400026718	1,973324025	0,00060984
Glutathione S-transferase/peroxidase	CUST_49609_PI426222305	PGSC0003DMP400054156	1,972813081	0,001178002
GTP-binding protein	CUST_30516_PI426222305	PGSC0003DMP400012804	1,97019898	0,000193369
NAC domain protein NAC2	CUST_29708_PI426222305	PGSC0003DMP400032119	1,9667369	0,024382497
S-locus-specific glycoprotein S6	CUST_15796_PI426222305	PGSC0003DMP400024473	1,961899152	0,004927061
Calmodulin-binding protein	CUST_6779_PI426222305	PGSC0003DMP400009947	1,960329497	0,000693969
DNA binding protein	CUST_48228_PI426222305	PGSC0003DMP400037648	1,957431347	0,039178948
Glycosyltransferase	CUST_21372_PI426222305	PGSC0003DMP400047471	1,957371675	0,001338885
Isoform 2 of TMV resistance protein N	CUST_8205_PI426222305	PGSC0003DMP400051096	1,956393539	0,00285985
Zinc finger protein	CUST_32008_PI426222305	PGSC0003DMP400009201	1,955554801	0,008599108
Sigma factor sigb regulation protein rsbq	CUST_3489_PI426222305	PGSC0003DMP400043281	1,954475209	0,000755528
Plant cell wall protein SlTFR88	CUST_16152_PI426222305	PGSC0003DMP400064145	1,952576647	0,022348394
Patatin 3	CUST_836_PI426222305	PGSC0003DMP400017708	1,947679509	0,003186016
Auxin-regulated dual specificity cytosolic kinase	CUST_33844_PI426222305	PGSC0003DMP400008625	1,946326107	0,016205238
Serine-threonine protein kinase, plant-type	CUST_51358_PI426222305	PGSC0003DMP400027985	1,945214887	0,001712343
Enolase	CUST_12941_PI426222305	PGSC0003DMP400042396	1,944884453	0,001587615
Secretory carrier membrane protein	CUST_39679_PI426222305	PGSC0003DMP400019140	1,942527177	0,000424027
Kinase	CUST_44978_PI426222305	PGSC0003DMP400007809	1,939129425	0,001030693
Ccd1	CUST_38278_PI426222305	PGSC0003DMP400045391	1,935975831	0,005925248
White-brown-complex ABC transporter family	CUST_18047_PI426222305	PGSC0003DMP400021989	1,9352412	0,00400207
ATP binding protein	CUST_17690_PI426222305	PGSC0003DMP400045214	1,934374262	0,001633636
Conserved gene of unknown function	CUST_10112_PI426222305	PGSC0003DMP400003898	1,934174224	0,000546379
S-locus-specific glycoprotein S6	CUST_36189_PI426222305	PGSC0003DMP400014939	1,933600049	0,003348082
TMV-induced protein I	CUST_12260_PI426222305	PGSC0003DMP400029284	1,93331411	0,000552772
Conserved gene of unknown function	CUST_5415_PI426222305	PGSC0003DMP400006270	1,931012397	0,002620368
CYP72A54	CUST_45038_PI426222305	PGSC0003DMP400018633	1,929810883	0,004493802
LIM domain-containing protein	CUST_23997_PI426222305	PGSC0003DMP400022289	1,929732532	0,004240376
Conserved gene of unknown function	CUST_42655_PI426222305	PGSC0003DMP400035375	1,929071938	0,001005071
Gene of unknown function	CUST_45189_PI426222305	PGSC0003DMP400055004	1,926974452	0,000566067
Elicitor-inducible cytochrome P450	CUST_9406_PI426222305	PGSC0003DMP400039699	1,926468367	0,000736092
Gene of unknown function	CUST_52601_PI426222305	PGSC0003DMP400056011	1,925163542	0,041929145
Aromatic amino acid decarboxylase 1B	CUST_46355_PI426222305	PGSC0003DMP400050613	1,923691922	0,000682754
LRR receptor-like serine/threonine-protein kinase FLS2	CUST_47382_PI426222305	PGSC0003DMP400014552	1,923422448	0,002659549
Beta-fructofuranosidase, cell wall isozyme	CUST_31968_PI426222305	PGSC0003DMP400055928	1,923101836	0,006005038
UDP-glucose:glucosyltransferase	CUST_28538_PI426222305	PGSC0003DMP400006945	1,92277215	0,001105478
CXE carboxylesterase	CUST_30632_PI426222305	PGSC0003DMP400012793	1,918396707	3,37E-05
Conserved gene of unknown function	CUST_23567_PI426222305	PGSC0003DMP400010728	1,917064782	0,002493586
Conserved gene of unknown function	CUST_21215_PI426222305	PGSC0003DMP400042260	1,916534617	0,00170622
Acyl-CoA oxidase ACX3	CUST_45031_PI426222305	PGSC0003DMP400018653	1,911707497	7,94E-05
Structural constituent of cell wall	CUST_6373_PI426222305	PGSC0003DMP400009910	1,911625199	0,014388673
Protease inhibitor	CUST_39436_PI426222305	PGSC0003DMP400055465	1,91036866	0,008950325
Cf-2.1	CUST_13171_PI426222305	PGSC0003DMP400005238	1,908314813	0,008636301
Plastid-targeted protein 2	CUST_42503_PI426222305	PGSC0003DMP400053730	1,906674013	0,000546379
Basic 7S globulin 2 small subunit	CUST_34239_PI426222305	PGSC0003DMP400063506	1,90662832	0,00101165
Gene of unknown function	CUST_42199_PI426222305	PGSC0003DMP400025965	1,905727606	0,024248764
Protein kinase APK1B, chloroplast	CUST_48377_PI426222305	PGSC0003DMP400007821	1,905463552	0,00333364
Lectin kinase	CUST_46693_PI426222305	PGSC0003DMP400016642	1,904822369	0,00250155
6-phosphogluconate dehydrogenase, decarboxylating	CUST_43668_PI426222305	PGSC0003DMP400003446	1,903232944	0,000136395
Peroxidase	CUST_3470_PI426222305	PGSC0003DMP400043334	1,903122445	0,000728877
GTP cyclohydrolase II / 3,4-dihydroxy-2-butanone-4-phosphate synthase	CUST_23918_PI426222305	PGSC0003DMP400022256	1,902750199	0,002523792
Pollen-specific C2 domain containing protein	CUST_47310_PI426222305	PGSC0003DMP400050164	1,899048857	0,007216725
Receptor-kinase	CUST_21527_PI426222305	PGSC0003DMP400040263	1,897939534	0,004389134
Alpha-DOX2	CUST_1235_PI426222305	PGSC0003DMP400001000	1,896820097	0,018537312
Ring finger protein	CUST_22236_PI426222305	PGSC0003DMP400016049	1,896781927	0,017597185
Conserved gene of unknown function	CUST_51235_PI426222305	PGSC0003DMP400031457	1,894778777	0,003811029
Conserved gene of unknown function	CUST_35087_PI426222305	PGSC0003DMP400033726	1,892934798	0,000216261
Ring finger protein	CUST_22169_PI426222305	PGSC0003DMP400016050	1,892481789	0,000552772
Axi 1 protein from Nicotiana tabacum	CUST_42718_PI426222305	PGSC0003DMP400035320	1,891001258	0,00258161
Xyloglucan endotransglycosylase/hydrolase XTH-6	CUST_39112_PI426222305	PGSC0003DMP400024633	1,890662729	0,010548301
F-box protein PP2-B10	CUST_48557_PI426222305	PGSC0003DMP400024688	1,889649916	0,004328195
Neoxanthin synthase	CUST_34578_PI426222305	PGSC0003DMP400034018	1,888975111	0,013480558
Aldose-1-epimerase	CUST_11843_PI426222305	PGSC0003DMP400031513	1,887378874	3,29E-05
Multifunctional protein	CUST_46356_PI426222305	PGSC0003DMP400009690	1,886709152	0,003366533
Ankyrin repeat-containing protein	CUST_37895_PI426222305	PGSC0003DMP400007679	1,885146245	0,00941091
Luminal-binding protein 5	CUST_22260_PI426222305	PGSC0003DMP400032316	1,884657454	0,002655169
Major pollen allergen Ory s 1	CUST_36961_PI426222305	PGSC0003DMP400045515	1,883790798	0,024172325
Hcr2-p3	CUST_51876_PI426222305	PGSC0003DMP400042217	1,883594616	0,000914349
Ankyrin repeat-containing protein	CUST_37853_PI426222305	PGSC0003DMP400007678	1,882039717	0,00929696
Hcr2-0B	CUST_47691_PI426222305	PGSC0003DMP400041265	1,879492939	0,002472508
AT-hook1 protein	CUST_47636_PI426222305	PGSC0003DMP400003661	1,879164409	0,001286214
Germin	CUST_35817_PI426222305	PGSC0003DMP400031839	1,876587547	0,002430955
Erwinia induced protein 1	CUST_45928_PI426222305	PGSC0003DMP400032471	1,875066737	0,001410736
Nematode resistance protein	CUST_8353_PI426222305	PGSC0003DMP400051225	1,873335353	0,001023544
Ert1	CUST_51588_PI426222305	PGSC0003DMP400003896	1,8729244	0,005049055
Copia-type polyprotein	CUST_40985_PI426222305	PGSC0003DMP400036350	1,871006208	1,54E-06
Proteasome subunit beta type-1	CUST_8884_PI426222305	PGSC0003DMP400039130	1,869864005	3,19E-05
LIM domain containing protein	CUST_23917_PI426222305	PGSC0003DMP400022294	1,869202076	0,001596133
Ubiquitin-protein ligase	CUST_7578_PI426222305	PGSC0003DMP400017469	1,868141797	3,57E-05
Disease resistance protein	CUST_50410_PI426222305	PGSC0003DMP400007624	1,866797397	0,001604625
Glutamate receptor 2 plant	CUST_49294_PI426222305	PGSC0003DMP400039804	1,86590046	0,005060289
Gulonolactone oxidase	CUST_46351_PI426222305	PGSC0003DMP400009681	1,863760956	0,007484491
B2 protein	CUST_25174_PI426222305	PGSC0003DMP400010362	1,862632254	0,000315995
Cf-2.1	CUST_13181_PI426222305	PGSC0003DMP400005241	1,860586267	0,009779746
Serine/threonine-protein kinase PBS1	CUST_49723_PI426222305	PGSC0003DMP400001976	1,860081082	0,022515567
Hin1	CUST_2171_PI426222305	PGSC0003DMP400048908	1,857729525	0,038390627
BI1	CUST_26834_PI426222305	PGSC0003DMP400023983	1,856809853	0,031988187
Conserved gene of unknown function	CUST_46190_PI426222305	PGSC0003DMP400007947	1,85519316	0,000401899
S-locus-specific glycoprotein S6	CUST_16027_PI426222305	PGSC0003DMP400024474	1,854837477	0,005303015
UDP-glucose:glucosyltransferase	CUST_51625_PI426222305	PGSC0003DMP400036295	1,854571509	0,004143113
Conserved gene of unknown function	CUST_19034_PI426222305	PGSC0003DMP400035490	1,854243703	0,000437463
Conserved gene of unknown function	CUST_13167_PI426222305	PGSC0003DMP400005235	1,853570945	0,039206826
(S)-N-methylcoclaurine 3'-hydroxylase isozyme	CUST_26402_PI426222305	PGSC0003DMP400025151	1,852493107	9,78E-05
Receptor-like kinase CHRK1	CUST_10178_PI426222305	PGSC0003DMP400059584	1,851971754	0,005990201
Kinase	CUST_49555_PI426222305	PGSC0003DMP400052506	1,851968912	0,001383671
Pleiotropic drug resistance protein 1	CUST_38609_PI426222305	PGSC0003DMP400051609	1,85128242	0,013568362
Glutamate receptor 2 plant	CUST_49275_PI426222305	PGSC0003DMP400039805	1,850794921	0,001154799
Phosphoinositide-specific phospholipase C	CUST_1718_PI426222305	PGSC0003DMP400011713	1,8482756	0,00017471
Conserved gene of unknown function	CUST_34978_PI426222305	PGSC0003DMP400036213	1,848082214	0,000875799
Calcium lipid binding protein	CUST_28535_PI426222305	PGSC0003DMP400037386	1,847120281	0,000640596
Non-specific lipid-transfer protein	CUST_35019_PI426222305	PGSC0003DMP400036197	1,846913826	0,043143036
Conserved gene of unknown function	CUST_51239_PI426222305	PGSC0003DMP400056780	1,845003799	0,009820817
Chitinase	CUST_10200_PI426222305	PGSC0003DMP400021005	1,843864067	0,000115196
N protein	CUST_50653_PI426222305	PGSC0003DMP400017022	1,843568175	0,000250187
Nucleotide binding protein	CUST_17176_PI426222305	PGSC0003DMP400047852	1,837079142	0,033387766
MAP kinase phosphatase 1	CUST_34029_PI426222305	PGSC0003DMP400020786	1,836295574	0,002568913
Conserved gene of unknown function	CUST_32315_PI426222305	PGSC0003DMP400008766	1,834374616	0,000482266
Gene of unknown function	CUST_9678_PI426222305	PGSC0003DMP400066915	1,834255848	0,008456767
Wall-associated kinase	CUST_6498_PI426222305	PGSC0003DMP400010164	1,83394724	0,012797335
Gene of unknown function	CUST_19585_PI426222305	PGSC0003DMP400009249	1,832288801	0,011711901
Gene of unknown function	CUST_50035_PI426222305	PGSC0003DMP400044109	1,83149742	0,000156246
Double WRKY type transfactor	CUST_48345_PI426222305	PGSC0003DMP400029301	1,829753581	0,000716476
AGG2	CUST_52338_PI426222305	PGSC0003DMP400055712	1,829158136	0,000397346
70 kDa subunit of replication protein A	CUST_12705_PI426222305	PGSC0003DMP400042640	1,828746361	0,025285386
LIM domain containing protein	CUST_24006_PI426222305	PGSC0003DMP400022290	1,82700331	0,004620148
Transcription factor	CUST_51301_PI426222305	PGSC0003DMP400052657	1,826913087	0,000664819
Guanylate kinase	CUST_44435_PI426222305	PGSC0003DMP400017125	1,826709417	0,011542215
Avr9/Cf-9 rapidly elicited protein 180	CUST_48619_PI426222305	PGSC0003DMP400052534	1,826615745	0,014381427
Glucosyltransferase	CUST_30277_PI426222305	PGSC0003DMP400008437	1,826262163	0,000748252
Arogenate dehydratase	CUST_17137_PI426222305	PGSC0003DMP400012619	1,824608543	0,000448453
Double WRKY type transfactor	CUST_48326_PI426222305	PGSC0003DMP400029304	1,823876864	0,000546121
Cf-2.1	CUST_51229_PI426222305	PGSC0003DMP400011765	1,822665417	0,008410668
Branched-chain amino acid aminotransferase	CUST_50292_PI426222305	PGSC0003DMP400029884	1,822634345	0,000113829
Conserved gene of unknown function	CUST_27066_PI426222305	PGSC0003DMP400017937	1,821975299	0,027173279
Gene of unknown function	CUST_16413_PI426222305	PGSC0003DMP400019040	1,818878372	0,002132404
Acyl:coa ligase acetate-coa synthetase	CUST_18460_PI426222305	PGSC0003DMP400029244	1,818655508	0,000632032
Hcr2-0A	CUST_32107_PI426222305	PGSC0003DMP400038082	1,81849361	0,015351329
Non-specific lipid-transfer protein 2	CUST_47184_PI426222305	PGSC0003DMP400063058	1,818460245	0,019092964
O-methyltransferase	CUST_45144_PI426222305	PGSC0003DMP400055002	1,817556908	0,0010279
Nematode resistance protein	CUST_8345_PI426222305	PGSC0003DMP400051226	1,817322313	0,001847655
Ankyrin repeat-containing protein	CUST_37851_PI426222305	PGSC0003DMP400007677	1,816083891	0,010091218
Exostosin family protein	CUST_47225_PI426222305	PGSC0003DMP400039745	1,815831867	0,000133442
Conserved gene of unknown function	CUST_21183_PI426222305	PGSC0003DMP400013958	1,815489894	0,007988541
Conserved gene of unknown function	CUST_30426_PI426222305	PGSC0003DMP400047186	1,815222461	0,000516702
Short-chain alcohol dehydrogenase	CUST_42954_PI426222305	PGSC0003DMP400010905	1,814640967	0,000581546
Cyclase family protein	CUST_32086_PI426222305	PGSC0003DMP400040040	1,813053694	0,006263471
ATP binding / carbohydrate binding / kinase/ protein kinase/ protein serine/threonine kinase/ protein tyrosine kinase/ sugar binding	CUST_15811_PI426222305	PGSC0003DMP400038810	1,812612497	0,000157795
Glutamate-gated kainate-type ion channel receptor subunit GluR5	CUST_9535_PI426222305	PGSC0003DMP400016195	1,811487675	0,000250187
Bax inhibitor	CUST_52075_PI426222305	PGSC0003DMP400021216	1,810596306	0,006832327
Metal ion binding protein	CUST_20709_PI426222305	PGSC0003DMP400008309	1,807423515	0,01133076
(+)-neomenthol dehydrogenase	CUST_3023_PI426222305	PGSC0003DMP400060334	1,80555205	0,009354655
Hcr9-OR2A	CUST_51237_PI426222305	PGSC0003DMP400011757	1,805091543	0,009157707
Conserved gene of unknown function	CUST_44804_PI426222305	PGSC0003DMP400027542	1,803710107	0,026681597
Glutathione s-transferase	CUST_45717_PI426222305	PGSC0003DMP400034632	1,803149222	0,003933472
Calmodulin binding protein	CUST_23786_PI426222305	PGSC0003DMP400014421	1,802184338	0,001518103
Conserved gene of unknown function	CUST_12597_PI426222305	PGSC0003DMP400042744	1,80157603	0,002828092
CYP71AU1	CUST_11750_PI426222305	PGSC0003DMP400031713	1,801333688	0,003391727
Major intrinsic protein 2	CUST_33971_PI426222305	PGSC0003DMP400041843	1,801315018	0,018629431
Bacterial spot disease resistance protein 4	CUST_48908_PI426222305	PGSC0003DMP400037912	1,801145124	0,000541681
Mitochondrial carrier protein	CUST_40152_PI426222305	PGSC0003DMP400003767	1,800901049	0,001167174
Tyrosine specific protein phosphatase and dual specificity protein phosphatase	CUST_21890_PI426222305	PGSC0003DMP400012868	1,800205611	0,000716937
High-affinity nitrate transport system component	CUST_11856_PI426222305	PGSC0003DMP400031592	1,799693769	0,000168906
Conserved gene of unknown function	CUST_39954_PI426222305	PGSC0003DMP400058646	1,798516805	0,002560337
LIM domain containing protein	CUST_24034_PI426222305	PGSC0003DMP400022292	1,796765538	0,002445675
Lectin kinase	CUST_9085_PI426222305	PGSC0003DMP400032555	1,79603498	0,002467983
Conserved gene of unknown function	CUST_21518_PI426222305	PGSC0003DMP400065327	1,795346906	0,000258345
Cf-2.1	CUST_51881_PI426222305	PGSC0003DMP400042220	1,795210922	0,011956222
RING-H2 finger protein ATL1Q	CUST_28080_PI426222305	PGSC0003DMP400003070	1,794034725	0,004038575
Conserved gene of unknown function	CUST_32324_PI426222305	PGSC0003DMP400018761	1,793977401	0,000279322
Auxin and ethylene responsive GH3	CUST_14494_PI426222305	PGSC0003DMP400044853	1,792183589	0,041073677
ELI3	CUST_25307_PI426222305	PGSC0003DMP400029686	1,791536073	0,007058814
Desacetoxyvindoline 4-hydroxylase	CUST_28237_PI426222305	PGSC0003DMP400029999	1,79029069	0,001011336
Acyl-CoA oxidase ACX3	CUST_45050_PI426222305	PGSC0003DMP400018652	1,788235646	6,02E-05
S-locus-specific glycoprotein S6	CUST_8899_PI426222305	PGSC0003DMP400008989	1,787401626	0,014458699
Phenylcoumaran benzylic ether reductase	CUST_26887_PI426222305	PGSC0003DMP400035532	1,787148889	0,003359045
Glucosyltransferase	CUST_26860_PI426222305	PGSC0003DMP400021191	1,787075902	0,007065388
DC1 domain containing protein	CUST_16723_PI426222305	PGSC0003DMP400046972	1,785055015	0,004254312
SAUR family protein	CUST_2588_PI426222305	PGSC0003DMP400049116	1,784610125	0,001821471
UDP-glucuronate decarboxylase 3	CUST_37315_PI426222305	PGSC0003DMP400020148	1,782623954	0,000415235
Peroxidase	CUST_41094_PI426222305	PGSC0003DMP400003169	1,779852695	0,002062378
Conserved gene of unknown function	CUST_5618_PI426222305	PGSC0003DMP400015658	1,77969515	0,009748274
Ferrochelatase	CUST_30030_PI426222305	PGSC0003DMP400003927	1,777495506	0,039435372
Serine/threonine protein kinase family protein	CUST_33594_PI426222305	PGSC0003DMP400045798	1,775386493	0,010193807
DNA binding protein	CUST_12797_PI426222305	PGSC0003DMP400042574	1,775256492	0,026817015
Plastid CUL1	CUST_8431_PI426222305	PGSC0003DMP400057563	1,774518541	0,018403597
WRKY transcription factor	CUST_22174_PI426222305	PGSC0003DMP400016026	1,774116177	0,000517297
WRKY domain class transcription factor	CUST_38510_PI426222305	PGSC0003DMP400044188	1,773012887	0,002521658
Amino acid transporter	CUST_49313_PI426222305	PGSC0003DMP400040164	1,772997057	0,03388879
RING-H2 finger protein ATL3K	CUST_3235_PI426222305	PGSC0003DMP400000471	1,772823101	0,000154229
Cytoplasmic protein of eukaryotic origin (38.3 kD)	CUST_3573_PI426222305	PGSC0003DMP400043259	1,770994729	0,000579816
Gene of unknown function	CUST_50169_PI426222305	PGSC0003DMP400065168	1,770812136	0,044994445
Ferric-chelate reductase	CUST_2915_PI426222305	PGSC0003DMP400000403	1,769753446	0,00562944
Disease resistance protein	CUST_51230_PI426222305	PGSC0003DMP400011758	1,769584945	0,017610455
Beta-glucan-binding protein 4	CUST_991_PI426222305	PGSC0003DMP400066220	1,767610506	0,000482896
Formin 16	CUST_47177_PI426222305	PGSC0003DMP400013657	1,767273026	0,001711203
Nucellin	CUST_30887_PI426222305	PGSC0003DMP400025803	1,765841265	0,001932124
Cytochrome P450 hydroxylase	CUST_51254_PI426222305	PGSC0003DMP400004187	1,765581699	0,025279556
Phospholipase PLDa1	CUST_31410_PI426222305	PGSC0003DMP400049709	1,7653508	0,000305218
N protein	CUST_50651_PI426222305	PGSC0003DMP400017024	1,764255909	0,001759816
Conserved gene of unknown function	CUST_2953_PI426222305	PGSC0003DMP400000533	1,761973117	0,011476763
'chromo' domain containing protein	CUST_43154_PI426222305	PGSC0003DMP400056871	1,761400504	0,01148102
Conserved gene of unknown function	CUST_33714_PI426222305	PGSC0003DMP400053384	1,761113481	0,000859695
Ethylene response factor 10	CUST_23224_PI426222305	PGSC0003DMP400018171	1,760448228	0,019226624
Conserved gene of unknown function	CUST_3569_PI426222305	PGSC0003DMP400043294	1,7588676	0,016435632
Conserved gene of unknown function	CUST_13133_PI426222305	PGSC0003DMP400005237	1,758617791	0,011338028
Gene of unknown function	CUST_13465_PI426222305	PGSC0003DMP400012193	1,75816535	0,043751442
Ccaat-binding transcription factor	CUST_4928_PI426222305	PGSC0003DMP400006381	1,755850546	0,003091406
Conserved gene of unknown function	CUST_2943_PI426222305	PGSC0003DMP400000347	1,755089933	0,019642783
Auxin-induced beta-glucosidase	CUST_24159_PI426222305	PGSC0003DMP400039773	1,754002228	0,008387351
Major pollen allergen Ory s 1	CUST_42422_PI426222305	PGSC0003DMP400035606	1,752644169	0,021680466
Fad NAD binding oxidoreductases	CUST_22246_PI426222305	PGSC0003DMP400032267	1,750795102	0,002617793
Conserved gene of unknown function	CUST_16243_PI426222305	PGSC0003DMP400027164	1,747270694	0,00084884
Hcr2-p5	CUST_51276_PI426222305	PGSC0003DMP400054751	1,747010133	0,003344447
Double WRKY type transfactor	CUST_48319_PI426222305	PGSC0003DMP400029303	1,746659565	0,021422199
CXE carboxylesterase	CUST_30605_PI426222305	PGSC0003DMP400012828	1,745592093	0,001007282
ATP-binding cassette transporter	CUST_48400_PI426222305	PGSC0003DMP400004038	1,744530306	0,000543746
Protein kinase APK1B, chloroplast	CUST_48386_PI426222305	PGSC0003DMP400007819	1,744411955	0,000228405
B2 protein	CUST_25228_PI426222305	PGSC0003DMP400010363	1,744300947	0,00196316
Metal transporter	CUST_3619_PI426222305	PGSC0003DMP400043348	1,744056181	6,26E-05
Hcr2-0A	CUST_19405_PI426222305	PGSC0003DMP400059655	1,743252616	0,026149309
Conserved gene of unknown function	CUST_17058_PI426222305	PGSC0003DMP400012622	1,743122084	0,0041556
Laccase 90c	CUST_30349_PI426222305	PGSC0003DMP400047098	1,742910573	0,000514166
Serine-threonine protein kinase, plant-type	CUST_26524_PI426222305	PGSC0003DMP400000707	1,742357281	0,003571771
Zinc finger (C3HC4-type RING finger) family protein	CUST_2914_PI426222305	PGSC0003DMP400000469	1,742215245	0,006730723
Metal transporter	CUST_3565_PI426222305	PGSC0003DMP400043347	1,74157007	0,000296033
Ring finger protein	CUST_16276_PI426222305	PGSC0003DMP400040888	1,740585105	0,031615753
GEM 5	CUST_30228_PI426222305	PGSC0003DMP400008459	1,737988854	0,000955202
Glucosyltransferase	CUST_22964_PI426222305	PGSC0003DMP400051998	1,737718222	0,007113059
Glutamate-gated kainate-type ion channel receptor subunit GluR5	CUST_9187_PI426222305	PGSC0003DMP400016151	1,737459135	0,014381427
S-adenosyl-methionine-sterol-C-methyltransferase homolog	CUST_39546_PI426222305	PGSC0003DMP400032975	1,736272898	0,000957922
Late embryogenis abundant protein 5	CUST_30819_PI426222305	PGSC0003DMP400031282	1,735972442	0,004161292
Peptidyl-prolyl cis-trans isomerase	CUST_22790_PI426222305	PGSC0003DMP400052979	1,735683653	0,000194212
Auxin and ethylene responsive GH3	CUST_14626_PI426222305	PGSC0003DMP400044852	1,73481123	0,027395161
ATP binding protein	CUST_50378_PI426222305	PGSC0003DMP400036316	1,732793493	0,011068587
Conserved gene of unknown function	CUST_3638_PI426222305	PGSC0003DMP400043288	1,732582148	0,022647049
Hcr2-0A	CUST_51272_PI426222305	PGSC0003DMP400054747	1,732451412	0,013308763
Peroxidase	CUST_41114_PI426222305	PGSC0003DMP400003170	1,731310137	0,003320354
Stress-associated protein 7	CUST_40433_PI426222305	PGSC0003DMP400033847	1,730523207	0,001224455
Glutamate-gated kainate-type ion channel receptor subunit GluR5	CUST_9389_PI426222305	PGSC0003DMP400016196	1,728333915	0,00245491
R2 protein	CUST_8286_PI426222305	PGSC0003DMP400051041	1,727245326	0,000253397
LOB domain-containing protein	CUST_47856_PI426222305	PGSC0003DMP400013288	1,726409403	0,005052124
Aspartate aminotransferase	CUST_49174_PI426222305	PGSC0003DMP400048549	1,726090729	0,032020501
C2 domain-containing protein	CUST_18329_PI426222305	PGSC0003DMP400037009	1,725361157	0,002391268
Alpha-DOX1	CUST_1009_PI426222305	PGSC0003DMP400000994	1,722829292	0,002821235
Phytoalexin-deficient 4-2 protein	CUST_21803_PI426222305	PGSC0003DMP400034509	1,720363422	0,001757061
Hcr2-p8.4	CUST_52181_PI426222305	PGSC0003DMP400042272	1,719893623	0,012820332
Zinc finger protein	CUST_21420_PI426222305	PGSC0003DMP400047344	1,719488807	0,007040786
Hcr2-0A	CUST_45993_PI426222305	PGSC0003DMP400025936	1,717905062	0,040143108
BRASSINOSTEROID INSENSITIVE 1-associated receptor kinase 1	CUST_23529_PI426222305	PGSC0003DMP400057437	1,716462471	0,014467509
Phytoalexin-deficient 4-2 protein	CUST_21749_PI426222305	PGSC0003DMP400034508	1,716256205	0,000581554
Luminal-binding protein	CUST_10535_PI426222305	PGSC0003DMP400021684	1,715371217	0,004663489
Conserved gene of unknown function	CUST_3276_PI426222305	PGSC0003DMP400000345	1,71413919	0,023236978
Indole-3-acetic acid-amido synthetase GH3.3	CUST_50661_PI426222305	PGSC0003DMP400046368	1,711507729	0,031710003
Fad NAD binding oxidoreductases	CUST_22196_PI426222305	PGSC0003DMP400032268	1,708624229	0,001099792
Transporter	CUST_51039_PI426222305	PGSC0003DMP400002039	1,707812919	0,002442235
Prolyl-tRNA synthetase	CUST_6410_PI426222305	PGSC0003DMP400024845	1,705613935	0,012558244
PR1 protein	CUST_49880_PI426222305	PGSC0003DMP400009081	1,704920877	0,002004354
Conserved gene of unknown function	CUST_46042_PI426222305	PGSC0003DMP400027520	1,702229602	0,010804884
Multidrug resistance protein	CUST_12858_PI426222305	PGSC0003DMP400042447	1,701371021	0,005939685
Conserved gene of unknown function	CUST_32219_PI426222305	PGSC0003DMP400008764	1,697858348	0,00046153
Stress-induced receptor-like kinase	CUST_47573_PI426222305	PGSC0003DMP400018579	1,697494803	0,028706702
Calmodulin-binding protein	CUST_34319_PI426222305	PGSC0003DMP400055691	1,696696213	0,005648896
O-methyltransferase	CUST_45178_PI426222305	PGSC0003DMP400055003	1,696106015	0,001460073
Aspartic proteinase nepenthesin-1	CUST_38538_PI426222305	PGSC0003DMP400044172	1,694474384	0,009041898
Conserved gene of unknown function	CUST_10279_PI426222305	PGSC0003DMP400005787	1,694337092	0,013330153
Conserved gene of unknown function	CUST_23781_PI426222305	PGSC0003DMP400014414	1,69203645	6,60E-05
Phi-1 protein	CUST_42500_PI426222305	PGSC0003DMP400053698	1,691959588	0,04853835
Glutathione-S-transferase	CUST_51594_PI426222305	PGSC0003DMP400003868	1,691236512	0,014622901
Serine/threonine-protein kinase bri1	CUST_42186_PI426222305	PGSC0003DMP400025964	1,690691551	0,00333364
Nucellin	CUST_30799_PI426222305	PGSC0003DMP400025802	1,689564321	0,002118483
Verticillium wilt disease resistance protein	CUST_42285_PI426222305	PGSC0003DMP400011088	1,68782744	0,004858397
Feruloyl transferase	CUST_17416_PI426222305	PGSC0003DMP400054926	1,686307273	0,014802482
Cytochrome P450	CUST_5311_PI426222305	PGSC0003DMP400026222	1,685916109	0,006654711
GDSL esterase/lipase	CUST_51367_PI426222305	PGSC0003DMP400007777	1,685281396	0,040195028
DC1 domain-containing protein	CUST_5760_PI426222305	PGSC0003DMP400015483	1,68437325	0,007789806
Elicitor-inducible cytochrome P450	CUST_9626_PI426222305	PGSC0003DMP400039697	1,684225523	0,001883348
Conserved gene of unknown function	CUST_14708_PI426222305	PGSC0003DMP400044590	1,683207966	0,000110164
ATP binding / protein kinase/ protein serine/threonine kinase/ protein tyrosine kinase/ sugar binding	CUST_11135_PI426222305	PGSC0003DMP400053181	1,680369855	0,001129282
Pleiotropic drug resistance protein 1	CUST_46300_PI426222305	PGSC0003DMP400023228	1,679360229	0,001039301
F-box family protein	CUST_25581_PI426222305	PGSC0003DMP400019913	1,678322008	0,004422445
Conserved gene of unknown function	CUST_32325_PI426222305	PGSC0003DMP400008765	1,678306961	0,001240633
Hcr2-5D	CUST_48129_PI426222305	PGSC0003DMP400044240	1,676626475	0,003906068
Small basic intrinsic protein 1-2	CUST_41510_PI426222305	PGSC0003DMP400014670	1,675924295	0,00101165
Ring finger protein	CUST_23967_PI426222305	PGSC0003DMP400022252	1,67558435	0,005506352
10-hydroxygeraniol oxidoreductase	CUST_46039_PI426222305	PGSC0003DMP400027476	1,67517218	0,02568236
GTP-binding protein alpha subunit, gna	CUST_24788_PI426222305	PGSC0003DMP400016442	1,674832366	6,90E-05
Amino acid transporter	CUST_45890_PI426222305	PGSC0003DMP400032500	1,674756361	0,003696078
Glutathione-S-transferase	CUST_51592_PI426222305	PGSC0003DMP400003867	1,673936737	0,008427133
RING-H2 finger protein	CUST_14590_PI426222305	PGSC0003DMP400044603	1,673232156	0,00041883
Cytochrome P450	CUST_5104_PI426222305	PGSC0003DMP400026220	1,671365212	0,010329226
Feruloyl transferase	CUST_17579_PI426222305	PGSC0003DMP400054927	1,670504678	0,009487161
21kD protein	CUST_34417_PI426222305	PGSC0003DMP400037406	1,670135751	0,026462108
Plant mitotic spindle assembly checkpoint protein mad2	CUST_6901_PI426222305	PGSC0003DMP400030496	1,667763655	0,009157707
Structural constituent of cell wall	CUST_6319_PI426222305	PGSC0003DMP400009909	1,667213917	0,000375757
Serine-threonine protein kinase, plant-type	CUST_41753_PI426222305	PGSC0003DMP400010798	1,665235438	0,021913404
Protein kinase atmrk1	CUST_39412_PI426222305	PGSC0003DMP400055439	1,66129775	1,98E-05
Ankyrin repeat-containing protein	CUST_37872_PI426222305	PGSC0003DMP400007672	1,661258561	0,017940462
F-box protein	CUST_41857_PI426222305	PGSC0003DMP400054430	1,658083779	0,012023198
UDP-glucosyltransferase	CUST_12830_PI426222305	PGSC0003DMP400042615	1,65807021	0,005284859
UDP-glucuronate decarboxylase 3	CUST_37342_PI426222305	PGSC0003DMP400020147	1,657709875	0,010713167
Conserved gene of unknown function	CUST_52432_PI426222305	PGSC0003DMP400034718	1,657700943	0,004659447
VQ motif-containing protein	CUST_46675_PI426222305	PGSC0003DMP400016687	1,655283372	0,001581659
Kinase	CUST_44974_PI426222305	PGSC0003DMP400007802	1,654980799	0,002617793
Avr9/Cf-9 rapidly elicited protein 180	CUST_48618_PI426222305	PGSC0003DMP400052536	1,653997513	0,019255769
Small basic intrinsic protein 1-2	CUST_41521_PI426222305	PGSC0003DMP400014669	1,653797105	7,27E-05
Aspartyl protease family protein	CUST_28713_PI426222305	PGSC0003DMP400007265	1,651320369	0,000241952
HMG-CoA synthase	CUST_36091_PI426222305	PGSC0003DMP400039439	1,65060041	0,019859033
B3 domain-containing protein	CUST_2884_PI426222305	PGSC0003DMP400000239	1,65047066	0,037612232
Ethylene-responsive transcription factor	CUST_31367_PI426222305	PGSC0003DMP400023722	1,650034678	0,002659549
AMP dependent ligase	CUST_21744_PI426222305	PGSC0003DMP400037180	1,649376676	3,72E-05
DNA binding protein	CUST_44378_PI426222305	PGSC0003DMP400027849	1,649204338	0,002314712
Universal stress protein family protein	CUST_34060_PI426222305	PGSC0003DMP400020775	1,649113107	0,007214484
Conserved gene of unknown function	CUST_2828_PI426222305	PGSC0003DMP400000349	1,649025142	0,048128924
Conserved gene of unknown function	CUST_3208_PI426222305	PGSC0003DMP400000344	1,647773228	0,030866859
Conserved gene of unknown function	CUST_22723_PI426222305	PGSC0003DMP400052903	1,647486734	0,021752121
Conserved gene of unknown function	CUST_2909_PI426222305	PGSC0003DMP400000348	1,647114791	0,038200453
S-locus-specific glycoprotein S6	CUST_21651_PI426222305	PGSC0003DMP400031306	1,646255317	0,006339055
Peroxidase	CUST_40275_PI426222305	PGSC0003DMP400024741	1,644988132	0,012403501
Ankyrin repeat-containing protein	CUST_28176_PI426222305	PGSC0003DMP400003050	1,644738182	0,006355357
RING-finger protein	CUST_1116_PI426222305	PGSC0003DMP400022343	1,643589531	0,000655199
Nucleoredoxin	CUST_47060_PI426222305	PGSC0003DMP400053995	1,642145073	0,001261905
Oligopeptide transporter	CUST_28346_PI426222305	PGSC0003DMP400030052	1,641702483	0,004187413
Malic enzyme	CUST_13799_PI426222305	PGSC0003DMP400056248	1,641241572	0,005990201
Lectin kinase	CUST_9126_PI426222305	PGSC0003DMP400032554	1,6402549	0,007766355
LIM domain containing protein	CUST_23972_PI426222305	PGSC0003DMP400022293	1,639864871	0,007872544
Acidic endochitinase	CUST_13711_PI426222305	PGSC0003DMP400056271	1,638463891	0,040641749
Epoxide hydrolase	CUST_12617_PI426222305	PGSC0003DMP400042910	1,636728698	0,022759343
GTP-binding protein alpha subunit, gna	CUST_24797_PI426222305	PGSC0003DMP400016444	1,635023782	0,000119487
Sesquiterpene synthase 2	CUST_48015_PI426222305	PGSC0003DMP400034377	1,634846163	0,029747347
Conserved gene of unknown function	CUST_15086_PI426222305	PGSC0003DMP400038669	1,633678816	0,001084444
Ctp synthase	CUST_44242_PI426222305	PGSC0003DMP400024117	1,63282513	0,000837089
Non-specific lipid-transfer protein	CUST_21974_PI426222305	PGSC0003DMP400028502	1,631925889	0,000634403
BRASSINOSTEROID INSENSITIVE 1-associated receptor kinase 1	CUST_23879_PI426222305	PGSC0003DMP400022307	1,631139894	0,000150472
Gene of unknown function	CUST_51271_PI426222305	PGSC0003DMP400054752	1,630142479	0,003602074
Cembratrienol synthase 2a	CUST_47548_PI426222305	PGSC0003DMP400020868	1,630118431	0,010193807
Ubiquitin-protein ligase	CUST_769_PI426222305	PGSC0003DMP400035227	1,629842453	0,000558557
Conserved gene of unknown function	CUST_12289_PI426222305	PGSC0003DMP400042932	1,628695188	0,010420927
Endoplasmin homolog	CUST_7622_PI426222305	PGSC0003DMP400017553	1,626935827	0,002713806
Calmodulin-binding protein	CUST_12748_PI426222305	PGSC0003DMP400042335	1,626200769	0,014655438
Transformer-SR ribonucleoprotein	CUST_5359_PI426222305	PGSC0003DMP400006415	1,625696567	0,000863327
Avr9/Cf-9 rapidly elicited protein 180	CUST_52812_PI426222305	PGSC0003DMP400055968	1,624330978	0,010952976
Cytochrome P450	CUST_39115_PI426222305	PGSC0003DMP400024217	1,623870146	0,00041134
Nbs-lrr resistance protein	CUST_29148_PI426222305	PGSC0003DMP400014063	1,622341054	0,008841578
Protein disulfide isomerase L-2	CUST_4800_PI426222305	PGSC0003DMP400022802	1,622291048	0,000166788
Leucine-rich repeat protein	CUST_41263_PI426222305	PGSC0003DMP400052288	1,622196261	0,00114751
Actin depolymerizing factor 6	CUST_28391_PI426222305	PGSC0003DMP400029984	1,621743992	0,000195938
JA-induced WRKY protein	CUST_6530_PI426222305	PGSC0003DMP400034429	1,621432971	0,003381905
Conserved gene of unknown function	CUST_49315_PI426222305	PGSC0003DMP400038002	1,621208332	0,013568362
Nonspecific lipid transfer protein	CUST_42046_PI426222305	PGSC0003DMP400037717	1,620078175	0,004389134
F-box protein PP2-B10	CUST_20778_PI426222305	PGSC0003DMP400029467	1,618904372	0,007039572
Conserved gene of unknown function	CUST_5223_PI426222305	PGSC0003DMP400006271	1,617596532	0,011967984
Disease resistance protein BS2	CUST_13130_PI426222305	PGSC0003DMP400005253	1,6163863	0,000667822
Conserved gene of unknown function	CUST_10742_PI426222305	PGSC0003DMP400021805	1,616257178	0,009248027
Protein kinase APK1B, chloroplast	CUST_48388_PI426222305	PGSC0003DMP400007820	1,615689035	0,025625005
Serine-threonine protein kinase, plant-type	CUST_34883_PI426222305	PGSC0003DMP400049476	1,615210846	0,003539199
UDP-glucosyltransferase	CUST_22863_PI426222305	PGSC0003DMP400051968	1,615088156	0,02241932
Glutathione S-transferase T2	CUST_51587_PI426222305	PGSC0003DMP400003878	1,614842437	0,011338028
Cytochrome P450	CUST_38309_PI426222305	PGSC0003DMP400029633	1,613739106	0,013187706
Phytosulfokine receptor	CUST_18094_PI426222305	PGSC0003DMP400022012	1,613357752	0,000354137
Wall-associated kinase	CUST_11127_PI426222305	PGSC0003DMP400053153	1,610690336	0,001460073
SEC13 family protein	CUST_9519_PI426222305	PGSC0003DMP400004490	1,610551283	0,004603938
Receptor protein kinase	CUST_22681_PI426222305	PGSC0003DMP400052975	1,607455753	0,007177594
Anthranilate N-benzoyltransferase protein	CUST_4441_PI426222305	PGSC0003DMP400032596	1,60716992	0,021094885
Conserved gene of unknown function	CUST_13630_PI426222305	PGSC0003DMP400012012	1,606504506	0,005321933
Conserved gene of unknown function	CUST_49653_PI426222305	PGSC0003DMP400034542	1,603712948	0,012054372
Amino acid transporter	CUST_45938_PI426222305	PGSC0003DMP400032501	1,603472506	0,006819934
ATP binding protein	CUST_8879_PI426222305	PGSC0003DMP400039152	1,601745435	0,004322925
Gene of unknown function	CUST_6166_PI426222305	PGSC0003DMP400067723	1,601343543	0,021915808
UDP-galactose transporter	CUST_43454_PI426222305	PGSC0003DMP400044387	1,601123677	0,008217824
Chromomethylase	CUST_50404_PI426222305	PGSC0003DMP400007625	1,599484355	0,002030018
ATP binding protein	CUST_23386_PI426222305	PGSC0003DMP400007096	1,598905951	0,012577673
Endoplasmin homolog	CUST_7399_PI426222305	PGSC0003DMP400017554	1,597811357	0,005156502
DNA binding protein	CUST_42725_PI426222305	PGSC0003DMP400035331	1,597143222	0,000863327
Chloroplast zebra-necrosis protein	CUST_36815_PI426222305	PGSC0003DMP400010944	1,596450001	0,000485715
Beta-1,3-glucuronyltransferase	CUST_4505_PI426222305	PGSC0003DMP400032377	1,595842377	0,000378611
Uracil phosphoribosyltransferase	CUST_26931_PI426222305	PGSC0003DMP400045338	1,595768675	0,000190629
Nucleoredoxin	CUST_47032_PI426222305	PGSC0003DMP400053996	1,594974303	0,002049406
Conserved gene of unknown function	CUST_32328_PI426222305	PGSC0003DMP400008763	1,594078676	0,002663056
Anthranilate N-benzoyltransferase protein	CUST_4556_PI426222305	PGSC0003DMP400032597	1,591248623	0,021303562
Conserved gene of unknown function	CUST_10824_PI426222305	PGSC0003DMP400021738	1,590930577	0,002136438
Conserved gene of unknown function	CUST_19134_PI426222305	PGSC0003DMP400013330	1,590126153	0,002161467
Conserved gene of unknown function	CUST_16000_PI426222305	PGSC0003DMP400024484	1,588613086	0,021818543
LOB domain-containing protein	CUST_850_PI426222305	PGSC0003DMP400022372	1,58745223	0,025766081
RabA2	CUST_34997_PI426222305	PGSC0003DMP400036207	1,586721785	0,00199915
Ecotropic viral integration site	CUST_35785_PI426222305	PGSC0003DMP400031884	1,586168023	0,012403501
Nbs-lrr resistance protein	CUST_29166_PI426222305	PGSC0003DMP400014065	1,586048169	0,010420927
Zinc finger protein	CUST_45797_PI426222305	PGSC0003DMP400033933	1,584672892	0,00090344
BRASSINOSTEROID INSENSITIVE 1-associated receptor kinase 1	CUST_23615_PI426222305	PGSC0003DMP400052589	1,584561516	0,004020197
F-box family protein	CUST_25615_PI426222305	PGSC0003DMP400019910	1,583277467	0,020147924
Serine/threonine-protein kinase cx32	CUST_45497_PI426222305	PGSC0003DMP400025861	1,581318264	0,000335936
Beta-1,3-glucuronyltransferase	CUST_4587_PI426222305	PGSC0003DMP400032376	1,581090024	0,00046374
Cytochrome P450-dependent fatty acid hydroxylase	CUST_23135_PI426222305	PGSC0003DMP400054719	1,580539924	0,000441986
Conserved gene of unknown function	CUST_49571_PI426222305	PGSC0003DMP400009457	1,580000631	0,001877988
UDP-galactose transporter	CUST_43472_PI426222305	PGSC0003DMP400044386	1,57866483	0,00544507
Arabinogalactan peptide 22	CUST_26562_PI426222305	PGSC0003DMP400000626	1,578526689	0,000128831
Axi 1 protein	CUST_48667_PI426222305	PGSC0003DMP400043814	1,577373403	0,012047234
MLO1	CUST_9986_PI426222305	PGSC0003DMP400052490	1,577282806	0,007286642
Cytosolic acetoacetyl-coenzyme A thiolase	CUST_34235_PI426222305	PGSC0003DMP400030353	1,57683549	0,001108947
Conserved gene of unknown function	CUST_37924_PI426222305	PGSC0003DMP400059960	1,576234297	0,017738328
Conserved gene of unknown function	CUST_49190_PI426222305	PGSC0003DMP400054808	1,574836536	0,005560945
Nodulin-26	CUST_22804_PI426222305	PGSC0003DMP400052746	1,574143633	0,006344705
Tyramine hydroxycinnamoyl transferase	CUST_46766_PI426222305	PGSC0003DMP400026005	1,570976725	0,026155197
Gene of unknown function	CUST_47661_PI426222305	PGSC0003DMP400019207	1,570686478	0,004885018
Enhanced disease susceptibility 1 protein	CUST_28697_PI426222305	PGSC0003DMP400055760	1,568376108	0,002265605
Fe-S metabolism associated domain-containing protein	CUST_34057_PI426222305	PGSC0003DMP400020792	1,568278097	0,003521426
Serine-threonine protein kinase, plant-type	CUST_41756_PI426222305	PGSC0003DMP400010799	1,567566441	0,029562905
Calmodulin binding protein	CUST_9586_PI426222305	PGSC0003DMP400004402	1,567442911	0,009340904
Squamosa promoter-binding protein	CUST_25018_PI426222305	PGSC0003DMP400037932	1,56739503	0,001703369
ATP binding protein	CUST_23356_PI426222305	PGSC0003DMP400007130	1,566217248	0,007015999
Protein kinase	CUST_31771_PI426222305	PGSC0003DMP400055531	1,565383716	0,026157147
Triacylglycerol lipase	CUST_29058_PI426222305	PGSC0003DMP400014011	1,564888977	0,008261808
Ethylene-responsive transcription factor 13	CUST_17751_PI426222305	PGSC0003DMP400045198	1,564576765	0,003322023
Serine-threonine protein kinase, plant-type	CUST_49254_PI426222305	PGSC0003DMP400013510	1,564023761	0,000413162
Heat shock 70 kDa protein	CUST_34210_PI426222305	PGSC0003DMP400027887	1,562288811	0,0002182
Indole-3-acetic acid-amido synthetase GH3.3	CUST_50659_PI426222305	PGSC0003DMP400046369	1,562141322	0,045322737
LEDI-5c protein	CUST_2648_PI426222305	PGSC0003DMP400032726	1,561807825	0,00075747
Conserved gene of unknown function	CUST_26857_PI426222305	PGSC0003DMP400023989	1,560865643	0,030017013
Conserved gene of unknown function	CUST_36906_PI426222305	PGSC0003DMP400045568	1,558896021	0,001033321
Glycine-rich protein	CUST_33688_PI426222305	PGSC0003DMP400053315	1,558867162	0,000477062
Glucosyltransferase	CUST_26789_PI426222305	PGSC0003DMP400056736	1,557590372	0,019020066
Proteinase inhibitor type-2 CEVI57	CUST_40189_PI426222305	PGSC0003DMP400003782	1,555875368	0,049065952
S-locus-specific glycoprotein S6	CUST_15895_PI426222305	PGSC0003DMP400024472	1,555579983	0,015476252
NAC domain protein NAC2	CUST_11141_PI426222305	PGSC0003DMP400005111	1,555127386	0,021680466
Nicotinate phosphoribosyltransferase	CUST_3475_PI426222305	PGSC0003DMP400007153	1,553866179	0,004737347
ATP binding protein	CUST_43627_PI426222305	PGSC0003DMP400020906	1,552264775	0,000526736
Inositol-1,4,5-triphosphate-5-phosphatase	CUST_42402_PI426222305	PGSC0003DMP400035612	1,552226273	0,010952976
ATP binding protein	CUST_23389_PI426222305	PGSC0003DMP400007093	1,550176425	0,003100592
WRKY transcription factor 16	CUST_50245_PI426222305	PGSC0003DMP400054357	1,549801835	0,045669242
Flavonoid 3-hydroxylase	CUST_48549_PI426222305	PGSC0003DMP400024684	1,549588503	0,005173927
Agenet domain containing protein	CUST_28253_PI426222305	PGSC0003DMP400030164	1,549374511	0,001553272
Conserved gene of unknown function	CUST_12884_PI426222305	PGSC0003DMP400042515	1,54926294	0,007724805
Protein disulfide isomerase	CUST_11498_PI426222305	PGSC0003DMP400007420	1,54883829	0,001377966
Actin-101	CUST_23952_PI426222305	PGSC0003DMP400051823	1,548708511	0,001198334
Soluble inorganic pyrophosphatase	CUST_10712_PI426222305	PGSC0003DMP400021622	1,547693497	0,007039572
Gallus gallus similar to zinc finger RNA binding protein (LOC427010), mRNA.	CUST_17687_PI426222305	PGSC0003DMP400045142	1,546447293	0,00388621
Conserved gene of unknown function	CUST_49570_PI426222305	PGSC0003DMP400009458	1,546157278	0,003336771
Acyl-CoA synthetase	CUST_43724_PI426222305	PGSC0003DMP400052110	1,545172307	0,006534639
Peroxidase	CUST_2602_PI426222305	PGSC0003DMP400018508	1,54488283	0,00673726
Proline-rich protein	CUST_21415_PI426222305	PGSC0003DMP400026398	1,543404906	0,00015601
ERF transcription factor 5	CUST_25363_PI426222305	PGSC0003DMP400023446	1,542845903	0,044303165
SBT4B protein	CUST_13578_PI426222305	PGSC0003DMP400012121	1,542588848	0,003058337
Peroxidase	CUST_28032_PI426222305	PGSC0003DMP400055404	1,540311522	9,27E-05
Conserved gene of unknown function	CUST_8310_PI426222305	PGSC0003DMP400050995	1,540006787	0,002265605
Transcription factor	CUST_5802_PI426222305	PGSC0003DMP400015722	1,53888569	0,01019675
Autoinhibited calcium ATPase	CUST_44018_PI426222305	PGSC0003DMP400068457	1,536162593	0,014213884
Disease resistance protein	CUST_51233_PI426222305	PGSC0003DMP400011762	1,534849496	0,005321933
Glutathione s-transferase	CUST_42226_PI426222305	PGSC0003DMP400004354	1,534776328	0,049490916
Pyruvate decarboxylase	CUST_33649_PI426222305	PGSC0003DMP400053358	1,534658433	0,000918404
Sesquiterpene synthase 2	CUST_52069_PI426222305	PGSC0003DMP400017350	1,534611653	0,005060289
Secretory carrier membrane protein	CUST_39624_PI426222305	PGSC0003DMP400019141	1,534524654	0,000968708
Inositol polyphosphate multikinase	CUST_6339_PI426222305	PGSC0003DMP400025041	1,534305301	0,00066897
Disease resistance response protein	CUST_49321_PI426222305	PGSC0003DMP400038003	1,534172786	0,035122836
5'-adenylylsulfate reductase-like 5	CUST_28039_PI426222305	PGSC0003DMP400055364	1,533480896	0,003301631
HSP transcription factor	CUST_52724_PI426222305	PGSC0003DMP400021388	1,532192377	0,00058476
Conserved gene of unknown function	CUST_7764_PI426222305	PGSC0003DMP400066733	1,531214641	0,020953991
Kinase	CUST_49202_PI426222305	PGSC0003DMP400018928	1,531035351	0,017698446
Phosphoenolpyruvate carboxykinase	CUST_46472_PI426222305	PGSC0003DMP400011337	1,530403153	0,001268842
DUF26 domain-containing protein 1	CUST_29435_PI426222305	PGSC0003DMP400051351	1,530271315	0,001570665
S-locus-specific glycoprotein S6	CUST_16015_PI426222305	PGSC0003DMP400024488	1,52981807	0,002611654
Cytochrome P450 71A4	CUST_11745_PI426222305	PGSC0003DMP400031600	1,528806758	0,029987654
Smg-7	CUST_15980_PI426222305	PGSC0003DMP400051737	1,527923811	0,001759816
Gene of unknown function	CUST_48920_PI426222305	PGSC0003DMP400044025	1,527836439	0,021670286
Proteasome subunit alpha type	CUST_43052_PI426222305	PGSC0003DMP400012943	1,526936547	0,003366533
Cytoplasmic protein of eukaryotic origin (38.3 kD)	CUST_3577_PI426222305	PGSC0003DMP400043258	1,525174155	0,00482708
Receptor protein kinase	CUST_26712_PI426222305	PGSC0003DMP400052318	1,523227329	0,00279282
Mutt domain protein	CUST_25047_PI426222305	PGSC0003DMP400039926	1,522087965	0,001231644
S-adenosylmethionine decarboxylase proenzyme	CUST_51322_PI426222305	PGSC0003DMP400028013	1,522082664	0,0055883
Gallus gallus similar to zinc finger RNA binding protein (LOC427010), mRNA.	CUST_17793_PI426222305	PGSC0003DMP400045141	1,520931374	0,000241887
Heat shock 70 kDa protein	CUST_34194_PI426222305	PGSC0003DMP400027885	1,520482652	0,000714765
Ring finger protein	CUST_29584_PI426222305	PGSC0003DMP400051436	1,520399271	0,000338291
ATEXO70E1	CUST_1154_PI426222305	PGSC0003DMP400002637	1,519319487	0,003181991
Conserved gene of unknown function	CUST_10794_PI426222305	PGSC0003DMP400021566	1,5188691	0,004834803
Oligopeptide transporter OPT family	CUST_30337_PI426222305	PGSC0003DMP400047304	1,518741235	0,003390658
Conserved gene of unknown function	CUST_10868_PI426222305	PGSC0003DMP400021494	1,517799164	0,031931971
Receptor-like kinase	CUST_18906_PI426222305	PGSC0003DMP400030198	1,516482661	0,009303632
Nbs-lrr resistance protein	CUST_29028_PI426222305	PGSC0003DMP400014064	1,516252211	0,012853434
Conserved gene of unknown function	CUST_38774_PI426222305	PGSC0003DMP400010624	1,516074818	0,007962846
Non-specific lipid-transfer protein	CUST_26994_PI426222305	PGSC0003DMP400067089	1,514952602	0,032369041
Conserved gene of unknown function	CUST_47125_PI426222305	PGSC0003DMP400020644	1,514896403	0,005124426
Cytochrome P450	CUST_5165_PI426222305	PGSC0003DMP400026224	1,511636203	0,029909478
Dhn1 protein	CUST_5380_PI426222305	PGSC0003DMP400006287	1,51109806	0,003933472
BRASSINOSTEROID INSENSITIVE 1-associated receptor kinase 1	CUST_40222_PI426222305	PGSC0003DMP400068101	1,510540889	0,003119946
Chaperone protein DNAj	CUST_15205_PI426222305	PGSC0003DMP400038303	1,509994083	0,005124426
Aconitase	CUST_24372_PI426222305	PGSC0003DMP400015374	1,508810966	0,018104758
Photoperiod-response	CUST_23327_PI426222305	PGSC0003DMP400044324	1,508657842	0,000156746
Heat shock 70 kDa protein	CUST_34221_PI426222305	PGSC0003DMP400027886	1,507907383	0,00090344
Protein MLO	CUST_9939_PI426222305	PGSC0003DMP400036108	1,507021808	0,000579816
2,4-dienoyl-CoA reductase	CUST_48551_PI426222305	PGSC0003DMP400056136	1,506760802	0,011790284
Kinesin	CUST_35699_PI426222305	PGSC0003DMP400031142	1,506640576	0,015216766
Chaperone protein DNAj	CUST_15110_PI426222305	PGSC0003DMP400038302	1,506257356	0,017174284
Calcium/calmodulin protein kinase	CUST_14328_PI426222305	PGSC0003DMP400040665	1,506079657	0,004785718
UDP-glucosyltransferase	CUST_12993_PI426222305	PGSC0003DMP400042614	1,505728327	0,007680126
Lung seven transmembrane receptor	CUST_22044_PI426222305	PGSC0003DMP400052623	1,504963845	0,001866109
Exostosin family protein	CUST_31189_PI426222305	PGSC0003DMP400043000	1,50436533	0,032747276
Conserved gene of unknown function	CUST_32249_PI426222305	PGSC0003DMP400008762	1,50341908	0,001318506
SBT4B protein	CUST_13458_PI426222305	PGSC0003DMP400012120	1,502506626	0,003589124
Beta-fructofuranosidase	CUST_2297_PI426222305	PGSC0003DMP400049114	1,501753823	0,004012736
Phytosulfokine peptide	CUST_44091_PI426222305	PGSC0003DMP400037097	1,50156111	0,008599108
Conserved gene of unknown function	CUST_16984_PI426222305	PGSC0003DMP400032708	1,501254396	0,000425107
40S ribosomal protein S21e	CUST_440_PI426222305	PGSC0003DMP400003795	1,49984871	0,00087736
Phenazine biosynthesis protein	CUST_30727_PI426222305	PGSC0003DMP400001816	1,498341052	6,32E-05
Glucan endo-1,3-beta-glucosidase	CUST_46825_PI426222305	PGSC0003DMP400001406	1,49755789	0,024732469
Gene of unknown function	CUST_18671_PI426222305	PGSC0003DMP400027941	1,497177571	0,034830767
Calcium-transporting ATPase, endoplasmic reticulum-type	CUST_2927_PI426222305	PGSC0003DMP400000269	1,496456401	0,011201265
Respiratory burst oxidase homolog protein C	CUST_6375_PI426222305	PGSC0003DMP400024913	1,495983262	0,003641571
Conserved gene of unknown function	CUST_7646_PI426222305	PGSC0003DMP400017494	1,495613925	0,006272501
Conserved gene of unknown function	CUST_18528_PI426222305	PGSC0003DMP400034261	1,495549211	0,000381176
Cytochrome P450-dependent fatty acid hydroxylase	CUST_23149_PI426222305	PGSC0003DMP400054718	1,495532668	0,000892741
Avr9/Cf-9 rapidly elicited protein 132	CUST_33952_PI426222305	PGSC0003DMP400008717	1,495338414	0,025910981
ACRE 276	CUST_34969_PI426222305	PGSC0003DMP400049550	1,495091683	0,000678065
Small GTP-binding protein	CUST_19976_PI426222305	PGSC0003DMP400033284	1,494874178	0,000695342
Cf-2.1	CUST_51882_PI426222305	PGSC0003DMP400042221	1,494641731	0,004890468
Conserved gene of unknown function	CUST_31188_PI426222305	PGSC0003DMP400057582	1,492381827	0,002319117
MATE transporter	CUST_33661_PI426222305	PGSC0003DMP400053348	1,491422975	0,036813304
Gene of unknown function	CUST_20899_PI426222305	PGSC0003DMP400008085	1,491345452	0,020287157
Ubiquitin carrier protein	CUST_52627_PI426222305	PGSC0003DMP400017363	1,490359161	0,00372925
Diphosphoinositol polyphosphate phosphohydrolase	CUST_47290_PI426222305	PGSC0003DMP400050168	1,489352037	0,011338028
Conserved gene of unknown function	CUST_52762_PI426222305	PGSC0003DMP400056219	1,489283408	0,047056547
Aspartyl protease family protein	CUST_28782_PI426222305	PGSC0003DMP400007267	1,487691619	0,000416687
UDP-glucuronate decarboxylase 3	CUST_37357_PI426222305	PGSC0003DMP400020146	1,486885714	0,002435676
Ring finger protein	CUST_42490_PI426222305	PGSC0003DMP400053687	1,486273691	0,003495998
MTD1	CUST_281_PI426222305	PGSC0003DMP400009853	1,485222814	0,047453127
Conserved gene of unknown function	CUST_20944_PI426222305	PGSC0003DMP400008339	1,484315582	0,001207715
Gallus gallus similar to zinc finger RNA binding protein (LOC427010), mRNA.	CUST_17673_PI426222305	PGSC0003DMP400045140	1,483201207	0,00025821
Beta-1,3-galactosyltransferase sqv-2	CUST_29612_PI426222305	PGSC0003DMP400051443	1,482342712	0,003621257
Kinase	CUST_28947_PI426222305	PGSC0003DMP400063175	1,482335333	0,01264345
Beta-1,3-galactosyltransferase sqv-2	CUST_29585_PI426222305	PGSC0003DMP400051441	1,481159428	0,005524516
GDSL-lipase 1	CUST_30527_PI426222305	PGSC0003DMP400012850	1,480365842	0,01201617
Aspartic proteinase nepenthesin-1	CUST_5417_PI426222305	PGSC0003DMP400006538	1,480167969	0,002822602
ATEXO70C1	CUST_44623_PI426222305	PGSC0003DMP400009304	1,479387361	0,049630899
Conserved gene of unknown function	CUST_28361_PI426222305	PGSC0003DMP400030110	1,479217952	0,008207497
Phosphate transporter	CUST_7671_PI426222305	PGSC0003DMP400017657	1,477179499	0,019584756
ATP binding protein	CUST_22374_PI426222305	PGSC0003DMP400026620	1,476177719	0,003602074
FERONIA receptor-like kinase	CUST_28919_PI426222305	PGSC0003DMP400062833	1,474586323	0,013863393
Kinase	CUST_49196_PI426222305	PGSC0003DMP400054807	1,473200569	0,037444226
Serine protease	CUST_35528_PI426222305	PGSC0003DMP400022146	1,472385574	0,049194319
Actin-depolymerizing factor 12	CUST_2872_PI426222305	PGSC0003DMP400000353	1,472304992	0,002506752
Acyl-CoA synthetase	CUST_43736_PI426222305	PGSC0003DMP400052109	1,472055037	0,00941091
Conserved gene of unknown function	CUST_33764_PI426222305	PGSC0003DMP400053376	1,471520707	0,046993956
Calmodulin	CUST_51321_PI426222305	PGSC0003DMP400028017	1,471448859	0,005531836
Conserved gene of unknown function	CUST_626_PI426222305	PGSC0003DMP400047733	1,47125648	0,000163053
ATP binding / protein kinase/ protein serine/threonine kinase/ protein tyrosine kinase/ sugar binding	CUST_11040_PI426222305	PGSC0003DMP400053182	1,470850214	0,000728877
Enolase	CUST_12704_PI426222305	PGSC0003DMP400042397	1,468502537	0,005156502
Hydrolase	CUST_29005_PI426222305	PGSC0003DMP400014136	1,467142514	0,011127448
Conserved gene of unknown function	CUST_33897_PI426222305	PGSC0003DMP400008674	1,467063668	0,002521658
Armadillo/beta-catenin repeat family protein	CUST_11771_PI426222305	PGSC0003DMP400031684	1,466474034	0,001035985
Inositol-1,4,5-triphosphate-5-phosphatase	CUST_42407_PI426222305	PGSC0003DMP400035611	1,466184167	0,00753662
Phosphatidic acid phosphatase alpha	CUST_11009_PI426222305	PGSC0003DMP400053125	1,465903558	0,004018636
Myb-like DNA-binding domain, SHAQKYF class family protein	CUST_48296_PI426222305	PGSC0003DMP400001751	1,46564836	0,008094724
Fiber protein Fb2	CUST_44256_PI426222305	PGSC0003DMP400044409	1,464411608	0,001343188
Glucosyl/glucuronosyl transferases	CUST_51684_PI426222305	PGSC0003DMP400050733	1,463015668	0,016044284
Hydrolase	CUST_30332_PI426222305	PGSC0003DMP400047241	1,461231924	0,01967959
Protein disulfide isomerase	CUST_11392_PI426222305	PGSC0003DMP400007421	1,460690744	0,009041898
Receptor protein kinase	CUST_18632_PI426222305	PGSC0003DMP400028741	1,46067759	0,032429806
Metal transporter	CUST_26813_PI426222305	PGSC0003DMP400023210	1,459928489	0,015679919
Conserved gene of unknown function	CUST_7835_PI426222305	PGSC0003DMP400017493	1,459762243	0,001975493
Conserved gene of unknown function	CUST_3467_PI426222305	PGSC0003DMP400043293	1,459750778	0,047339863
Bcl-2-associated athanogene	CUST_2303_PI426222305	PGSC0003DMP400018502	1,459622235	0,002295493
ACL062Cp	CUST_45758_PI426222305	PGSC0003DMP400037511	1,458930498	0,000647825
RGC1	CUST_13144_PI426222305	PGSC0003DMP400005260	1,457984944	0,004319955
Calcium-binding protein CAST	CUST_41854_PI426222305	PGSC0003DMP400048164	1,456239909	0,018313745
BRASSINOSTEROID INSENSITIVE 1-associated receptor kinase 1	CUST_43071_PI426222305	PGSC0003DMP400030998	1,453806394	0,022687088
GTP-binding protein alpha subunit, gna	CUST_24947_PI426222305	PGSC0003DMP400016441	1,450911967	0,002937465
S-locus-specific glycoprotein S6	CUST_15905_PI426222305	PGSC0003DMP400024471	1,450209509	0,031988187
Cysteine synthase	CUST_51828_PI426222305	PGSC0003DMP400023290	1,450164319	0,001240633
Cytochrome P450	CUST_5233_PI426222305	PGSC0003DMP400026223	1,449412678	0,020756951
Conserved gene of unknown function	CUST_23618_PI426222305	PGSC0003DMP400016234	1,449059574	0,002154771
HSP transcription factor	CUST_36090_PI426222305	PGSC0003DMP400005485	1,448111907	0,001227613
Miraculin	CUST_22486_PI426222305	PGSC0003DMP400026699	1,448073631	0,003737889
Conserved gene of unknown function	CUST_49211_PI426222305	PGSC0003DMP400018922	1,447687061	0,018257523
Phenazine biosynthesis protein	CUST_30765_PI426222305	PGSC0003DMP400001813	1,447531112	0,000241524
Serine-threonine protein kinase, plant-type	CUST_49248_PI426222305	PGSC0003DMP400013509	1,445214706	0,0007537
Heavy metal-associated domain containing protein	CUST_3050_PI426222305	PGSC0003DMP400000153	1,444148109	0,03258105
Putative Pepidyl-tRNA hydrolase family protein	CUST_42044_PI426222305	PGSC0003DMP400037723	1,442428648	0,010060247
UDP-glucuronate decarboxylase 2	CUST_18682_PI426222305	PGSC0003DMP400000791	1,43910101	0,001633636
Arogenate dehydrogenase	CUST_37472_PI426222305	PGSC0003DMP400053436	1,438257918	0,00271801
Myosin XI-2	CUST_46025_PI426222305	PGSC0003DMP400025919	1,4382306	0,017597185
Conserved gene of unknown function	CUST_14425_PI426222305	PGSC0003DMP400044760	1,437305031	0,00021858
Conserved gene of unknown function	CUST_7445_PI426222305	PGSC0003DMP400017393	1,436450913	0,0012883
Conserved gene of unknown function	CUST_29099_PI426222305	PGSC0003DMP400014077	1,436213599	0,000195938
Lipid transfer protein	CUST_6545_PI426222305	PGSC0003DMP400010171	1,435013397	0,015821438
SEC12 1	CUST_38962_PI426222305	PGSC0003DMP400047515	1,434587059	0,00346257
Disease resistance protein	CUST_21429_PI426222305	PGSC0003DMP400034307	1,434416669	0,000581546
Gene of unknown function	CUST_46054_PI426222305	PGSC0003DMP400027496	1,432089158	0,015223478
Disease resistance protein	CUST_21486_PI426222305	PGSC0003DMP400034297	1,431953104	0,002840158
Calcium-binding allergen Ole e	CUST_45279_PI426222305	PGSC0003DMP400018793	1,43170723	0,003944297
Histone chaperone ASF1A	CUST_11049_PI426222305	PGSC0003DMP400053088	1,431156319	0,041223767
Inositol-1,4,5-triphosphate-5-phosphatase	CUST_42395_PI426222305	PGSC0003DMP400035609	1,43066602	0,006483766
Aconitase	CUST_24325_PI426222305	PGSC0003DMP400015375	1,430375789	0,006120021
Conserved gene of unknown function	CUST_26574_PI426222305	PGSC0003DMP400000764	1,428265271	0,002319117
Leucoanthocyanidin dioxygenase	CUST_33223_PI426222305	PGSC0003DMP400045614	1,427491683	0,024248764
RGC1	CUST_13099_PI426222305	PGSC0003DMP400005261	1,427262314	0,004160772
Superoxide dismutase [Cu-Zn] 2	CUST_8521_PI426222305	PGSC0003DMP400018842	1,426072122	0,001341396
Serine-threonine protein kinase, plant-type	CUST_42204_PI426222305	PGSC0003DMP400025958	1,425701528	0,025573719
Actin depolymerizing factor 3	CUST_51779_PI426222305	PGSC0003DMP400006171	1,423918718	0,003511247
Gene of unknown function	CUST_34413_PI426222305	PGSC0003DMP400064136	1,423906536	0,013005152
Nucleoside diphosphate kinase 2, chloroplastic	CUST_16638_PI426222305	PGSC0003DMP400046824	1,423774328	0,014180577
Serine-threonine protein kinase, plant-type	CUST_35026_PI426222305	PGSC0003DMP400036232	1,421518802	0,008491465
Alcohol NADP+ oxidoreductase	CUST_25446_PI426222305	PGSC0003DMP400029685	1,421516526	0,045637306
Prephenate dehydrogenase	CUST_26728_PI426222305	PGSC0003DMP400041414	1,421372068	0,007286642
Chaperone protein dnaJ	CUST_19629_PI426222305	PGSC0003DMP400015834	1,42070716	0,003102209
Transcription factor	CUST_9056_PI426222305	PGSC0003DMP400009023	1,419563905	0,020451672
Enhanced disease susceptibility 1 protein	CUST_28822_PI426222305	PGSC0003DMP400055761	1,419218351	0,001365387
Protein kinase APK1B, chloroplast	CUST_26852_PI426222305	PGSC0003DMP400023977	1,419198646	0,005495442
Conserved gene of unknown function	CUST_33454_PI426222305	PGSC0003DMP400039209	1,418871534	0,002791902
Ran GTPase binding protein	CUST_43246_PI426222305	PGSC0003DMP400001515	1,41800501	0,000536453
Protein transport protein SEC61 subunit gamma	CUST_16699_PI426222305	PGSC0003DMP400047003	1,416914901	0,003705646
Thioredoxin	CUST_32536_PI426222305	PGSC0003DMP400030852	1,416641687	0,039087582
RING-H2 finger protein ATL1L	CUST_23631_PI426222305	PGSC0003DMP400010725	1,414782572	0,025775197
GATA transcription factor	CUST_5341_PI426222305	PGSC0003DMP400006251	1,414090894	0,02475851
Conserved gene of unknown function	CUST_23868_PI426222305	PGSC0003DMP400056077	1,413912534	0,015819296
Glycosyltransferase	CUST_49817_PI426222305	PGSC0003DMP400023001	1,413344783	0,004143113
Desacetoxyvindoline 4-hydroxylase	CUST_28228_PI426222305	PGSC0003DMP400030135	1,412914143	0,03815706
Cys-3-His zinc finger protein	CUST_22652_PI426222305	PGSC0003DMP400052842	1,412749921	0,020530028
NBS-LRR type resistance protein	CUST_50324_PI426222305	PGSC0003DMP400027812	1,410527347	0,011262096
Conserved gene of unknown function	CUST_30200_PI426222305	PGSC0003DMP400008516	1,410371342	0,005895772
Kinase	CUST_37011_PI426222305	PGSC0003DMP400046287	1,409397508	0,002818329
Uncharacterized Cys-rich domain	CUST_9200_PI426222305	PGSC0003DMP400004534	1,40907179	0,000581546
Conserved gene of unknown function	CUST_17827_PI426222305	PGSC0003DMP400054288	1,407741127	0,009663111
BRASSINOSTEROID INSENSITIVE 1-associated receptor kinase 1	CUST_1052_PI426222305	PGSC0003DMP400069450	1,407120407	0,003152421
Non-specific lipid-transfer protein	CUST_39418_PI426222305	PGSC0003DMP400055450	1,40671822	0,022594347
Arabinogalactan-protein	CUST_38354_PI426222305	PGSC0003DMP400031035	1,40490879	0,021362712
DNA binding protein	CUST_34516_PI426222305	PGSC0003DMP400021337	1,404598278	0,002542963
Conserved gene of unknown function	CUST_47137_PI426222305	PGSC0003DMP400020643	1,404415293	0,010848872
Sec61 transport protein	CUST_34871_PI426222305	PGSC0003DMP400049442	1,404040978	0,00591895
Inositol-1,4,5-triphosphate-5-phosphatase	CUST_42377_PI426222305	PGSC0003DMP400035607	1,401997016	0,012219489
Conserved gene of unknown function	CUST_1157_PI426222305	PGSC0003DMP400017910	1,400861864	0,027341856
Viral protein TPX	CUST_28289_PI426222305	PGSC0003DMP400030109	1,400669384	0,005648896
Stress induced protein	CUST_37433_PI426222305	PGSC0003DMP400053465	1,399013751	0,01967959
Conserved gene of unknown function	CUST_10474_PI426222305	PGSC0003DMP400021567	1,397801534	0,00654425
Gene of unknown function	CUST_47583_PI426222305	PGSC0003DMP400018582	1,397538647	0,042807002
Serine-threonine protein kinase, plant-type	CUST_42575_PI426222305	PGSC0003DMP400018243	1,397278795	0,038097936
Receptor-like kinase	CUST_18944_PI426222305	PGSC0003DMP400030258	1,39709721	0,008427133
Hcr2-p4.1	CUST_47728_PI426222305	PGSC0003DMP400041267	1,397012762	0,013285584
U box	CUST_42124_PI426222305	PGSC0003DMP400034089	1,396519707	0,010270929
Oligouridylate binding protein	CUST_33875_PI426222305	PGSC0003DMP400008634	1,396087445	0,000454858
ATP binding protein	CUST_34762_PI426222305	PGSC0003DMP400006788	1,395662618	0,003240896
Formate dehydrogenase, mitochondrial	CUST_32607_PI426222305	PGSC0003DMP400015378	1,395031395	0,014964233
Hcr2-2A	CUST_46011_PI426222305	PGSC0003DMP400025938	1,393391458	0,003560458
Hydrolase	CUST_29062_PI426222305	PGSC0003DMP400014134	1,390885069	0,01110072
Conserved gene of unknown function	CUST_5208_PI426222305	PGSC0003DMP400006463	1,387571697	0,008692937
Ethylene receptor homolog	CUST_38022_PI426222305	PGSC0003DMP400055079	1,38712636	0,00562944
Cellulose synthase	CUST_31360_PI426222305	PGSC0003DMP400023709	1,385216831	0,018629431
ATPUP11	CUST_28124_PI426222305	PGSC0003DMP400003081	1,384414167	0,011721132
Aspartyl protease family protein	CUST_28784_PI426222305	PGSC0003DMP400007266	1,384404249	0,00446797
Conserved gene of unknown function	CUST_27128_PI426222305	PGSC0003DMP400017968	1,384318289	0,032888029
Ran GTPase binding protein	CUST_43249_PI426222305	PGSC0003DMP400001514	1,384185902	0,000611916
Chorismate mutase 1	CUST_1145_PI426222305	PGSC0003DMP400002602	1,382973561	0,016407549
Putative Pepidyl-tRNA hydrolase family protein	CUST_42055_PI426222305	PGSC0003DMP400037722	1,381970514	0,006654711
Diacylglycerol kinase variant A	CUST_32770_PI426222305	PGSC0003DMP400032027	1,381867789	0,014576522
Putative Pepidyl-tRNA hydrolase family protein	CUST_42061_PI426222305	PGSC0003DMP400037724	1,380163761	0,001275151
CLE family OsCLE801 protein	CUST_50908_PI426222305	PGSC0003DMP400040159	1,379132573	0,042564399
Avr9/Cf-9 rapidly elicited protein 216	CUST_22750_PI426222305	PGSC0003DMP400053003	1,378146481	0,026547945
Gene of unknown function	CUST_47425_PI426222305	PGSC0003DMP400050631	1,377627245	0,028185596
Aspartic proteinase nepenthesin-1	CUST_7351_PI426222305	PGSC0003DMP400007502	1,377409537	0,007115163
Disease resistance response protein	CUST_5326_PI426222305	PGSC0003DMP400002748	1,375630721	0,017912709
Leucoanthocyanidin dioxygenase	CUST_50399_PI426222305	PGSC0003DMP400007603	1,37515384	0,038928354
Cytochrome P450	CUST_22679_PI426222305	PGSC0003DMP400052932	1,374689632	0,001280998
MAPKK	CUST_26653_PI426222305	PGSC0003DMP400000550	1,37401353	0,01253095
Vacoular processing enzyme 1	CUST_29996_PI426222305	PGSC0003DMP400024417	1,373433955	0,004381146
Gibberellin 2-oxidase 1	CUST_25490_PI426222305	PGSC0003DMP400019920	1,37323066	0,001575066
Serine-threonine protein kinase, plant-type	CUST_35000_PI426222305	PGSC0003DMP400036214	1,373222322	0,014023088
1-aminocyclopropane-1-carboxylate oxidase 2	CUST_24377_PI426222305	PGSC0003DMP400024511	1,372852033	0,011590378
Phosphoinositide-specific phospholipase C	CUST_1596_PI426222305	PGSC0003DMP400011714	1,372637256	0,004698453
Suberization-associated anionic peroxidase 2	CUST_15966_PI426222305	PGSC0003DMP400038710	1,372509132	0,002440605
WRKY transcription factor	CUST_21181_PI426222305	PGSC0003DMP400013709	1,371932765	0,030294561
SLT1 protein	CUST_47941_PI426222305	PGSC0003DMP400048228	1,371632007	0,003194049
ATP binding protein	CUST_34808_PI426222305	PGSC0003DMP400006789	1,371144898	0,004560806
Gamma-gliadin	CUST_51206_PI426222305	PGSC0003DMP400040180	1,370469268	0,027674557
Conserved gene of unknown function	CUST_48571_PI426222305	PGSC0003DMP400056139	1,370063322	0,0104644
NRC1	CUST_17825_PI426222305	PGSC0003DMP400045185	1,369890825	0,003450174
Glycine-rich protein	CUST_33665_PI426222305	PGSC0003DMP400053316	1,368963847	0,002535423
DNA binding protein	CUST_16016_PI426222305	PGSC0003DMP400051767	1,365873338	0,046633654
Nucellin	CUST_30860_PI426222305	PGSC0003DMP400025800	1,365459557	0,008374278
U-box domain-containing protein 16	CUST_492_PI426222305	PGSC0003DMP400048260	1,365271896	0,000456987
Calcium-transporting ATPase, endoplasmic reticulum-type	CUST_3165_PI426222305	PGSC0003DMP400000270	1,364538453	0,01455275
F-box and wd40 domain protein	CUST_6850_PI426222305	PGSC0003DMP400029655	1,36293736	0,001703369
Retinoblastoma-binding protein	CUST_27102_PI426222305	PGSC0003DMP400017985	1,362208324	0,03607322
Receptor protein kinase	CUST_6404_PI426222305	PGSC0003DMP400010042	1,361853553	0,030179514
Jasmonic acid-amino acid-conjugating enzyme	CUST_13653_PI426222305	PGSC0003DMP400056258	1,361689334	0,004603938
WRKY transcription factor	CUST_14053_PI426222305	PGSC0003DMP400040390	1,361466395	0,008838988
SAT5	CUST_41136_PI426222305	PGSC0003DMP400003125	1,361139284	0,001154799
Gene of unknown function	CUST_52572_PI426222305	PGSC0003DMP400061489	1,361072553	0,017855336
26S proteasome subunit RPN5b	CUST_32813_PI426222305	PGSC0003DMP400034242	1,360515304	0,002265605
Conserved gene of unknown function	CUST_41839_PI426222305	PGSC0003DMP400048165	1,359724504	0,01810041
Gene of unknown function	CUST_40406_PI426222305	PGSC0003DMP400041453	1,359418298	0,00937953
Formate dehydrogenase, mitochondrial	CUST_950_PI426222305	PGSC0003DMP400000968	1,359401543	0,000138668
Serine-threonine protein kinase, plant-type	CUST_42848_PI426222305	PGSC0003DMP400034724	1,358926086	0,001453622
Nitrate transporter	CUST_11282_PI426222305	PGSC0003DMP400005175	1,358862652	0,008172257
LYK2	CUST_34657_PI426222305	PGSC0003DMP400001328	1,3586517	0,026731587
Molybdopterin cofactor sulfurase	CUST_36048_PI426222305	PGSC0003DMP400039441	1,358154115	0,006998832
Cinnamyl alcohol dehydrogenase	CUST_52183_PI426222305	PGSC0003DMP400054791	1,357190974	0,02697097
Isoamyl acetate-hydrolyzing esterase	CUST_47504_PI426222305	PGSC0003DMP400039977	1,355394241	0,001309499
Aldo/keto reductase	CUST_43995_PI426222305	PGSC0003DMP400011426	1,35522697	0,000163053
Pepper esterase	CUST_40328_PI426222305	PGSC0003DMP400032745	1,353706744	0,005247931
Conserved gene of unknown function	CUST_8183_PI426222305	PGSC0003DMP400020531	1,353582584	0,018679823
Transferase, transferring glycosyl groups	CUST_32692_PI426222305	PGSC0003DMP400031964	1,353175393	0,00081709
Serine-threonine protein kinase, plant-type	CUST_35028_PI426222305	PGSC0003DMP400036233	1,353087181	0,006941206
Methylthioribose kinase	CUST_14473_PI426222305	PGSC0003DMP400044861	1,350459952	0,001942561
Elicitor-responsive protein	CUST_47959_PI426222305	PGSC0003DMP400048242	1,350002178	0,005247931
Jasmonate ZIM-domain protein 1	CUST_13157_PI426222305	PGSC0003DMP400005281	1,346915624	0,010598465
Nam 7	CUST_36534_PI426222305	PGSC0003DMP400054267	1,346745708	0,010939657
Kinase family protein	CUST_19891_PI426222305	PGSC0003DMP400041196	1,346494363	0,0019195
Cyclin-dependent kinases regulatory subunit	CUST_18684_PI426222305	PGSC0003DMP400000904	1,345949154	0,007574527
Chloroplast zebra-necrosis protein	CUST_36759_PI426222305	PGSC0003DMP400010943	1,345615087	0,000187394
Enoyl-CoA hydratase/isomerase family protein	CUST_22009_PI426222305	PGSC0003DMP400028454	1,345266814	0,001819228
Epsin-2	CUST_45774_PI426222305	PGSC0003DMP400037483	1,344797364	0,004219856
MAP kinase phosphatase 1	CUST_34040_PI426222305	PGSC0003DMP400020787	1,344514998	0,010093071
Triacylglycerol lipase	CUST_19609_PI426222305	PGSC0003DMP400015835	1,344310287	0,004384123
24 kDa seed maturation protein	CUST_3267_PI426222305	PGSC0003DMP400000170	1,343355099	0,015501303
Blight resistance protein SH10	CUST_29548_PI426222305	PGSC0003DMP400051525	1,343314655	0,043084436
Elicitor-responsive protein	CUST_47937_PI426222305	PGSC0003DMP400048241	1,342842723	0,002078971
Serine-threonine protein kinase, plant-type	CUST_46362_PI426222305	PGSC0003DMP400029544	1,342294032	0,038928354
1-aminocyclopropane-1-carboxylate synthase 4	CUST_13671_PI426222305	PGSC0003DMP400037537	1,341337228	0,006464105
Small basic intrinsic protein 1-2	CUST_41494_PI426222305	PGSC0003DMP400014668	1,341160367	0,022978105
Transporter	CUST_51048_PI426222305	PGSC0003DMP400002038	1,340800466	0,000180082
Transcription factor	CUST_10550_PI426222305	PGSC0003DMP400021688	1,338807998	0,004234729
Zinc finger protein	CUST_45809_PI426222305	PGSC0003DMP400033932	1,33875401	0,038368407
Conserved gene of unknown function	CUST_34509_PI426222305	PGSC0003DMP400068778	1,337178233	0,002379973
Serine/threonine-protein phosphatase	CUST_43667_PI426222305	PGSC0003DMP400003441	1,334880481	0,0003147
Conserved gene of unknown function	CUST_19394_PI426222305	PGSC0003DMP400013325	1,334776183	0,004143113
PAE	CUST_40697_PI426222305	PGSC0003DMP400041746	1,334340186	0,001740126
Thioredoxin	CUST_32547_PI426222305	PGSC0003DMP400030851	1,333736602	0,025357923
Class II ethylene responsive element binding factor	CUST_8963_PI426222305	PGSC0003DMP400022714	1,333220931	0,005130466
Conserved gene of unknown function	CUST_27597_PI426222305	PGSC0003DMP400005837	1,332852436	0,034100586
Tetratricopeptide repeat-containing protein	CUST_932_PI426222305	PGSC0003DMP400017743	1,33261738	0,000681629
Phosphatidylinositol 3-and 4-kinase family protein	CUST_3266_PI426222305	PGSC0003DMP400000254	1,331095212	0,026802145
Conserved gene of unknown function	CUST_17784_PI426222305	PGSC0003DMP400054289	1,331046861	0,010277488
GRAS family transcription factor	CUST_20848_PI426222305	PGSC0003DMP400008227	1,330425939	0,021918451
LOB domain protein 1	CUST_4465_PI426222305	PGSC0003DMP400047599	1,328327199	0,008593868
Conserved gene of unknown function	CUST_10155_PI426222305	PGSC0003DMP400048653	1,328158654	0,000594073
Isoamyl acetate-hydrolyzing esterase	CUST_47519_PI426222305	PGSC0003DMP400039978	1,327433141	0,0002749
MAPKKK5	CUST_8319_PI426222305	PGSC0003DMP400027063	1,327021024	0,004720034
Fiber protein Fb2	CUST_44268_PI426222305	PGSC0003DMP400044410	1,32684418	0,002200673
Ubiquitin-protein ligase	CUST_41928_PI426222305	PGSC0003DMP400018056	1,326345091	0,007825851
Conserved gene of unknown function	CUST_26279_PI426222305	PGSC0003DMP400028175	1,326102062	0,000157795
2-nitropropane dioxygenase	CUST_24015_PI426222305	PGSC0003DMP400022209	1,325110368	0,00563745
AP2 domain class transcription factor	CUST_13267_PI426222305	PGSC0003DMP400058856	1,324375172	0,010738679
Sinapyl alcohol dehydrogenase 2	CUST_50641_PI426222305	PGSC0003DMP400017035	1,324252117	0,038039381
P69B protein	CUST_44329_PI426222305	PGSC0003DMP400007007	1,323766936	0,017267426
Hydroxyproline-rich Glycoprotein (HRGP)	CUST_20500_PI426222305	PGSC0003DMP400014486	1,322506697	0,045310966
N-acetyl-glutamate synthase	CUST_44125_PI426222305	PGSC0003DMP400037113	1,322433753	0,001154799
Tryptophan decarboxylase	CUST_32935_PI426222305	PGSC0003DMP400057171	1,322305419	0,039977299
2-oxoglutarate dehydrogenase	CUST_47932_PI426222305	PGSC0003DMP400048236	1,322128467	0,000405012
GTPase	CUST_30084_PI426222305	PGSC0003DMP400046394	1,321575842	0,047337808
Vacoular processing enzyme 1	CUST_30017_PI426222305	PGSC0003DMP400024416	1,321117715	0,011127448
14-3-3 protein 7	CUST_46410_PI426222305	PGSC0003DMP400011378	1,320276834	0,012443126
UDP-glucosyltransferase	CUST_46705_PI426222305	PGSC0003DMP400016632	1,319974738	0,007270864
Multidrug resistance protein	CUST_12844_PI426222305	PGSC0003DMP400042448	1,319647965	0,000210303
DNA-binding protein 3	CUST_31825_PI426222305	PGSC0003DMP400035817	1,319546387	0,007214484
Kinase	CUST_1439_PI426222305	PGSC0003DMP400001023	1,31919748	0,004561365
Membrane protein	CUST_32959_PI426222305	PGSC0003DMP400039653	1,317384678	0,002644201
ATP binding protein	CUST_22509_PI426222305	PGSC0003DMP400026615	1,317381876	0,002937465
Gene of unknown function	CUST_51273_PI426222305	PGSC0003DMP400054749	1,317072746	0,015435247
Tetratricopeptide repeat-containing protein	CUST_1030_PI426222305	PGSC0003DMP400017742	1,316912985	0,000258345
Copia-type polyprotein	CUST_52295_PI426222305	PGSC0003DMP400055958	1,316133022	0,001587615
Amino acid binding protein	CUST_44336_PI426222305	PGSC0003DMP400006984	1,314623771	0,00485934
RabA2	CUST_34979_PI426222305	PGSC0003DMP400036206	1,314295618	0,004207455
Conserved gene of unknown function	CUST_12800_PI426222305	PGSC0003DMP400042626	1,313582163	0,003258708
Gene of unknown function	CUST_40579_PI426222305	PGSC0003DMP400050052	1,313557784	0,003807192
Conserved gene of unknown function	CUST_42565_PI426222305	PGSC0003DMP400018283	1,312055118	0,017610455
Heat-shock protein	CUST_19681_PI426222305	PGSC0003DMP400036029	1,310680103	0,001099758
S-locus-specific glycoprotein S6	CUST_38212_PI426222305	PGSC0003DMP400045382	1,310249	0,000832998
Ubiquitin-associated /TS-N domain-containing protein	CUST_51412_PI426222305	PGSC0003DMP400046665	1,31006202	0,006364169
RNA binding protein	CUST_15058_PI426222305	PGSC0003DMP400038396	1,309954278	0,003283414
Hydrolase	CUST_29017_PI426222305	PGSC0003DMP400014133	1,309696156	0,030338905
Poly [ADP-ribose] polymerase 2	CUST_46939_PI426222305	PGSC0003DMP400052367	1,309151723	0,002609202
Mutator transposable element	CUST_7913_PI426222305	PGSC0003DMP400036100	1,308886355	0,017868956
BED finger-nbs-lrr resistance protein	CUST_24445_PI426222305	PGSC0003DMP400024285	1,308584072	0,010127705
60S ribosomal protein L34	CUST_1195_PI426222305	PGSC0003DMP400002570	1,307082003	0,033624617
Auxin-induced protein X10A	CUST_30192_PI426222305	PGSC0003DMP400008487	1,306275781	0,00776546
VAMP protein SEC22	CUST_18212_PI426222305	PGSC0003DMP400028730	1,305814145	0,000178016
Aldehyde dehydrogenase	CUST_12816_PI426222305	PGSC0003DMP400042353	1,305251431	0,046946327
Conserved gene of unknown function	CUST_47586_PI426222305	PGSC0003DMP400018560	1,305161934	0,027080539
Class II ethylene responsive element binding factor	CUST_8931_PI426222305	PGSC0003DMP400022715	1,304219697	0,012491947
Protein kinase atsik	CUST_41834_PI426222305	PGSC0003DMP400054432	1,304211086	0,001000885
UDP-glucosyltransferase	CUST_13047_PI426222305	PGSC0003DMP400042613	1,304002857	0,009198948
Conserved gene of unknown function	CUST_27300_PI426222305	PGSC0003DMP400042206	1,303735528	0,01904822
ATEXO70A2 (exocyst subunit EXO70 family protein A2); protein binding	CUST_50060_PI426222305	PGSC0003DMP400044111	1,303390957	0,017054167
Serine-threonine protein kinase, plant-type	CUST_18977_PI426222305	PGSC0003DMP400030282	1,303326262	0,044031214
Electron transfer flavoprotein beta-subunit	CUST_28377_PI426222305	PGSC0003DMP400029997	1,302078736	0,000564133
5'-adenylylsulfate reductase-like 5	CUST_27999_PI426222305	PGSC0003DMP400055363	1,302076129	0,002165415
Nbs-lrr resistance protein	CUST_24524_PI426222305	PGSC0003DMP400036563	1,301694975	0,00196316
Prenylated Rab acceptor protein	CUST_39351_PI426222305	PGSC0003DMP400023339	1,301657202	0,023274265
Lectin-receptor kinase 3	CUST_15907_PI426222305	PGSC0003DMP400051802	1,298661645	0,0031252
RING-H2 finger protein ATL3K	CUST_52637_PI426222305	PGSC0003DMP400019398	1,298135666	0,008442855
Isoamyl acetate-hydrolyzing esterase	CUST_19943_PI426222305	PGSC0003DMP400033320	1,298108722	0,006531989
Dihydrolipoamide succinyltransferase component of 2-oxoglutarate dehydrogenase	CUST_48184_PI426222305	PGSC0003DMP400048470	1,297149271	0,001352042
Ethylene receptor homolog	CUST_38027_PI426222305	PGSC0003DMP400055080	1,296405829	0,00274799
Conserved gene of unknown function	CUST_31590_PI426222305	PGSC0003DMP400049706	1,296325136	0,023937525
M18S-3Ap	CUST_42185_PI426222305	PGSC0003DMP400033152	1,295552117	0,036910192
5'-adenylylsulfate reductase-like 5	CUST_27921_PI426222305	PGSC0003DMP400055362	1,295453465	0,003964693
UPF0497 membrane protein 6	CUST_37330_PI426222305	PGSC0003DMP400020099	1,294872451	0,015759463
Cytochrome c-type biogenesis protein cycL	CUST_9350_PI426222305	PGSC0003DMP400004530	1,293627275	0,001794255
Ubiquitin-conjugating enzyme family protein	CUST_18198_PI426222305	PGSC0003DMP400028621	1,29355704	0,000369988
Arginine decarboxylase	CUST_39033_PI426222305	PGSC0003DMP400046356	1,293062971	0,021162907
Copine	CUST_22354_PI426222305	PGSC0003DMP400026582	1,292875963	0,002951494
MYB transcription factor MYB84	CUST_11108_PI426222305	PGSC0003DMP400025628	1,292646162	0,007025057
Protein kinase APK1B, chloroplast	CUST_26794_PI426222305	PGSC0003DMP400023975	1,291746194	0,002822602
Conserved gene of unknown function	CUST_26079_PI426222305	PGSC0003DMP400035414	1,291550757	0,005868349
Conserved gene of unknown function	CUST_8051_PI426222305	PGSC0003DMP400051043	1,291365302	0,008612597
R2R3 transcription factor MYB108 1	CUST_30306_PI426222305	PGSC0003DMP400047194	1,290983807	0,008605488
Pyruvate dehydrogenase E1 alpha subunit	CUST_26854_PI426222305	PGSC0003DMP400024000	1,290583026	0,009585974
E3 ubiquitin ligase PUB14	CUST_41807_PI426222305	PGSC0003DMP400010832	1,290471128	0,006079602
Calnexin	CUST_6507_PI426222305	PGSC0003DMP400025062	1,287664016	0,006088259
Gene of unknown function	CUST_37474_PI426222305	PGSC0003DMP400053501	1,28705672	0,01671442
Hcr2-0B	CUST_27231_PI426222305	PGSC0003DMP400027746	1,286749564	0,018385493
Endoplasmic reticulum [ER]-type calcium ATPase	CUST_43831_PI426222305	PGSC0003DMP400027253	1,286643357	0,000859695
ATP binding protein	CUST_34793_PI426222305	PGSC0003DMP400006790	1,285348862	0,005632012
SCL domain class transcription factor	CUST_48033_PI426222305	PGSC0003DMP400014817	1,284684134	0,000180565
Cyclic nucleotide-gated ion channel 15	CUST_4663_PI426222305	PGSC0003DMP400014234	1,284578621	0,001540981
Jasmonate ZIM-domain protein 1	CUST_13192_PI426222305	PGSC0003DMP400005280	1,284367343	0,030255772
Mutt domain protein	CUST_25065_PI426222305	PGSC0003DMP400039927	1,283847186	0,014344959
Conserved gene of unknown function	CUST_19331_PI426222305	PGSC0003DMP400068396	1,28310958	0,007113059
Calcineurin B	CUST_25218_PI426222305	PGSC0003DMP400010357	1,283057724	0,04303844
Conserved gene of unknown function	CUST_27126_PI426222305	PGSC0003DMP400017956	1,282192312	0,005699673
Heavy metal-associated domain containing protein	CUST_2847_PI426222305	PGSC0003DMP400000154	1,281934558	0,004094969
Jasmonic acid 2	CUST_36208_PI426222305	PGSC0003DMP400026901	1,281473676	0,019584756
DNA binding protein	CUST_34537_PI426222305	PGSC0003DMP400021338	1,281467208	0,008727068
Conserved gene of unknown function	CUST_8775_PI426222305	PGSC0003DMP400036368	1,28103909	0,025335546
Sphingosine kinase	CUST_9041_PI426222305	PGSC0003DMP400009011	1,279092953	0,002718768
Glucan endo-1,3-beta-glucosidase	CUST_42108_PI426222305	PGSC0003DMP400045756	1,278853929	0,020351835
Serine/threonine-protein kinase bri1	CUST_17179_PI426222305	PGSC0003DMP400038931	1,277831935	0,000522467
Origin-recognition complex subunit 6	CUST_43468_PI426222305	PGSC0003DMP400006055	1,277632946	0,042026323
PEThy; ZPT4-2	CUST_46921_PI426222305	PGSC0003DMP400013619	1,277590898	0,007195305
Hydrolase	CUST_30301_PI426222305	PGSC0003DMP400047240	1,277432947	0,034106616
Conserved gene of unknown function	CUST_18474_PI426222305	PGSC0003DMP400034273	1,276754669	0,015435247
Cathepsin B-like cysteine proteinase	CUST_42597_PI426222305	PGSC0003DMP400018307	1,276437775	0,005932095
ATP binding protein	CUST_17749_PI426222305	PGSC0003DMP400045213	1,275997923	0,006649775
Ripening regulated protein	CUST_49228_PI426222305	PGSC0003DMP400029880	1,274982814	0,001706472
Ankyrin repeat-containing protein	CUST_51941_PI426222305	PGSC0003DMP400021342	1,274183564	0,003217821
Glycine-rich protein	CUST_33744_PI426222305	PGSC0003DMP400053317	1,274060806	0,00603455
1-phosphatidylinositol-4,5-bisphosphate phosphodiesterase	CUST_31877_PI426222305	PGSC0003DMP400021146	1,272778837	0,01744973
Elicitor-inducible cytochrome P450	CUST_9285_PI426222305	PGSC0003DMP400039698	1,272626434	0,022647049
Serine-threonine protein kinase, plant-type	CUST_50584_PI426222305	PGSC0003DMP400046472	1,272274936	0,025977848
Pre-mRNA-splicing factor cwc24	CUST_26917_PI426222305	PGSC0003DMP400045337	1,272145335	0,000944301
Acetolactate synthase	CUST_18014_PI426222305	PGSC0003DMP400012553	1,271746538	0,002477327
DNA binding protein	CUST_42730_PI426222305	PGSC0003DMP400035332	1,271692905	0,002134024
Serine/threonine-protein kinase CCR3	CUST_30356_PI426222305	PGSC0003DMP400047116	1,27110069	0,024478049
Abhydrolase domain containing	CUST_46428_PI426222305	PGSC0003DMP400011373	1,27069727	0,002034498
Nodulin family protein	CUST_18744_PI426222305	PGSC0003DMP400000807	1,270403686	0,001422447
Phd/F-box containing protein	CUST_19977_PI426222305	PGSC0003DMP400033314	1,269561905	0,003983014
Gene of unknown function	CUST_23990_PI426222305	PGSC0003DMP400051834	1,269539795	0,024172325
Mini-chromosome maintenance protein MCM6	CUST_44230_PI426222305	PGSC0003DMP400024114	1,26852721	0,036521148
Protein kinase	CUST_49948_PI426222305	PGSC0003DMP400048141	1,267956274	0,001740126
Thioredoxin I	CUST_46643_PI426222305	PGSC0003DMP400018479	1,266523989	0,00259534
Conserved gene of unknown function	CUST_871_PI426222305	PGSC0003DMP400017763	1,265967226	0,015679919
Protein phosphatase-2C	CUST_30835_PI426222305	PGSC0003DMP400012923	1,264833674	0,013690263
S-locus lectin protein kinase family protein	CUST_44526_PI426222305	PGSC0003DMP400058208	1,263804944	0,018280762
Serine-threonine protein kinase, plant-type	CUST_41744_PI426222305	PGSC0003DMP400010800	1,263795748	0,011977741
Receptor protein kinase	CUST_18614_PI426222305	PGSC0003DMP400028742	1,263188875	0,007484491
Endo-1,4-beta-glucanase	CUST_35829_PI426222305	PGSC0003DMP400031750	1,262525066	0,001819072
Hydroxyproline-rich glycoprotein family protein	CUST_15076_PI426222305	PGSC0003DMP400038629	1,261779939	0,002136438
PEP carboxylase kinase	CUST_40532_PI426222305	PGSC0003DMP400020368	1,26170193	0,007115163
Protein phosphatase-2c	CUST_48442_PI426222305	PGSC0003DMP400037589	1,260480923	0,002404238
Protein phosphatase 2C 23	CUST_5775_PI426222305	PGSC0003DMP400015520	1,260225139	0,001329691
Transcription factor	CUST_10471_PI426222305	PGSC0003DMP400021687	1,259150215	0,007247882
Calmodulin-binding protein	CUST_34314_PI426222305	PGSC0003DMP400055692	1,258132733	0,006941206
Xylem serine proteinase 1	CUST_20080_PI426222305	PGSC0003DMP400033261	1,258047231	0,003737889
Mitochondrial succinate dehydrogenase iron sulfur subunit	CUST_1252_PI426222305	PGSC0003DMP400022361	1,257962386	0,0022998
PME inhibitor	CUST_41279_PI426222305	PGSC0003DMP400019111	1,257871262	0,002295493
Protein kinase atsik	CUST_41847_PI426222305	PGSC0003DMP400054433	1,257400026	0,001256793
Glucan endo-1,3-beta-D-glucosidase	CUST_47552_PI426222305	PGSC0003DMP400018563	1,25693307	0,003163262
Glycosyltransferase	CUST_46048_PI426222305	PGSC0003DMP400027521	1,25640547	0,003326886
Conserved gene of unknown function	CUST_33911_PI426222305	PGSC0003DMP400008673	1,256139676	0,012676566
Dihydrolipoamide succinyltransferase component of 2-oxoglutarate dehydrogenase	CUST_48192_PI426222305	PGSC0003DMP400048471	1,25563065	0,000429792
Nitrate transporter	CUST_10993_PI426222305	PGSC0003DMP400005176	1,255370644	0,043418311
Metal tolerance protein	CUST_22710_PI426222305	PGSC0003DMP400052795	1,254718023	0,007510907
Hydrolase	CUST_30462_PI426222305	PGSC0003DMP400047238	1,254604535	0,002650726
Conserved gene of unknown function	CUST_16236_PI426222305	PGSC0003DMP400027117	1,254259981	0,002638204
Potassium channel tetramerization domain-containing protein	CUST_10355_PI426222305	PGSC0003DMP400019766	1,25424978	0,00929696
Ubiquitin carboxyl-terminal hydrolase	CUST_11577_PI426222305	PGSC0003DMP400035249	1,254160147	0,000560961
Phospholipase A1	CUST_42411_PI426222305	PGSC0003DMP400035580	1,253087114	0,010067841
C2 domain-containing protein	CUST_27157_PI426222305	PGSC0003DMP400017913	1,253007394	0,004527093
P58IPK	CUST_41104_PI426222305	PGSC0003DMP400003137	1,252816543	0,004778965
Glucosyltransferase	CUST_30240_PI426222305	PGSC0003DMP400008435	1,251224469	0,034806659
Basic helix-loop-helix family protein	CUST_48653_PI426222305	PGSC0003DMP400043846	1,250639512	0,000449504
Zinc finger family protein	CUST_10475_PI426222305	PGSC0003DMP400021557	1,250599899	0,00121438
Metal ion binding protein	CUST_5082_PI426222305	PGSC0003DMP400060932	1,250310187	0,004538156
NRC1	CUST_17725_PI426222305	PGSC0003DMP400045179	1,250237315	0,002348882
Protein SUR2	CUST_43443_PI426222305	PGSC0003DMP400006053	1,25012633	0,000924633
Nodulin family protein	CUST_2080_PI426222305	PGSC0003DMP400049182	1,249070886	0,003793889
Amino acid binding protein	CUST_19144_PI426222305	PGSC0003DMP400049196	1,248941374	0,020288081
60S ribosomal protein L30	CUST_27509_PI426222305	PGSC0003DMP400047878	1,248871838	0,000828439
Rho GTPase activator	CUST_35319_PI426222305	PGSC0003DMP400032865	1,247206862	0,000986661
Conserved gene of unknown function	CUST_16753_PI426222305	PGSC0003DMP400046933	1,246661677	0,036329142
Zinc-binding protein	CUST_51185_PI426222305	PGSC0003DMP400031171	1,246433284	0,004583485
Conserved gene of unknown function	CUST_29205_PI426222305	PGSC0003DMP400003388	1,246269424	0,001943653
Conserved gene of unknown function	CUST_19132_PI426222305	PGSC0003DMP400013324	1,245739107	0,003660366
Ethylene-responsive transcription factor ERF114	CUST_47985_PI426222305	PGSC0003DMP400044345	1,245068229	0,040641749
Indole-3-acetic acid-amido synthetase GH3.3	CUST_3551_PI426222305	PGSC0003DMP400043351	1,24503134	0,027120892
Squamosa promoter-binding protein	CUST_25014_PI426222305	PGSC0003DMP400037931	1,244706337	0,016425925
Non-LTR retroelement reverse transcriptase	CUST_46394_PI426222305	PGSC0003DMP400024670	1,244567903	0,045882544
N-hydroxycinnamoyl-CoA:tyramine N-hydroxycinnamoyl transferase THT7-8	CUST_46782_PI426222305	PGSC0003DMP400025997	1,243892233	0,000342318
Tocopherol cyclase	CUST_46360_PI426222305	PGSC0003DMP400050614	1,243686746	0,002467983
Phosphatidylinositol transporter	CUST_46368_PI426222305	PGSC0003DMP400029546	1,243215103	0,005882681
Lung seven transmembrane receptor	CUST_13927_PI426222305	PGSC0003DMP400041343	1,242940022	0,001944851
DELLA protein GAI	CUST_20025_PI426222305	PGSC0003DMP400033379	1,242589205	0,00708386
Leucine-rich repeat family protein	CUST_23614_PI426222305	PGSC0003DMP400016297	1,242568846	0,012930342
Histone H3.2	CUST_48627_PI426222305	PGSC0003DMP400043844	1,241743617	0,027024128
Ethylene receptor homolog	CUST_38026_PI426222305	PGSC0003DMP400055078	1,241412617	0,009523863
DNA binding protein	CUST_48221_PI426222305	PGSC0003DMP400037646	1,240663815	0,012219489
Serine/threonine protein kinase	CUST_12952_PI426222305	PGSC0003DMP400042401	1,239814769	0,020879733
Zinc finger family protein	CUST_3026_PI426222305	PGSC0003DMP400000389	1,238341951	0,003999523
Hypothetical retrotransposon	CUST_16424_PI426222305	PGSC0003DMP400062000	1,237893245	0,009248027
Hero resistance protein	CUST_29405_PI426222305	PGSC0003DMP400051313	1,237784982	0,016956442
Acid phosphatase 1	CUST_34438_PI426222305	PGSC0003DMP400037442	1,237615324	0,019778286
Zinc-binding protein	CUST_51188_PI426222305	PGSC0003DMP400031172	1,237224309	0,001559139
Conserved gene of unknown function	CUST_47609_PI426222305	PGSC0003DMP400020743	1,236763666	0,04905481
Cytochrome P450 monooxygenase	CUST_45046_PI426222305	PGSC0003DMP400018636	1,236217393	0,046548806
Bypass1	CUST_3268_PI426222305	PGSC0003DMP400000141	1,236058458	0,030394473
Receptor-kinase	CUST_42844_PI426222305	PGSC0003DMP400036067	1,235862366	0,003319402
GATA transcription factor	CUST_42435_PI426222305	PGSC0003DMP400035597	1,234609658	0,038458141
Calcium-dependent protein kinase 2	CUST_50049_PI426222305	PGSC0003DMP400044118	1,23400371	0,00739092
Hcr2-0B	CUST_6881_PI426222305	PGSC0003DMP400031331	1,233627774	0,033219069
Ethylene-forming-enzyme-like dioxygenase	CUST_19968_PI426222305	PGSC0003DMP400033336	1,233557755	0,001604625
Hexose transporter HT2	CUST_46424_PI426222305	PGSC0003DMP400011353	1,233520085	0,023076043
Ethylene receptor homolog	CUST_38046_PI426222305	PGSC0003DMP400055077	1,233461862	0,017782291
Gene of unknown function	CUST_24235_PI426222305	PGSC0003DMP400064658	1,23256081	0,016253492
Peptide transporter	CUST_22830_PI426222305	PGSC0003DMP400052966	1,232478267	0,01546201
Conserved gene of unknown function	CUST_9431_PI426222305	PGSC0003DMP400004742	1,231533364	0,018104758
Ring finger protein	CUST_26298_PI426222305	PGSC0003DMP400028328	1,230867865	0,003618437
ATP binding protein	CUST_50931_PI426222305	PGSC0003DMP400009649	1,230349132	0,044186237
Oligouridylate binding protein	CUST_33967_PI426222305	PGSC0003DMP400008635	1,229813711	0,003368179
NDR1	CUST_27958_PI426222305	PGSC0003DMP400055306	1,229615446	0,006126028
Late blight resistance protein	CUST_29723_PI426222305	PGSC0003DMP400032127	1,227247322	0,000921842
Ribosomal protein L11	CUST_33621_PI426222305	PGSC0003DMP400045827	1,22619542	0,000546379
AP2/ERF domain-containing transcription factor	CUST_50001_PI426222305	PGSC0003DMP400054524	1,225934054	0,008970974
Hexose transporter 1	CUST_15904_PI426222305	PGSC0003DMP400038839	1,225227101	0,009280782
Serine/threonine-protein phosphatase	CUST_43672_PI426222305	PGSC0003DMP400003440	1,223778348	0,000626319
Prephenate dehydrogenase	CUST_26740_PI426222305	PGSC0003DMP400041415	1,223772985	0,042397204
Conserved gene of unknown function	CUST_8010_PI426222305	PGSC0003DMP400050996	1,223714767	0,008123143
Syntaxin	CUST_2300_PI426222305	PGSC0003DMP400048899	1,223634966	0,001900068
Conserved gene of unknown function	CUST_27983_PI426222305	PGSC0003DMP400055336	1,22344055	0,04853835
Exostosin	CUST_45980_PI426222305	PGSC0003DMP400006015	1,223121221	0,044015344
Disease resistance protein	CUST_39874_PI426222305	PGSC0003DMP400032160	1,22198425	0,002290951
Acyltransferase	CUST_4354_PI426222305	PGSC0003DMP400067341	1,221615018	0,023680321
Conserved gene of unknown function	CUST_581_PI426222305	PGSC0003DMP400047731	1,22140209	0,00075747
HIPL1 protein	CUST_12850_PI426222305	PGSC0003DMP400042282	1,221372599	0,003126876
Conserved gene of unknown function	CUST_6798_PI426222305	PGSC0003DMP400009971	1,221263111	0,022682731
Histone deacetylase	CUST_13003_PI426222305	PGSC0003DMP400042650	1,221118107	0,001518103
Kelch repeat-containing F-box family protein	CUST_11287_PI426222305	PGSC0003DMP400005113	1,220508654	0,000966548
SUMO	CUST_15071_PI426222305	PGSC0003DMP400038444	1,219360304	0,013249295
Disease resistance protein	CUST_52240_PI426222305	PGSC0003DMP400009842	1,21914824	0,045717526
Serine-threonine protein kinase, plant-type	CUST_46187_PI426222305	PGSC0003DMP400052466	1,217771368	0,022682731
Tetratricopeptide repeat-containing protein	CUST_835_PI426222305	PGSC0003DMP400017744	1,217215296	0,002659647
ATFRO8/FRO8	CUST_11748_PI426222305	PGSC0003DMP400031559	1,216245824	0,003390349
Ureide permease	CUST_19290_PI426222305	PGSC0003DMP400049344	1,214792307	0,003422867
Conserved gene of unknown function	CUST_34392_PI426222305	PGSC0003DMP400024234	1,21418922	0,004187413
DNA binding protein	CUST_49859_PI426222305	PGSC0003DMP400009069	1,214187477	0,029986567
Thioredoxin reductase	CUST_44196_PI426222305	PGSC0003DMP400024126	1,21398581	9,20E-05
VQ motif family protein	CUST_41491_PI426222305	PGSC0003DMP400014697	1,21382576	0,034551942
Type 2 proly 4-hydroxylase	CUST_33293_PI426222305	PGSC0003DMP400012209	1,213187426	0,00146607
MLH1	CUST_1820_PI426222305	PGSC0003DMP400026440	1,212380162	0,000268189
Conserved gene of unknown function	CUST_12595_PI426222305	PGSC0003DMP400042809	1,211916118	0,009177064
Rapid alkalinization factor 5	CUST_802_PI426222305	PGSC0003DMP400002462	1,211736052	0,032101913
Vacoular processing enzyme 1	CUST_29988_PI426222305	PGSC0003DMP400024415	1,210979943	0,032101913
Dihydrolipoamide acetyltransferase component of pyruvate dehydrogenase	CUST_48748_PI426222305	PGSC0003DMP400032650	1,210915599	0,003337416
Beta-ketoacyl-ACP synthase II	CUST_9461_PI426222305	PGSC0003DMP400039695	1,210625987	0,025743223
Conserved gene of unknown function	CUST_35098_PI426222305	PGSC0003DMP400033725	1,210587005	0,036833604
Glucosyltransferase	CUST_26853_PI426222305	PGSC0003DMP400021192	1,210400512	0,004466297
Pectinacetylesterase	CUST_26441_PI426222305	PGSC0003DMP400034674	1,209611567	0,029149317
60S ribosomal protein L17	CUST_45999_PI426222305	PGSC0003DMP400025894	1,208841721	0,00212725
ATP binding protein	CUST_23301_PI426222305	PGSC0003DMP400007131	1,20855798	0,015283023
14-3-3 16R	CUST_26266_PI426222305	PGSC0003DMP400028334	1,207935307	0,003109633
Gene of unknown function	CUST_4747_PI426222305	PGSC0003DMP400050002	1,206987978	0,001711203
RIN4c protein	CUST_3846_PI426222305	PGSC0003DMP400048581	1,206921079	0,046162063
Actin	CUST_22545_PI426222305	PGSC0003DMP400052767	1,206065602	0,018578035
Cytoplasmic ribosomal protein S13	CUST_13795_PI426222305	PGSC0003DMP400012382	1,205541763	0,001341396
Conserved gene of unknown function	CUST_37616_PI426222305	PGSC0003DMP400033507	1,205347961	0,032093037
Phosphoric diester hydrolase	CUST_16247_PI426222305	PGSC0003DMP400027178	1,204645057	0,008510118
Tospovirus resistance protein D	CUST_49397_PI426222305	PGSC0003DMP400021098	1,204313005	0,005669126
ABC transporter A family member 2	CUST_11848_PI426222305	PGSC0003DMP400031613	1,203414487	0,002442235
Rotenone-insensitive NADH-ubiquinone oxidoreductase, mitochondrial	CUST_15953_PI426222305	PGSC0003DMP400038764	1,203193898	0,006866925
Conserved gene of unknown function	CUST_16132_PI426222305	PGSC0003DMP400027118	1,202812396	0,004969306
Conserved gene of unknown function	CUST_40034_PI426222305	PGSC0003DMP400010521	1,202587047	0,008858845
Vacuolar sorting receptor protein PV72	CUST_41848_PI426222305	PGSC0003DMP400054414	1,20231197	0,002540973
GTP-binding protein alpha subunit, gna	CUST_14486_PI426222305	PGSC0003DMP400044995	1,201007914	0,002358744
PNCBP	CUST_23012_PI426222305	PGSC0003DMP400052011	1,199702217	0,018733698
Vacuolar invertase	CUST_48589_PI426222305	PGSC0003DMP400024451	1,199660746	0,006029447
Phosphoglucomutase	CUST_43678_PI426222305	PGSC0003DMP400003407	1,19791805	0,000243806
Peptide transporter	CUST_22533_PI426222305	PGSC0003DMP400052969	1,197773575	0,016759823
Dihydrolipoamide succinyltransferase component of 2-oxoglutarate dehydrogenase	CUST_48185_PI426222305	PGSC0003DMP400048469	1,197547954	0,008258754
Tubulin beta chain	CUST_2545_PI426222305	PGSC0003DMP400019582	1,196524184	0,030394473
Conserved gene of unknown function	CUST_25685_PI426222305	PGSC0003DMP400019949	1,195956342	0,002527133
Axi 1 protein from Nicotiana tabacum	CUST_42708_PI426222305	PGSC0003DMP400035315	1,19571654	0,034743436
GTP1/OBG family member	CUST_22618_PI426222305	PGSC0003DMP400052768	1,195354829	0,019709882
ATP binding / carbohydrate binding / kinase/ protein kinase/ protein serine/threonine kinase/ protein tyrosine kinase/ sugar binding	CUST_21432_PI426222305	PGSC0003DMP400047326	1,194974734	0,006007388
Receptor-like kinase	CUST_18923_PI426222305	PGSC0003DMP400030279	1,194520397	0,032867438
Conserved gene of unknown function	CUST_26765_PI426222305	PGSC0003DMP400050753	1,194083676	0,006332549
Glucan endo-1,3-beta-glucosidase	CUST_42144_PI426222305	PGSC0003DMP400045757	1,193133435	0,04126745
Protein phosphatase 2c	CUST_24078_PI426222305	PGSC0003DMP400022279	1,192474085	0,001314299
Protein kinase	CUST_49758_PI426222305	PGSC0003DMP400024357	1,191200398	0,021162907
Pectinacetylesterase	CUST_26438_PI426222305	PGSC0003DMP400034679	1,191043646	0,049200134
F-box family protein	CUST_27523_PI426222305	PGSC0003DMP400038019	1,190327501	0,00372925
Conserved gene of unknown function	CUST_50736_PI426222305	PGSC0003DMP400057919	1,190297885	0,049065952
Glucosyltransferase	CUST_30278_PI426222305	PGSC0003DMP400008434	1,187896531	0,009248027
Avr9/Cf-9 induced kinase 1	CUST_8789_PI426222305	PGSC0003DMP400048503	1,18722648	0,016740204
Extensin Dif54	CUST_31800_PI426222305	PGSC0003DMP400041618	1,187016149	0,009834489
60S ribosomal protein L8	CUST_43346_PI426222305	PGSC0003DMP400043412	1,186808115	0,011007165
S-adenosylmethionine-dependent methyltransferase	CUST_47442_PI426222305	PGSC0003DMP400043714	1,185208414	0,042799171
Calmodulin-binding protein	CUST_14455_PI426222305	PGSC0003DMP400044925	1,184365697	0,009095927
Hydroxyproline-rich glycoprotein family protein	CUST_15245_PI426222305	PGSC0003DMP400038630	1,184100536	0,003886579
Ubiquitin-protein ligase	CUST_1415_PI426222305	PGSC0003DMP400035228	1,183924854	0,023805757
PEX14 protein	CUST_16543_PI426222305	PGSC0003DMP400047062	1,181714811	0,000561817
Endoribonuclease	CUST_40533_PI426222305	PGSC0003DMP400020340	1,181347748	0,006370597
Conserved gene of unknown function	CUST_20072_PI426222305	PGSC0003DMP400033363	1,180179441	0,049001226
MAPKKK5	CUST_8400_PI426222305	PGSC0003DMP400027066	1,179567731	0,015202853
Gene of unknown function	CUST_18925_PI426222305	PGSC0003DMP400035489	1,17918917	0,044663866
TIR-NBS-LRR disease resistance	CUST_46541_PI426222305	PGSC0003DMP400048338	1,17889901	0,001847267
Cyclin-L1	CUST_38018_PI426222305	PGSC0003DMP400055042	1,178750062	0,000124609
UDP-arabinose 4-epimerase 1	CUST_34213_PI426222305	PGSC0003DMP400027899	1,178415613	0,025065188
Leucine-rich repeat receptor kinase	CUST_46205_PI426222305	PGSC0003DMP400052449	1,178156154	0,039605698
Conserved gene of unknown function	CUST_1247_PI426222305	PGSC0003DMP400017887	1,177045499	0,003334799
DNA-binding protein	CUST_51005_PI426222305	PGSC0003DMP400023205	1,176922188	0,014846325
Kinase	CUST_37004_PI426222305	PGSC0003DMP400046286	1,176324694	0,015013212
N-acetyl-glutamate synthase	CUST_44158_PI426222305	PGSC0003DMP400037112	1,175850636	0,005124426
Nam 6	CUST_38361_PI426222305	PGSC0003DMP400029635	1,17572731	0,004818996
Peptide transporter	CUST_22610_PI426222305	PGSC0003DMP400052967	1,174647337	0,013347838
Vacuolar sorting receptor	CUST_43024_PI426222305	PGSC0003DMP400012989	1,174570753	0,002639528
Pre-mRNA-splicing factor cwc24	CUST_5484_PI426222305	PGSC0003DMP400015794	1,17452739	0,002154771
Axi 1 protein	CUST_6233_PI426222305	PGSC0003DMP400018589	1,174294381	0,005912311
Ureide permease	CUST_19430_PI426222305	PGSC0003DMP400049343	1,174180849	0,003280022
Disease resistance protein	CUST_30189_PI426222305	PGSC0003DMP400008432	1,172954289	0,033387766
Conserved gene of unknown function	CUST_27412_PI426222305	PGSC0003DMP400030968	1,172593731	0,004020197
Glucosyltransferase	CUST_30243_PI426222305	PGSC0003DMP400008436	1,172018361	0,035197121
Serine/threonine-protein kinase cx32	CUST_3796_PI426222305	PGSC0003DMP400030534	1,1719255	0,000641127
Urease accessory protein G	CUST_47350_PI426222305	PGSC0003DMP400014536	1,171906021	0,007225193
ATOFP8/OFP8	CUST_32182_PI426222305	PGSC0003DMP400025572	1,171764926	0,009047156
Ccd1	CUST_41701_PI426222305	PGSC0003DMP400032905	1,171099931	0,016746812
Hydroxyproline-rich glycoprotein family protein	CUST_18548_PI426222305	PGSC0003DMP400054011	1,170867879	0,038267738
Flowering promoting factor-like 1	CUST_8435_PI426222305	PGSC0003DMP400020088	1,170313802	0,03224489
Conserved gene of unknown function	CUST_48297_PI426222305	PGSC0003DMP400001763	1,169852377	0,00886547
Cytochrome c oxidase copper chaperone	CUST_43335_PI426222305	PGSC0003DMP400043454	1,169701762	0,02180907
Conserved gene of unknown function	CUST_34062_PI426222305	PGSC0003DMP400032406	1,168497455	0,000560961
Protein phosphatase-2c	CUST_15044_PI426222305	PGSC0003DMP400038267	1,16846214	0,000266759
NDR1	CUST_27888_PI426222305	PGSC0003DMP400055433	1,168172356	0,002567548
Transcription factor	CUST_29659_PI426222305	PGSC0003DMP400032125	1,167442476	0,027491705
Gene of unknown function	CUST_27431_PI426222305	PGSC0003DMP400047951	1,167090884	0,019778286
3-dehydroquinate dehydratase / shikimate dehydrogenase isoform 2	CUST_1965_PI426222305	PGSC0003DMP400009377	1,167069684	0,015679919
Lysosomal Pro-X carboxypeptidase	CUST_44163_PI426222305	PGSC0003DMP400037088	1,166609723	0,004890468
Mitochondrial import inner membrane translocase subunit Tim17 family protein	CUST_9522_PI426222305	PGSC0003DMP400004399	1,166426123	0,001106219
Gibberellin receptor GID1	CUST_41975_PI426222305	PGSC0003DMP400015223	1,166185726	0,019678963
Conserved gene of unknown function	CUST_18393_PI426222305	PGSC0003DMP400028722	1,165128309	0,005349277
Cytoplasmic ribosomal protein S13	CUST_17783_PI426222305	PGSC0003DMP400045022	1,164563373	0,001518103
Myb-like DNA-binding domain, SHAQKYF class family protein	CUST_48282_PI426222305	PGSC0003DMP400001752	1,164532563	0,014762427
Beta-1,3-galactosyltransferase sqv-2	CUST_29598_PI426222305	PGSC0003DMP400051444	1,164462857	0,022718112
Serine-threonine protein kinase, plant-type	CUST_49762_PI426222305	PGSC0003DMP400024363	1,164381331	0,004490067
Cationic amino acid transporter	CUST_24562_PI426222305	PGSC0003DMP400036571	1,162533778	0,037320628
Ubiquitin-specific protease 16	CUST_454_PI426222305	PGSC0003DMP400016564	1,162307534	0,045362424
ATPANK2 (PANTOTHENATE KINASE 2); pantothenate kinase	CUST_11857_PI426222305	PGSC0003DMP400031622	1,162080492	0,000728877
Jumonji domain protein	CUST_24812_PI426222305	PGSC0003DMP400026031	1,161108038	0,023979
Senescence-associated protein	CUST_21193_PI426222305	PGSC0003DMP400013886	1,159627337	0,007508324
Conserved gene of unknown function	CUST_26693_PI426222305	PGSC0003DMP400050754	1,158432908	0,009041898
Alpha-DOX2	CUST_1011_PI426222305	PGSC0003DMP400000999	1,158103005	0,049298174
Cellulose synthase	CUST_31243_PI426222305	PGSC0003DMP400023715	1,157219872	0,00174446
Conserved gene of unknown function	CUST_46950_PI426222305	PGSC0003DMP400032957	1,156700193	0,042106865
Ornithine cyclodeaminase	CUST_38440_PI426222305	PGSC0003DMP400059528	1,156612144	0,001750118
Kinase	CUST_28884_PI426222305	PGSC0003DMP400057920	1,155529961	0,006764854
60S ribosomal protein L18a	CUST_27045_PI426222305	PGSC0003DMP400045339	1,153501231	0,005596589
Phosphoric diester hydrolase	CUST_16190_PI426222305	PGSC0003DMP400027179	1,15293202	0,018963765
Isoform 2 of Transcription factor bHLH18	CUST_42779_PI426222305	PGSC0003DMP400022973	1,152704589	0,004620148
GRP 2	CUST_12716_PI426222305	PGSC0003DMP400042631	1,152041191	0,010270929
Disease resistance protein BS2	CUST_47239_PI426222305	PGSC0003DMP400003578	1,15075421	0,004764363
Gene of unknown function	CUST_27694_PI426222305	PGSC0003DMP400067128	1,150047954	0,014018361
Suberization-associated anionic peroxidase	CUST_15999_PI426222305	PGSC0003DMP400038711	1,149153128	0,010660269
(S)-N-methylcoclaurine 3'-hydroxylase isozyme	CUST_26354_PI426222305	PGSC0003DMP400025153	1,147892816	0,007924014
CONSTANS interacting protein 6	CUST_540_PI426222305	PGSC0003DMP400047709	1,147769218	0,00858318
Phosphatidylinositol transporter	CUST_46371_PI426222305	PGSC0003DMP400029547	1,147619287	0,011780156
Conserved gene of unknown function	CUST_24285_PI426222305	PGSC0003DMP400024300	1,146424076	0,001093002
Conserved gene of unknown function	CUST_19293_PI426222305	PGSC0003DMP400013323	1,146155791	0,032747276
Disease resistance protein	CUST_39851_PI426222305	PGSC0003DMP400032158	1,145910983	0,009212089
NtEIG-E80 protein	CUST_20017_PI426222305	PGSC0003DMP400033239	1,144171361	0,005011302
Cytochrome P450	CUST_26498_PI426222305	PGSC0003DMP400025152	1,143673577	0,010193807
AMP dependent ligase	CUST_21796_PI426222305	PGSC0003DMP400037179	1,14265231	0,001689246
ATRAD3	CUST_38899_PI426222305	PGSC0003DMP400025738	1,142465143	0,008172257
Conserved gene of unknown function	CUST_25349_PI426222305	PGSC0003DMP400023664	1,142456159	0,002577586
Ribosomal protein	CUST_16474_PI426222305	PGSC0003DMP400046844	1,142258807	0,022650769
Peru 2	CUST_15395_PI426222305	PGSC0003DMP400025482	1,14196606	0,020227961
Leucine-rich repeat family protein	CUST_23521_PI426222305	PGSC0003DMP400016299	1,141468112	0,026126855
H(+)-transporting ATPase	CUST_12160_PI426222305	PGSC0003DMP400007331	1,141463336	0,003447213
Polyubiquitin	CUST_25626_PI426222305	PGSC0003DMP400025428	1,140885183	0,000196629
Protein SUR2	CUST_51485_PI426222305	PGSC0003DMP400044315	1,140800867	0,006457221
Glutamate receptor 3 plant	CUST_50632_PI426222305	PGSC0003DMP400044221	1,140375324	0,001377864
Ubiquitin fusion protein	CUST_10724_PI426222305	PGSC0003DMP400021650	1,139130309	0,000541681
Desacetoxyvindoline 4-hydroxylase	CUST_5694_PI426222305	PGSC0003DMP400015744	1,139100445	0,032855255
Conserved gene of unknown function	CUST_9824_PI426222305	PGSC0003DMP400026175	1,138417699	0,010629355
Structural molecule	CUST_23268_PI426222305	PGSC0003DMP400007105	1,138312368	0,028675428
Abhydrolase domain containing	CUST_46422_PI426222305	PGSC0003DMP400011372	1,138034285	0,007574527
Cytochrome P450 76A2	CUST_2215_PI426222305	PGSC0003DMP400049144	1,137973523	0,035930932
Fe-S metabolism associated domain-containing protein	CUST_34070_PI426222305	PGSC0003DMP400020794	1,137614141	0,030471011
Kinase	CUST_14368_PI426222305	PGSC0003DMP400040692	1,137400881	0,041287623
Conserved gene of unknown function	CUST_23344_PI426222305	PGSC0003DMP400001875	1,136931809	0,008599108
Glutamate receptor 3 plant	CUST_50609_PI426222305	PGSC0003DMP400044219	1,135156171	0,002078971
Conserved gene of unknown function	CUST_28263_PI426222305	PGSC0003DMP400030007	1,133858636	0,003888997
Conserved gene of unknown function	CUST_1035_PI426222305	PGSC0003DMP400017889	1,133680589	0,00258161
WRKY transcription factor	CUST_21213_PI426222305	PGSC0003DMP400013708	1,133601364	0,01039612
Leucine Rich Repeat family protein	CUST_17496_PI426222305	PGSC0003DMP400005800	1,1335356	0,033246609
Gene of unknown function	CUST_12715_PI426222305	PGSC0003DMP400042416	1,133504638	0,036760093
Conserved gene of unknown function	CUST_44305_PI426222305	PGSC0003DMP400007043	1,133006034	0,013550836
ATCUL3/ATCUL3A/CUL3/CUL3A	CUST_1406_PI426222305	PGSC0003DMP400002372	1,132206869	0,034291018
Conserved gene of unknown function	CUST_38712_PI426222305	PGSC0003DMP400051595	1,131870504	0,000915707
WRKY transcription factor	CUST_35116_PI426222305	PGSC0003DMP400033713	1,131247426	0,035645537
[truncated: 3,379 more rows]
