# Supplementary material for: Proteomics and transcriptomics of the BABA-induced resistance response in potato using a novel functional annotation approach
Source: BMC Genomics. 2014 Apr 28;15:315. doi: 10.1186/1471-2164-15-315 (PMC4234511; doi:10.1186/1471-2164-15-315)
Supplement: Additional file 4 — Text file 1. Extended gene ontology terms for microarray probes. Extended gene ontology terms for the custom-made Agilent expression array (JHI Solanum tuberosum 60 k v1). The file is formatted for use in GOEast. [file 1471-2164-15-315-S4.txt]

CUST_32136_PI426222305
CUST_22448_PI426222305	GO:0006241 // GO:0004550 // GO:0009507 
CUST_52602_PI426222305
CUST_38688_PI426222305
CUST_17675_PI426222305	GO:0006952 // GO:0006915 
CUST_14024_PI426222305	GO:0006457 // GO:0005507 // GO:0005739 // GO:0009408 // GO:0005737 
CUST_21529_PI426222305
CUST_25728_PI426222305	GO:0016538 // GO:0004716 // GO:0005737 // GO:0004713 // GO:0004672 // GO:0004714 // GO:0004689 // GO:0008338 // GO:0016301 // GO:0016909 // GO:0006468 // GO:0004710 // GO:0004691 // GO:0008603 // GO:0004692 // GO:0004690 // GO:0009536 // GO:0016307 // GO:0008349 // GO:0042557 // GO:0005730 // GO:0005886 // GO:0009507 // GO:0035004 // GO:0008545 // GO:0051735 // GO:0005634 // GO:0004697 // GO:0009925 // GO:0008443 // GO:0004674 // GO:0051734 // GO:0004675 
CUST_13005_PI426222305
CUST_48213_PI426222305	GO:0005529 // GO:0009536 // GO:0009941 // GO:0009570 
CUST_48612_PI426222305	GO:0016020 // GO:0006950 // GO:0015299 // GO:0008026 // GO:0012505 // GO:0004713 // GO:0004857 // GO:0005576 // GO:0016021 // GO:0042545 // GO:0005451 // GO:0055085 // GO:0008152 // GO:0006520 // GO:0006499 // GO:0006468 // GO:0030104 // GO:0006812 // GO:0003824 // GO:0003676 // GO:0005618 // GO:0006508 // GO:0004674 // GO:0004197 // GO:0016740 
CUST_709_PI426222305
CUST_44684_PI426222305
CUST_25671_PI426222305	GO:0016020 // GO:0003677 // GO:0005524 // GO:0005622 // GO:0005739 // GO:0006306 // GO:0032313 // GO:0016887 
CUST_5577_PI426222305
CUST_52108_PI426222305	GO:0009505 // GO:0006952 // GO:0005886 // GO:0030414 
CUST_22755_PI426222305
CUST_48456_PI426222305	GO:0005634 // GO:0005622 // GO:0016491 // GO:0003676 
CUST_28810_PI426222305	GO:0003677 // GO:0010310 // GO:0016021 // GO:0000304 // GO:0016298 // GO:0004871 // GO:0000786 // GO:0005634 // GO:0030036 // GO:0009862 // GO:0006334 // GO:0003824 // GO:0009627 // GO:0001666 // GO:0003779 // GO:0009626 // GO:0006952 // GO:0006629 
CUST_23509_PI426222305	GO:0016020 // GO:0055114 // GO:0009658 // GO:0017038 // GO:0008026 // GO:0005515 // GO:0009646 // GO:0009941 // GO:0016887 // GO:0006605 // GO:0009055 // GO:0020037 // GO:0010090 // GO:0003676 // GO:0006886 // GO:0015450 // GO:0009790 // GO:0004497 // GO:0009536 // GO:0010109 // GO:0009570 
CUST_48691_PI426222305	GO:0012505 // GO:0016020 // GO:0003677 // GO:0008152 // GO:0006508 // GO:0003824 // GO:0009536 // GO:0045449 
CUST_3954_PI426222305	GO:0004721 
CUST_19790_PI426222305
CUST_20977_PI426222305	GO:0003676 
CUST_16358_PI426222305	GO:0006457 // GO:0005634 // GO:0016853 
CUST_10928_PI426222305
CUST_27040_PI426222305
CUST_17019_PI426222305
CUST_5192_PI426222305	GO:0016427 // GO:0009008 // GO:0016274 // GO:0000154 // GO:0016279 // GO:0008425 // GO:0008174 // GO:0016435 // GO:0003880 // GO:0000179 // GO:0043827 // GO:0006364 // GO:0016423 // GO:0008172 // GO:0008650 // GO:0016300 // GO:0016433 // GO:0009383 
CUST_3446_PI426222305
CUST_50355_PI426222305	GO:0016020 // GO:0015193 // GO:0009414 // GO:0016023 // GO:0015824 // GO:0005488 // GO:0005275 // GO:0006865 // GO:0009651 // GO:0005886 // GO:0015171 
CUST_16820_PI426222305	GO:0007031 // GO:0016020 // GO:0005634 // GO:0008565 // GO:0005777 // GO:0005515 // GO:0005829 // GO:0006625 // GO:0003700 // GO:0005886 
CUST_47751_PI426222305	GO:0005634 // GO:0003677 // GO:0005739 // GO:0045449 // GO:0005488 // GO:0009507 
CUST_3332_PI426222305	GO:0005515 // GO:0000151 // GO:0016567 // GO:0004842 
CUST_17493_PI426222305	GO:0016020 // GO:0005355 // GO:0009705 // GO:0005353 // GO:0016021 // GO:0005886 // GO:0022891 // GO:0009055 // GO:0055085 // GO:0009845 // GO:0005351 // GO:0009624 // GO:0008643 // GO:0015758 // GO:0015755 // GO:0005215 
CUST_39213_PI426222305	GO:0003677 // GO:0000226 // GO:0005874 // GO:0005694 // GO:0006265 
CUST_45146_PI426222305	GO:0003824 // GO:0006629 
CUST_36432_PI426222305	GO:0005634 // GO:0008152 // GO:0005506 // GO:0003824 // GO:0051536 // GO:0006777 // GO:0046872 // GO:0005739 // GO:0003700 // GO:0009507 
CUST_49117_PI426222305	GO:0016020 // GO:0005529 // GO:0016301 // GO:0006468 // GO:0055114 // GO:0006979 // GO:0004713 // GO:0004674 // GO:0004601 // GO:0005739 
CUST_46134_PI426222305	GO:0005840 // GO:0005634 // GO:0005622 // GO:0008097 // GO:0003676 // GO:0005730 // GO:0006350 // GO:0006412 // GO:0003700 
CUST_2983_PI426222305	GO:0008415 // GO:0005783 // GO:0008152 
CUST_27710_PI426222305
CUST_348_PI426222305
CUST_9237_PI426222305	GO:0009055 // GO:0003723 // GO:0006468 // GO:0055114 // GO:0006979 // GO:0012505 // GO:0003964 // GO:0004713 // GO:0004674 // GO:0004601 // GO:0006278 
CUST_44205_PI426222305	GO:0006284 // GO:0006281 // GO:0003824 // GO:0016798 
CUST_3532_PI426222305	GO:0005634 // GO:0010200 // GO:0006355 // GO:0043565 // GO:0003700 // GO:0045449 
CUST_25710_PI426222305	GO:0006499 
CUST_50281_PI426222305
CUST_39469_PI426222305	GO:0010207 // GO:0003824 // GO:0009451 // GO:0009507 // GO:0010027 
CUST_2738_PI426222305
CUST_7745_PI426222305	GO:0006886 // GO:0005515 // GO:0030131 // GO:0005739 // GO:0016023 // GO:0016747 // GO:0016740 // GO:0016192 
CUST_4253_PI426222305	GO:0006506 // GO:0016020 // GO:0016051 // GO:0005874 // GO:0016023 // GO:0046983 // GO:0031224 // GO:0004713 // GO:0009058 // GO:0016787 // GO:0006221 // GO:0005515 // GO:0004888 // GO:0004871 // GO:0015297 // GO:0045087 // GO:0009055 // GO:0020037 // GO:0008152 // GO:0007165 // GO:0006468 // GO:0006915 // GO:0003899 // GO:0006508 // GO:0006350 // GO:0008138 // GO:0016740 // GO:0005789 // GO:0004497 // GO:0045449 // GO:0016769 // GO:0003677 // GO:0016758 // GO:0015238 // GO:0012505 // GO:0016021 // GO:0006470 // GO:0005975 // GO:0006820 // GO:0005634 // GO:0005529 // GO:0003779 // GO:0004674 // GO:0051082 // GO:0006952 // GO:0005198 
CUST_33472_PI426222305
CUST_26137_PI426222305	GO:0006468 // GO:0008422 // GO:0015926 // GO:0004553 // GO:0043169 // GO:0004713 // GO:0004674 // GO:0030245 // GO:0005975 
CUST_14032_PI426222305	GO:0006807 // GO:0046686 // GO:0009536 // GO:0016810 // GO:0000257 
CUST_41927_PI426222305
CUST_20665_PI426222305	GO:0003723 // GO:0005634 // GO:0005515 // GO:0006350 // GO:0016779 // GO:0043631 // GO:0005739 // GO:0005737 
CUST_11138_PI426222305	GO:0016020 // GO:0005840 // GO:0005783 // GO:0042335 // GO:0006970 // GO:0048868 // GO:0009416 // GO:0016023 // GO:0012505 // GO:0005739 // GO:0016747 // GO:0006633 // GO:0008610 // GO:0009611 // GO:0009913 // GO:0009826 // GO:0000038 // GO:0009409 // GO:0008415 // GO:0030497 // GO:0006508 // GO:0016210 // GO:0004197 // GO:0006412 // GO:0009536 // GO:0022626 
CUST_41431_PI426222305	GO:0016020 // GO:0005634 // GO:0009738 // GO:0009734 // GO:0005622 // GO:0005737 // GO:0005730 // GO:0007264 // GO:0030427 // GO:0005819 // GO:0040007 // GO:0005886 // GO:0015031 
CUST_35074_PI426222305	GO:0008152 // GO:0008168 // GO:0005739 
CUST_37937_PI426222305	GO:0009536 // GO:0008033 
CUST_39214_PI426222305
CUST_44563_PI426222305	GO:0006694 // GO:0009826 // GO:0016132 // GO:0009416 // GO:0003824 // GO:0055114 // GO:0005773 // GO:0016631 // GO:0016021 // GO:0005886 // GO:0016491 
CUST_1557_PI426222305	GO:0005515 // GO:0000151 // GO:0016567 // GO:0004842 
CUST_11087_PI426222305
CUST_6847_PI426222305
CUST_10172_PI426222305	GO:0043169 // GO:0004553 // GO:0005975 
CUST_14807_PI426222305
CUST_44366_PI426222305
CUST_29043_PI426222305	GO:0016020 // GO:0020037 // GO:0055085 // GO:0004497 // GO:0055114 // GO:0005886 // GO:0022857 // GO:0005215 
CUST_25392_PI426222305	GO:0016307 // GO:0051735 // GO:0016538 // GO:0004190 // GO:0012505 // GO:0008443 // GO:0042557 // GO:0006508 // GO:0051734 // GO:0035004 
CUST_621_PI426222305
CUST_8303_PI426222305	GO:0005515 // GO:0004674 // GO:0006468 
CUST_48940_PI426222305
CUST_29147_PI426222305	GO:0000166 // GO:0005886 // GO:0003676 
CUST_3486_PI426222305
CUST_29360_PI426222305	GO:0016567 // GO:0016023 // GO:0004842 // GO:0015986 // GO:0005515 // GO:0000151 // GO:0033177 // GO:0015078 // GO:0005886 
CUST_7693_PI426222305	GO:0016020 // GO:0009535 // GO:0005524 // GO:0030163 // GO:0010304 // GO:0031977 // GO:0008237 // GO:0006508 // GO:0005515 // GO:0000166 // GO:0016021 // GO:0017111 // GO:0004176 // GO:0009941 // GO:0016887 // GO:0016538 // GO:0004716 // GO:0004713 // GO:0004672 // GO:0009898 // GO:0004714 // GO:0004689 // GO:0008338 // GO:0006499 // GO:0016301 // GO:0016909 // GO:0006468 // GO:0010740 // GO:0004710 // GO:0005488 // GO:0009737 // GO:0004692 // GO:0009536 // GO:0006396 // GO:0016307 // GO:0003723 // GO:0003677 // GO:0008349 // GO:0004000 // GO:0042557 // GO:0005886 // GO:0035004 // GO:0051735 // GO:0008545 // GO:0004697 // GO:0005773 // GO:0008443 // GO:0004674 // GO:0005509 // GO:0051734 // GO:0004675 
CUST_36289_PI426222305
CUST_15793_PI426222305	GO:0005515 // GO:0000151 // GO:0016567 // GO:0004842 
CUST_18422_PI426222305	GO:0003677 // GO:0005634 // GO:0016036 // GO:0006355 // GO:0016481 // GO:0005515 // GO:0010843 // GO:0010200 // GO:0043565 // GO:0003700 // GO:0045449 
CUST_24539_PI426222305	GO:0003964 // GO:0015074 // GO:0003677 // GO:0005622 // GO:0006278 // GO:0004190 
CUST_15897_PI426222305	GO:0004713 // GO:0004674 // GO:0006468 
CUST_29947_PI426222305
CUST_33190_PI426222305	GO:0007155 // GO:0006499 // GO:0016023 // GO:0005886 // GO:0031225 
CUST_20592_PI426222305
CUST_38293_PI426222305
CUST_42589_PI426222305	GO:0005524 // GO:0000166 // GO:0006418 // GO:0006429 // GO:0004812 // GO:0005737 // GO:0009507 
CUST_28736_PI426222305
CUST_49603_PI426222305	GO:0004553 // GO:0005618 // GO:0006073 
CUST_43437_PI426222305	GO:0005840 // GO:0009055 // GO:0005506 // GO:0005737 // GO:0055114 // GO:0006412 // GO:0009536 // GO:0016491 
CUST_2911_PI426222305	GO:0006979 // GO:0006508 // GO:0004601 // GO:0004181 // GO:0003993 // GO:0005488 
CUST_40401_PI426222305
CUST_13897_PI426222305	GO:0009536 
CUST_4356_PI426222305	GO:0016787 // GO:0006508 // GO:0003824 // GO:0016023 
CUST_21183_PI426222305	GO:0016307 // GO:0016020 // GO:0003677 // GO:0005524 // GO:0008349 // GO:0016538 // GO:0016023 // GO:0012505 // GO:0042557 // GO:0005515 // GO:0015078 // GO:0016887 // GO:0035004 // GO:0009507 // GO:0010583 // GO:0008545 // GO:0051735 // GO:0005634 // GO:0007018 // GO:0007165 // GO:0016301 // GO:0005622 // GO:0016909 // GO:0015986 // GO:0008443 // GO:0006952 // GO:0033177 // GO:0009725 // GO:0003777 // GO:0051734 // GO:0004690 // GO:0004675 // GO:0045449 
CUST_15455_PI426222305	GO:0016020 // GO:0005524 // GO:0006096 // GO:0009860 // GO:0006807 // GO:0004016 // GO:0017111 // GO:0016021 // GO:0008318 // GO:0005886 // GO:0042939 // GO:0018346 // GO:0016301 // GO:0006468 // GO:0006171 // GO:0005774 // GO:0006857 // GO:0004674 // GO:0042938 // GO:0015197 // GO:0015833 // GO:0005215 // GO:0000325 
CUST_27970_PI426222305	GO:0016020 // GO:0055085 // GO:0015562 // GO:0006812 // GO:0008324 
CUST_47744_PI426222305
CUST_23842_PI426222305	GO:0005634 // GO:0003677 // GO:0006508 // GO:0004197 // GO:0005622 
CUST_28534_PI426222305
CUST_52536_PI426222305
CUST_45636_PI426222305
CUST_41020_PI426222305
CUST_45182_PI426222305	GO:0005634 // GO:0006355 // GO:0009637 // GO:0030528 // GO:0009646 // GO:0043565 // GO:0003700 // GO:0045449 
CUST_23538_PI426222305	GO:0009055 
CUST_50722_PI426222305	GO:0003677 // GO:0005634 // GO:0016462 // GO:0042802 // GO:0005694 // GO:0003824 // GO:0006259 // GO:0005737 // GO:0007131 // GO:0009536 // GO:0006796 // GO:0006265 // GO:0009957 
CUST_42900_PI426222305	GO:0003677 // GO:0016310 // GO:0031048 // GO:0005737 // GO:0051567 // GO:0004713 // GO:0048481 // GO:0010529 // GO:0005730 // GO:0005507 // GO:0009055 // GO:0006342 // GO:0005634 // GO:0006281 // GO:0016301 // GO:0005529 // GO:0006468 // GO:0006306 // GO:0030422 // GO:0003676 // GO:0004674 // GO:0016114 // GO:0006629 
CUST_29475_PI426222305	GO:0016020 // GO:0004674 // GO:0006355 // GO:0004672 // GO:0005622 // GO:0043565 // GO:0006468 // GO:0003700 
CUST_22601_PI426222305	GO:0009055 // GO:0020037 // GO:0005506 // GO:0004497 // GO:0005777 // GO:0003700 // GO:0016291 
CUST_8639_PI426222305
CUST_37501_PI426222305	GO:0016417 // GO:0009932 // GO:0005515 // GO:0009651 
CUST_36198_PI426222305
CUST_4071_PI426222305	GO:0006457 // GO:0031072 // GO:0005622 
CUST_48846_PI426222305
CUST_34606_PI426222305
CUST_49880_PI426222305	GO:0006810 // GO:0016023 // GO:0009627 // GO:0009753 // GO:0009723 // GO:0009751 // GO:0012505 // GO:0005618 // GO:0006952 // GO:0005576 // GO:0005215 // GO:0010266 
CUST_33903_PI426222305
CUST_18119_PI426222305	GO:0008171 // GO:0006511 // GO:0004197 
CUST_6386_PI426222305	GO:0005634 // GO:0008152 // GO:0006464 // GO:0016491 // GO:0006289 
CUST_20359_PI426222305	GO:0005840 // GO:0016020 // GO:0005634 // GO:0042127 // GO:0005488 // GO:0009737 // GO:0005515 // GO:0006412 // GO:0009651 // GO:0006261 // GO:0005886 // GO:0015031 
CUST_11510_PI426222305
CUST_45579_PI426222305	GO:0016020 // GO:0009414 // GO:0006355 // GO:0006096 // GO:0006725 // GO:0016023 // GO:0055114 // GO:0012505 // GO:0004713 // GO:0003712 // GO:0043565 // GO:0016021 // GO:0003700 // GO:0016491 // GO:0009611 // GO:0009055 // GO:0016126 // GO:0006468 // GO:0005622 // GO:0009753 // GO:0008033 // GO:0004674 // GO:0009536 // GO:0004506 
CUST_43228_PI426222305	GO:0003677 // GO:0045449 // GO:0003700 
CUST_5907_PI426222305	GO:0006820 // GO:0016020 // GO:0005634 // GO:0055085 // GO:0005452 // GO:0005351 // GO:0016192 // GO:0008643 // GO:0005515 // GO:0005794 // GO:0016021 // GO:0005215 // GO:0022891 
CUST_47664_PI426222305
CUST_31809_PI426222305
CUST_24571_PI426222305	GO:0006952 // GO:0003676 
CUST_20696_PI426222305
CUST_10188_PI426222305
CUST_7746_PI426222305	GO:0012505 
CUST_16672_PI426222305	GO:0005840 // GO:0006412 
CUST_1026_PI426222305	GO:0016020 // GO:0016324 // GO:0006352 // GO:0003964 // GO:0008654 // GO:0044267 // GO:0005515 // GO:0003700 // GO:0006813 // GO:0005267 // GO:0006468 // GO:0003824 // GO:0006816 // GO:0043169 // GO:0046686 // GO:0005216 // GO:0003777 // GO:0030552 // GO:0003723 // GO:0030551 // GO:0009620 // GO:0006355 // GO:0006073 // GO:0009860 // GO:0005875 // GO:0005975 // GO:0016021 // GO:0005886 // GO:0006874 // GO:0007018 // GO:0005249 // GO:0055085 // GO:0005242 // GO:0006811 // GO:0005261 // GO:0008415 // GO:0005618 // GO:0004674 // GO:0005221 // GO:0006278 
CUST_40710_PI426222305	GO:0016020 // GO:0005524 // GO:0017111 // GO:0009507 
CUST_48802_PI426222305	GO:0032312 // GO:0005634 // GO:0003677 // GO:0006511 // GO:0009737 
CUST_51768_PI426222305	GO:0008168 // GO:0016427 // GO:0009008 // GO:0016274 // GO:0031167 // GO:0016279 // GO:0008425 // GO:0008174 // GO:0016435 // GO:0003880 // GO:0016426 // GO:0005634 // GO:0016423 // GO:0003676 // GO:0008172 // GO:0019702 // GO:0016300 // GO:0008650 // GO:0009383 // GO:0016433 
CUST_12770_PI426222305	GO:0080008 // GO:0042625 // GO:0004386 // GO:0008026 // GO:0003676 // GO:0015462 // GO:0005730 // GO:0004004 // GO:0000166 // GO:0043141 // GO:0017116 // GO:0008796 
CUST_21727_PI426222305
CUST_10995_PI426222305	GO:0005643 // GO:0020037 // GO:0016301 // GO:0006468 // GO:0016023 // GO:0055114 // GO:0004713 // GO:0004674 // GO:0004675 // GO:0004497 // GO:0005886 
CUST_22045_PI426222305	GO:0016020 // GO:0005840 // GO:0005783 // GO:0042335 // GO:0006970 // GO:0048868 // GO:0009416 // GO:0016023 // GO:0012505 // GO:0005739 // GO:0016747 // GO:0006633 // GO:0008610 // GO:0009611 // GO:0009913 // GO:0009826 // GO:0000038 // GO:0009409 // GO:0008415 // GO:0030497 // GO:0006508 // GO:0016210 // GO:0004197 // GO:0006412 // GO:0009536 // GO:0022626 
CUST_30500_PI426222305
CUST_4358_PI426222305	GO:0000166 // GO:0003676 
CUST_23647_PI426222305	GO:0012505 // GO:0009739 
CUST_16046_PI426222305
CUST_16357_PI426222305
CUST_19876_PI426222305
CUST_41987_PI426222305	GO:0016020 // GO:0015238 // GO:0003824 // GO:0055114 // GO:0008720 // GO:0005739 // GO:0015297 // GO:0016491 // GO:0009086 
CUST_40248_PI426222305
CUST_42687_PI426222305	GO:0016538 // GO:0004716 // GO:0004713 // GO:0005515 // GO:0004672 // GO:0009898 // GO:0004714 // GO:0004689 // GO:0008338 // GO:0006499 // GO:0016301 // GO:0016909 // GO:0006468 // GO:0010740 // GO:0004710 // GO:0005488 // GO:0009737 // GO:0004692 // GO:0009536 // GO:0006396 // GO:0016307 // GO:0003723 // GO:0003677 // GO:0005524 // GO:0008349 // GO:0004000 // GO:0042557 // GO:0016021 // GO:0017111 // GO:0005886 // GO:0035004 // GO:0051735 // GO:0008545 // GO:0004697 // GO:0005773 // GO:0008443 // GO:0004674 // GO:0005509 // GO:0051734 // GO:0004675 
CUST_39946_PI426222305	GO:0016020 // GO:0005634 // GO:0009536 // GO:0003700 // GO:0009507 
CUST_44209_PI426222305	GO:0005773 
CUST_41360_PI426222305	GO:0003677 // GO:0009294 
CUST_32653_PI426222305	GO:0042389 // GO:0009535 // GO:0009414 // GO:0042538 // GO:0016215 // GO:0009579 // GO:0009688 // GO:0009536 // GO:0010114 // GO:0009570 
CUST_36992_PI426222305	GO:0006886 // GO:0043169 // GO:0005643 // GO:0008565 // GO:0000272 // GO:0003824 // GO:0005737 // GO:0005488 // GO:0009507 
CUST_28113_PI426222305	GO:0006810 // GO:0030529 // GO:0005829 // GO:0016071 // GO:0005777 // GO:0005496 
CUST_3282_PI426222305	GO:0006508 // GO:0004190 
CUST_44073_PI426222305	GO:0006413 // GO:0006412 // GO:0006915 
CUST_7402_PI426222305
CUST_8419_PI426222305
CUST_8122_PI426222305	GO:0006810 // GO:0005622 // GO:0004725 // GO:0005215 
CUST_37043_PI426222305	GO:0008652 // GO:0005515 // GO:0019201 
CUST_19418_PI426222305
CUST_43186_PI426222305	GO:0005634 // GO:0009535 // GO:0009765 // GO:0016168 // GO:0045449 
CUST_46041_PI426222305	GO:0016042 // GO:0004091 // GO:0004806 // GO:0003824 // GO:0005886 // GO:0006629 
CUST_47125_PI426222305
CUST_23728_PI426222305
CUST_22761_PI426222305	GO:0016829 // GO:0005634 // GO:0005515 // GO:0006096 // GO:0005737 
CUST_41523_PI426222305
CUST_41621_PI426222305	GO:0016020 // GO:0048193 // GO:0005634 // GO:0005515 // GO:0006464 // GO:0005622 // GO:0004842 
CUST_44240_PI426222305
CUST_12401_PI426222305	GO:0016020 // GO:0009535 // GO:0019079 // GO:0030001 // GO:0005737 // GO:0009058 // GO:0008234 // GO:0009941 // GO:0051707 // GO:0031408 // GO:0009055 // GO:0016702 // GO:0009611 // GO:0006813 // GO:0006468 // GO:0048364 // GO:0009737 // GO:0006979 // GO:0006508 // GO:0004197 // GO:0005743 // GO:0009695 // GO:0009536 // GO:0005215 // GO:0015979 // GO:0003677 // GO:0009414 // GO:0009620 // GO:0005506 // GO:0006355 // GO:0004386 // GO:0055114 // GO:0006511 // GO:0005975 // GO:0009651 // GO:0015079 // GO:0009507 // GO:0006810 // GO:0030397 // GO:0009753 // GO:0008415 // GO:0022900 // GO:0046872 // GO:0006464 // GO:0004674 // GO:0006952 // GO:0040007 // GO:0009570 
CUST_3792_PI426222305	GO:0046923 // GO:0004872 // GO:0016021 // GO:0015031 
CUST_8802_PI426222305
CUST_20436_PI426222305
CUST_41184_PI426222305
CUST_16981_PI426222305
CUST_9499_PI426222305	GO:0016020 // GO:0005524 // GO:0005737 // GO:0046983 // GO:0044267 // GO:0004713 // GO:0005730 // GO:0005515 // GO:0017111 // GO:0009941 // GO:0005739 // GO:0005886 // GO:0009507 // GO:0006457 // GO:0009409 // GO:0006468 // GO:0009627 // GO:0008219 // GO:0006915 // GO:0042623 // GO:0004674 // GO:0051082 // GO:0009536 // GO:0016465 // GO:0042026 // GO:0022626 // GO:0009570 
CUST_34832_PI426222305
CUST_33555_PI426222305	GO:0016020 // GO:0012505 // GO:0006857 // GO:0005215 // GO:0005773 
CUST_44263_PI426222305	GO:0005634 // GO:0003677 // GO:0006468 // GO:0016023 // GO:0031225 // GO:0009228 // GO:0009932 // GO:0004713 // GO:0030246 // GO:0004674 // GO:0005515 // GO:0048765 // GO:0005794 // GO:0046658 // GO:0016887 // GO:0006810 // GO:0009873 // GO:0006355 // GO:0031537 // GO:0009736 // GO:0000160 // GO:0009735 // GO:0030288 // GO:0003700 // GO:0048367 // GO:0005215 
CUST_32107_PI426222305
CUST_45724_PI426222305
CUST_26977_PI426222305
CUST_12956_PI426222305	GO:0016020 // GO:0005216 // GO:0009536 // GO:0006811 // GO:0009860 // GO:0005488 // GO:0005886 
CUST_35791_PI426222305	GO:0016020 // GO:0006810 // GO:0005840 // GO:0005634 // GO:0003676 // GO:0006413 // GO:0008234 // GO:0006508 // GO:0005829 // GO:0005739 // GO:0005852 // GO:0005215 
CUST_52638_PI426222305
CUST_32279_PI426222305	GO:0005886 // GO:0003700 
CUST_6982_PI426222305	GO:0012505 // GO:0008152 // GO:0008168 // GO:0005739 
CUST_33066_PI426222305	GO:0016020 // GO:0016538 // GO:0008287 // GO:0009058 // GO:0048229 // GO:0004672 // GO:0004702 // GO:0007165 // GO:0008338 // GO:0005622 // GO:0004710 // GO:0004691 // GO:0046777 // GO:0010075 // GO:0016765 // GO:0006979 // GO:0008603 // GO:0004692 // GO:0004690 // GO:0007169 // GO:0010200 // GO:0008237 // GO:0005739 // GO:0005886 // GO:0051735 // GO:0004872 // GO:0004697 // GO:0015986 // GO:0008443 // GO:0004674 // GO:0006952 // GO:0051734 // GO:0004675 // GO:0048366 // GO:0048437 // GO:0016023 // GO:0007172 // GO:0004716 // GO:0004722 // GO:0004713 // GO:0005515 // GO:0003700 // GO:0004714 // GO:0030154 // GO:0016301 // GO:0004689 // GO:0006468 // GO:0016909 // GO:0048833 // GO:0006508 // GO:0016820 // GO:0048653 // GO:0016307 // GO:0008349 // GO:0006355 // GO:0012505 // GO:0042557 // GO:0016021 // GO:0006470 // GO:0035004 // GO:0008545 // GO:0050832 // GO:0009845 // GO:0033178 
CUST_1029_PI426222305	GO:0003677 // GO:0005622 // GO:0006414 // GO:0045449 
CUST_38906_PI426222305	GO:0051444 // GO:0008152 // GO:0051440 // GO:0003824 // GO:0005488 // GO:0004842 // GO:0051443 // GO:0012505 // GO:0005739 // GO:0006629 
CUST_27244_PI426222305
CUST_11123_PI426222305	GO:0000103 // GO:0009058 // GO:0016779 // GO:0003824 // GO:0009941 // GO:0009435 
CUST_17255_PI426222305	GO:0005634 // GO:0003677 // GO:0005488 // GO:0005737 // GO:0004842 // GO:0006508 // GO:0006464 // GO:0005515 // GO:0000166 // GO:0006796 
CUST_9264_PI426222305
CUST_52296_PI426222305	GO:0005576 
CUST_18341_PI426222305
CUST_10504_PI426222305	GO:0005840 // GO:0004629 // GO:0005488 // GO:0006979 // GO:0006508 // GO:0005829 // GO:0000166 // GO:0006412 // GO:0007242 // GO:0006629 
CUST_12609_PI426222305	GO:0010255 // GO:0005524 // GO:0000502 // GO:0009555 // GO:0005737 // GO:0004713 // GO:0006511 // GO:0000166 // GO:0009378 // GO:0017111 // GO:0009553 // GO:0005886 // GO:0010498 // GO:0008540 // GO:0016887 // GO:0005634 // GO:0007165 // GO:0006281 // GO:0006468 // GO:0030163 // GO:0004674 // GO:0006310 
CUST_37482_PI426222305	GO:0009535 // GO:0005739 // GO:0009536 // GO:0009570 
CUST_5607_PI426222305
CUST_48429_PI426222305	GO:0031314 // GO:0050660 // GO:0055114 // GO:0004672 // GO:0005739 // GO:0016491 // GO:0015036 // GO:0003954 // GO:0006468 // GO:0009734 // GO:0004674 // GO:0007275 // GO:0006418 // GO:0048544 // GO:0009536 // GO:0004812 
CUST_43535_PI426222305
CUST_39272_PI426222305	GO:0006979 // GO:0043169 // GO:0000272 // GO:0003824 // GO:0055114 
CUST_31357_PI426222305	GO:0009908 // GO:0005634 // GO:0004674 // GO:0005524 // GO:0006468 // GO:0008080 // GO:0005488 // GO:0048366 
CUST_48684_PI426222305	GO:0010017 // GO:0003677 // GO:0016301 // GO:0005737 // GO:0005515 // GO:0010218 // GO:0045449 // GO:0010114 // GO:0005886 // GO:0048366 
CUST_665_PI426222305	GO:0050162 // GO:0016216 // GO:0005506 // GO:0016706 // GO:0009821 // GO:0055114 // GO:0017000 // GO:0016491 
CUST_50099_PI426222305	GO:0016538 // GO:0016023 // GO:0004716 // GO:0010227 // GO:0004713 // GO:0005515 // GO:0005507 // GO:0004672 // GO:0016887 // GO:0004714 // GO:0004689 // GO:0008338 // GO:0016301 // GO:0016909 // GO:0006468 // GO:0006812 // GO:0004710 // GO:0004691 // GO:0046777 // GO:0005768 // GO:0008603 // GO:0004692 // GO:0004690 // GO:0016307 // GO:0008349 // GO:0046982 // GO:0042742 // GO:0016049 // GO:0012505 // GO:0007169 // GO:0042557 // GO:0010200 // GO:0016021 // GO:0009651 // GO:0005739 // GO:0005886 // GO:0035004 // GO:0051735 // GO:0050832 // GO:0008545 // GO:0004872 // GO:0051607 // GO:0004697 // GO:0007030 // GO:0008219 // GO:0008443 // GO:0004674 // GO:0043234 // GO:0051734 // GO:0005198 // GO:0004675 // GO:0009793 
CUST_9227_PI426222305
CUST_34085_PI426222305
CUST_24168_PI426222305	GO:0005515 // GO:0005488 
CUST_327_PI426222305	GO:0016042 // GO:0008152 // GO:0005622 // GO:0004623 // GO:0009751 // GO:0007264 // GO:0006644 // GO:0008080 // GO:0009536 
CUST_1101_PI426222305	GO:0016020 // GO:0016759 // GO:0008615 // GO:0048868 // GO:0055114 // GO:0030001 // GO:0000139 // GO:0005975 // GO:0016021 // GO:0005739 // GO:0005886 // GO:0005634 // GO:0003824 // GO:0007047 // GO:0003676 // GO:0046872 // GO:0016757 // GO:0006464 // GO:0016671 // GO:0019538 // GO:0005794 // GO:0006629 
CUST_32683_PI426222305	GO:0030515 // GO:0003677 // GO:0005515 // GO:0005732 // GO:0045449 
CUST_31108_PI426222305
CUST_50781_PI426222305
CUST_37485_PI426222305	GO:0016211 // GO:0009058 // GO:0016841 // GO:0005737 // GO:0006559 
CUST_38367_PI426222305	GO:0005739 // GO:0015078 // GO:0016469 
CUST_24830_PI426222305
CUST_44201_PI426222305
CUST_19994_PI426222305
CUST_10539_PI426222305
CUST_35287_PI426222305
CUST_16763_PI426222305	GO:0005886 // GO:0031225 
CUST_16229_PI426222305
CUST_19644_PI426222305	GO:0004042 // GO:0003677 // GO:0003723 // GO:0005634 // GO:0006526 // GO:0005737 // GO:0005773 
CUST_16909_PI426222305	GO:0046872 // GO:0010200 // GO:0005515 // GO:0009753 
CUST_41106_PI426222305	GO:0003677 // GO:0043141 // GO:0005694 // GO:0004386 // GO:0008796 // GO:0008026 // GO:0003676 
CUST_17898_PI426222305
CUST_9908_PI426222305	GO:0005515 // GO:0000151 // GO:0016567 // GO:0004842 
CUST_25440_PI426222305	GO:0016020 // GO:0003723 // GO:0007275 // GO:0006412 // GO:0015935 // GO:0006584 // GO:0003676 
CUST_18653_PI426222305	GO:0005634 // GO:0003676 
CUST_33169_PI426222305
CUST_19241_PI426222305	GO:0008146 
CUST_508_PI426222305
CUST_3242_PI426222305	GO:0016020 // GO:0005524 // GO:0009555 // GO:0016023 // GO:0015238 // GO:0004713 // GO:0005515 // GO:0004672 // GO:0017111 // GO:0005739 // GO:0015297 // GO:0005886 // GO:0016887 // GO:0055085 // GO:0005529 // GO:0006468 // GO:0004674 // GO:0009812 // GO:0048544 
CUST_31246_PI426222305
CUST_5399_PI426222305
CUST_26986_PI426222305	GO:0005739 
CUST_48965_PI426222305	GO:0055085 // GO:0003723 // GO:0000966 // GO:0004386 // GO:0005488 // GO:0003676 // GO:0016021 // GO:0005739 // GO:0005215 
CUST_22698_PI426222305	GO:0005840 // GO:0003677 // GO:0005634 // GO:0016567 // GO:0005694 // GO:0005488 // GO:0046983 // GO:0004842 // GO:0010200 // GO:0005829 // GO:0000151 // GO:0016021 // GO:0006412 // GO:0019843 
CUST_46408_PI426222305	GO:0035265 // GO:0004713 // GO:0004674 // GO:0016998 // GO:0006468 // GO:0042127 // GO:0051726 
CUST_23357_PI426222305	GO:0006561 // GO:0008652 // GO:0006526 // GO:0004349 // GO:0009536 // GO:0005737 // GO:0009507 
CUST_35609_PI426222305	GO:0005524 // GO:0006139 // GO:0004017 // GO:0019205 // GO:0009041 // GO:0009173 // GO:0017111 // GO:0016776 // GO:0019201 // GO:0001906 
CUST_40070_PI426222305	GO:0005840 // GO:0006412 // GO:0019843 
CUST_23317_PI426222305
CUST_25290_PI426222305	GO:0006790 // GO:0006021 // GO:0004437 // GO:0009409 // GO:0008934 // GO:0005886 
CUST_1963_PI426222305
CUST_49756_PI426222305	GO:0055114 // GO:0043565 // GO:0006470 // GO:0004499 // GO:0003700 // GO:0042545 // GO:0016491 // GO:0015036 // GO:0006810 // GO:0005634 // GO:0005792 // GO:0003824 // GO:0004725 // GO:0005773 // GO:0031227 // GO:0050661 // GO:0005618 // GO:0004497 // GO:0009536 // GO:0045449 // GO:0005215 
CUST_1861_PI426222305
CUST_47444_PI426222305
CUST_42293_PI426222305
CUST_27667_PI426222305
CUST_38145_PI426222305
CUST_24699_PI426222305
CUST_12656_PI426222305
CUST_36231_PI426222305
CUST_42660_PI426222305	GO:0020037 // GO:0008171 // GO:0004497 // GO:0055114 // GO:0009507 
CUST_51879_PI426222305
CUST_13395_PI426222305
CUST_22956_PI426222305
CUST_37805_PI426222305	GO:0015232 // GO:0016020 // GO:0003723 // GO:0017004 // GO:0008535 // GO:0016023 // GO:0003964 // GO:0006754 // GO:0004713 // GO:0005515 // GO:0004672 // GO:0016021 // GO:0015662 // GO:0006468 // GO:0008219 // GO:0016469 // GO:0004190 // GO:0015986 // GO:0007155 // GO:0004674 // GO:0006508 // GO:0009536 // GO:0006278 
CUST_47280_PI426222305
CUST_6832_PI426222305	GO:0016020 // GO:0005783 // GO:0008152 // GO:0042335 // GO:0005506 // GO:0003824 // GO:0005488 // GO:0055114 // GO:0005515 // GO:0009651 // GO:0006633 // GO:0005886 // GO:0016491 // GO:0005524 // GO:0006725 // GO:0006817 // GO:0005315 // GO:0016887 // GO:0005215 
CUST_976_PI426222305	GO:0008152 // GO:0006281 // GO:0016787 // GO:0006950 // GO:0003824 // GO:0005488 
CUST_21259_PI426222305	GO:0005783 // GO:0003677 // GO:0016567 // GO:0004386 // GO:0055114 // GO:0030001 // GO:0005515 // GO:0008237 // GO:0016787 // GO:0006511 // GO:0000166 // GO:0017111 // GO:0009507 // GO:0006471 // GO:0005634 // GO:0006281 // GO:0004402 // GO:0016670 // GO:0004842 // GO:0004003 // GO:0006886 // GO:0046872 // GO:0006508 // GO:0005794 // GO:0007275 // GO:0004197 
CUST_26706_PI426222305
CUST_51537_PI426222305	GO:0006397 // GO:0005488 // GO:0009507 
CUST_15984_PI426222305
CUST_29669_PI426222305
CUST_40195_PI426222305
CUST_15701_PI426222305
CUST_3737_PI426222305	GO:0004713 // GO:0004709 // GO:0004674 // GO:0016301 // GO:0006468 // GO:0004386 // GO:0003676 
CUST_46924_PI426222305
CUST_36809_PI426222305	GO:0004175 // GO:0019773 // GO:0005634 // GO:0000502 // GO:0051603 // GO:0004298 // GO:0008233 // GO:0006096 // GO:0005839 // GO:0005773 // GO:0006511 // GO:0005819 // GO:0005886 // GO:0022626 // GO:0009507 
CUST_46952_PI426222305	GO:0012505 // GO:0005515 // GO:0030276 // GO:0000166 // GO:0005739 // GO:0005737 // GO:0005886 
CUST_29168_PI426222305
CUST_24196_PI426222305
CUST_42480_PI426222305
CUST_12304_PI426222305
CUST_40223_PI426222305	GO:0016020 // GO:0016301 // GO:0005529 // GO:0006468 // GO:0016023 // GO:0012505 // GO:0030246 // GO:0004713 // GO:0004674 // GO:0004672 // GO:0048544 
CUST_52637_PI426222305	GO:0006355 // GO:0006468 // GO:0005622 // GO:0012505 // GO:0005515 // GO:0004674 // GO:0043565 // GO:0003700 
CUST_35026_PI426222305
CUST_39231_PI426222305	GO:0080008 // GO:0006508 // GO:0005515 // GO:0000166 
CUST_1501_PI426222305	GO:0008375 // GO:0016759 // GO:0004376 // GO:0046921 // GO:0016051 // GO:0000033 // GO:0016758 // GO:0008378 // GO:0046920 // GO:0000009 // GO:0000026 // GO:0019187 // GO:0016757 // GO:0018716 // GO:0008376 // GO:0004576 
CUST_19836_PI426222305	GO:0016020 // GO:0012505 // GO:0016811 // GO:0016021 // GO:0016023 // GO:0006672 
CUST_7185_PI426222305
CUST_1487_PI426222305	GO:0012505 // GO:0004091 // GO:0016023 // GO:0006629 // GO:0016788 
CUST_40912_PI426222305
CUST_16466_PI426222305	GO:0009055 
CUST_46664_PI426222305
CUST_32979_PI426222305
CUST_51153_PI426222305
CUST_19373_PI426222305	GO:0016020 // GO:0003723 // GO:0005622 // GO:0005739 // GO:0009507 
CUST_26665_PI426222305	GO:0012505 // GO:0016740 
CUST_22156_PI426222305	GO:0005622 // GO:0009536 // GO:0032313 // GO:0009507 
CUST_47621_PI426222305
CUST_20488_PI426222305
CUST_10201_PI426222305
CUST_33328_PI426222305
CUST_11221_PI426222305
CUST_21380_PI426222305	GO:0008233 // GO:0005488 // GO:0003676 // GO:0006508 // GO:0005515 // GO:0016021 // GO:0009536 // GO:0019113 
CUST_8243_PI426222305	GO:0006508 // GO:0008152 // GO:0004197 // GO:0033542 // GO:0005777 // GO:0016491 
CUST_24612_PI426222305
CUST_43684_PI426222305	GO:0007018 // GO:0004659 // GO:0005874 // GO:0016773 // GO:0004428 // GO:0051258 // GO:0006464 // GO:0009058 // GO:0016021 // GO:0009536 // GO:0005198 
CUST_7103_PI426222305	GO:0005515 // GO:0009056 // GO:0009707 // GO:0005777 // GO:0016788 
CUST_30285_PI426222305
CUST_33594_PI426222305	GO:0012505 // GO:0004713 // GO:0004177 // GO:0004674 // GO:0004672 // GO:0006468 // GO:0005886 
CUST_21070_PI426222305	GO:0016020 // GO:0018346 // GO:0006898 // GO:0016021 // GO:0005886 // GO:0008318 // GO:0015031 // GO:0005769 // GO:0022857 
CUST_29121_PI426222305
CUST_49384_PI426222305	GO:0042542 // GO:0010421 // GO:0010225 // GO:0006508 // GO:0008234 // GO:0004197 // GO:0006917 // GO:0005886 // GO:0009507 
CUST_15287_PI426222305
CUST_32367_PI426222305
CUST_1778_PI426222305
CUST_12580_PI426222305
CUST_39802_PI426222305	GO:0006952 // GO:0006915 
CUST_11911_PI426222305
CUST_24205_PI426222305
CUST_30575_PI426222305	GO:0008152 // GO:0008168 // GO:0005794 // GO:0005886 
CUST_51517_PI426222305	GO:0005634 // GO:0004857 // GO:0003700 
CUST_13463_PI426222305	GO:0080008 // GO:0006499 // GO:0000166 // GO:0009536 // GO:0004379 
CUST_48251_PI426222305
CUST_48413_PI426222305
CUST_32407_PI426222305	GO:0005634 // GO:0006508 // GO:0004197 
CUST_3507_PI426222305
CUST_31289_PI426222305
CUST_30082_PI426222305	GO:0016020 // GO:0005515 // GO:0006952 // GO:0004888 // GO:0006915 
CUST_24472_PI426222305	GO:0006457 // GO:0005634 // GO:0016567 // GO:0004842 // GO:0006511 // GO:0005515 // GO:0007275 // GO:0000151 // GO:0051082 
CUST_20420_PI426222305
CUST_29695_PI426222305
CUST_52584_PI426222305	GO:0016020 // GO:0006810 // GO:0055085 // GO:0008152 // GO:0016597 // GO:0005488 // GO:0003676 // GO:0016765 // GO:0005509 // GO:0000166 // GO:0005743 // GO:0005215 
CUST_12739_PI426222305	GO:0009055 // GO:0006468 // GO:0006950 // GO:0005777 // GO:0055114 // GO:0004713 // GO:0005618 // GO:0019285 // GO:0004674 // GO:0005507 // GO:0016491 // GO:0031456 
CUST_173_PI426222305
CUST_19190_PI426222305	GO:0006284 // GO:0005524 // GO:0006529 // GO:0006468 // GO:0004674 // GO:0017111 // GO:0005739 // GO:0004066 
CUST_34523_PI426222305
CUST_41209_PI426222305	GO:0005759 // GO:0003723 // GO:0005634 // GO:0006812 // GO:0015491 // GO:0006886 // GO:0000166 // GO:0007264 // GO:0008380 // GO:0005739 // GO:0008134 
CUST_5309_PI426222305	GO:0031072 
CUST_8248_PI426222305
CUST_26233_PI426222305
CUST_43226_PI426222305
CUST_8846_PI426222305
CUST_13300_PI426222305
CUST_11300_PI426222305
CUST_1250_PI426222305
CUST_51146_PI426222305
CUST_11307_PI426222305	GO:0005975 // GO:0005739 
CUST_44276_PI426222305	GO:0016020 // GO:0016307 // GO:0008349 // GO:0016538 // GO:0016023 // GO:0004716 // GO:0005126 // GO:0004713 // GO:0007169 // GO:0005515 // GO:0042557 // GO:0004672 // GO:0005576 // GO:0005886 // GO:0004714 // GO:0035004 // GO:0008545 // GO:0051735 // GO:0008338 // GO:0004689 // GO:0016909 // GO:0006468 // GO:0004697 // GO:0004710 // GO:0008443 // GO:0004674 // GO:0006955 // GO:0051734 // GO:0004692 // GO:0004675 // GO:0006629 // GO:0009693 // GO:0016769 // GO:0009058 // GO:0006520 // GO:0008483 
CUST_12541_PI426222305	GO:0006810 // GO:0005524 // GO:0007165 // GO:0005622 // GO:0003676 // GO:0006915 // GO:0031224 // GO:0005515 // GO:0006952 // GO:0030244 // GO:0017111 // GO:0004888 // GO:0045087 
CUST_30683_PI426222305
CUST_46564_PI426222305	GO:0005634 // GO:0003677 // GO:0016301 // GO:0016773 // GO:0005777 // GO:0005737 // GO:0015937 // GO:0005773 // GO:0045449 // GO:0009507 
CUST_4882_PI426222305	GO:0016307 // GO:0016597 // GO:0016538 // GO:0006950 // GO:0004722 // GO:0009860 // GO:0008287 // GO:0004713 // GO:0005515 // GO:0042557 // GO:0004672 // GO:0006470 // GO:0035004 // GO:0051735 // GO:0016743 // GO:0016301 // GO:0006520 // GO:0006468 // GO:0006915 // GO:0008443 // GO:0004674 // GO:0006952 // GO:0000151 // GO:0051734 
CUST_16912_PI426222305
CUST_40511_PI426222305	GO:0018346 // GO:0008318 // GO:0005488 // GO:0009507 
CUST_34413_PI426222305
CUST_9155_PI426222305
CUST_28177_PI426222305
CUST_51192_PI426222305	GO:0016020 // GO:0009055 // GO:0005622 // GO:0016567 // GO:0055114 // GO:0004842 // GO:0003676 // GO:0005515 // GO:0000151 // GO:0030244 
CUST_28983_PI426222305	GO:0020037 // GO:0005524 // GO:0009414 // GO:0016301 // GO:0055114 // GO:0006915 // GO:0012505 // GO:0005515 // GO:0006952 // GO:0017111 // GO:0051707 // GO:0004497 
CUST_35303_PI426222305	GO:0006396 // GO:0003723 // GO:0004525 // GO:0006464 // GO:0006096 // GO:0003824 // GO:0004386 
CUST_13452_PI426222305	GO:0045261 // GO:0003677 // GO:0006355 // GO:0006754 // GO:0015986 // GO:0000275 // GO:0005739 // GO:0003700 // GO:0005886 // GO:0045449 // GO:0009507 
CUST_1427_PI426222305	GO:0005515 // GO:0000151 // GO:0016567 // GO:0004842 
CUST_9913_PI426222305	GO:0006886 // GO:0007264 // GO:0005622 // GO:0005739 // GO:0008134 
CUST_51301_PI426222305	GO:0005634 // GO:0003677 // GO:0005730 // GO:0008294 // GO:0003700 // GO:0045449 
CUST_41797_PI426222305
CUST_45570_PI426222305	GO:0016020 // GO:0012505 // GO:0016023 
CUST_17705_PI426222305	GO:0005634 // GO:0003723 // GO:0019887 // GO:0006426 // GO:0005777 // GO:0005886 // GO:0005737 
CUST_43328_PI426222305	GO:0003677 // GO:0006355 // GO:0003700 
CUST_39996_PI426222305
CUST_45094_PI426222305	GO:0005840 // GO:0006396 // GO:0003723 // GO:0016779 // GO:0003676 // GO:0012505 // GO:0000166 // GO:0006412 // GO:0009536 
CUST_35019_PI426222305	GO:0008289 // GO:0006869 // GO:0016023 
CUST_2226_PI426222305	GO:0016020 // GO:0005634 // GO:0008233 // GO:0004181 // GO:0015238 // GO:0003690 // GO:0006511 // GO:0004197 // GO:0005739 // GO:0015297 
CUST_10051_PI426222305
CUST_51436_PI426222305	GO:0016307 // GO:0051735 // GO:0003677 // GO:0016538 // GO:0031225 // GO:0004190 // GO:0003899 // GO:0008443 // GO:0042557 // GO:0006508 // GO:0006350 // GO:0051734 // GO:0035004 
CUST_33911_PI426222305
CUST_8057_PI426222305	GO:0005634 // GO:0005975 
CUST_46898_PI426222305	GO:0005840 // GO:0009535 // GO:0008237 // GO:0006508 // GO:0006412 // GO:0005739 // GO:0003676 
CUST_48523_PI426222305	GO:0005840 // GO:0006412 // GO:0046983 
CUST_50699_PI426222305
CUST_50717_PI426222305
CUST_12368_PI426222305
CUST_11381_PI426222305	GO:0005840 // GO:0022625 // GO:0055114 // GO:0009965 // GO:0042254 // GO:0006032 // GO:0005730 // GO:0008283 // GO:0004568 // GO:0005886 // GO:0009507 // GO:0010015 // GO:0016998 // GO:0005622 // GO:0008097 // GO:0005773 // GO:0009955 // GO:0006913 // GO:0016671 // GO:0006412 
CUST_17522_PI426222305	GO:0008171 
CUST_16979_PI426222305	GO:0006820 // GO:0008308 // GO:0006468 // GO:0005741 // GO:0016023 // GO:0012505 // GO:0004713 // GO:0004674 // GO:0005515 
CUST_17582_PI426222305	GO:0016020 // GO:0009814 // GO:0005634 // GO:0003677 // GO:0051607 // GO:0070417 // GO:0055114 // GO:0010200 // GO:0003713 // GO:0007275 // GO:0005886 // GO:0045449 // GO:0003700 // GO:0016491 
CUST_43469_PI426222305
CUST_42512_PI426222305	GO:0006457 // GO:0008270 // GO:0051087 // GO:0042803 // GO:0055114 // GO:0016491 
CUST_29252_PI426222305	GO:0012505 // GO:0005615 
CUST_8520_PI426222305
CUST_31829_PI426222305
CUST_49913_PI426222305	GO:0008233 // GO:0006508 // GO:0042802 // GO:0016021 // GO:0043086 // GO:0016023 
CUST_13715_PI426222305	GO:0008289 // GO:0006869 // GO:0006914 // GO:0009845 
CUST_33319_PI426222305	GO:0012505 // GO:0007186 // GO:0016021 // GO:0005488 
CUST_41136_PI426222305
CUST_24967_PI426222305	GO:0005634 // GO:0009535 // GO:0006511 // GO:0007275 // GO:0005198 
CUST_1538_PI426222305	GO:0012505 // GO:0004713 // GO:0005515 // GO:0004674 // GO:0016301 // GO:0006468 
CUST_5329_PI426222305	GO:0043687 // GO:0019787 // GO:0051246 // GO:0003677 // GO:0030904 // GO:0004713 // GO:0005515 // GO:0007264 // GO:0008333 // GO:0015031 // GO:0005792 // GO:0005634 // GO:0042147 // GO:0005622 // GO:0006468 // GO:0005488 // GO:0006886 // GO:0004674 // GO:0005771 
CUST_20026_PI426222305
CUST_29837_PI426222305	GO:0005622 // GO:0005739 // GO:0003676 
CUST_2706_PI426222305
CUST_48908_PI426222305	GO:0005524 // GO:0005741 // GO:0015238 // GO:0031224 // GO:0005515 // GO:0000166 // GO:0005507 // GO:0016021 // GO:0004888 // GO:0017111 // GO:0015297 // GO:0045087 // GO:0016491 // GO:0006820 // GO:0055085 // GO:0008308 // GO:0007165 // GO:0006468 // GO:0003676 // GO:0006915 // GO:0016813 // GO:0046872 // GO:0004674 // GO:0006952 // GO:0016846 
CUST_46482_PI426222305	GO:0005840 // GO:0016020 // GO:0019211 // GO:0016023 // GO:0004713 // GO:0008408 // GO:0016021 // GO:0005886 // GO:0015031 // GO:0015198 // GO:0055085 // GO:0006468 // GO:0005622 // GO:0004190 // GO:0003676 // GO:0004674 // GO:0006875 // GO:0006857 // GO:0006508 // GO:0006412 
CUST_47260_PI426222305	GO:0006952 // GO:0006915 
CUST_42973_PI426222305	GO:0016020 // GO:0003677 // GO:0005634 // GO:0010468 // GO:0006355 // GO:0016192 // GO:0004518 // GO:0003676 // GO:0005515 // GO:0009536 // GO:0009793 
CUST_3713_PI426222305	GO:0016020 // GO:0009116 // GO:0005737 // GO:0000166 // GO:0016298 // GO:0015992 // GO:0031408 // GO:0051607 // GO:0005622 // GO:0003824 // GO:0006816 // GO:0003676 // GO:0046686 // GO:0015085 // GO:0009626 // GO:0016740 // GO:0006629 
CUST_36604_PI426222305	GO:0012505 // GO:0016020 // GO:0046873 // GO:0055085 // GO:0030001 
CUST_47771_PI426222305	GO:0009055 // GO:0020037 // GO:0046686 // GO:0004497 // GO:0006414 // GO:0005886 
CUST_7888_PI426222305	GO:0003677 // GO:0010200 // GO:0005622 // GO:0003700 // GO:0045449 // GO:0016887 
CUST_12243_PI426222305
CUST_33771_PI426222305	GO:0008415 // GO:0016020 // GO:0009536 // GO:0003824 
CUST_16879_PI426222305
CUST_10372_PI426222305
CUST_8892_PI426222305	GO:0012505 // GO:0016020 // GO:0055085 // GO:0009926 // GO:0016021 // GO:0016023 
CUST_9850_PI426222305
CUST_37673_PI426222305	GO:0005840 // GO:0016020 // GO:0016023 // GO:0055114 // GO:0012505 // GO:0004713 // GO:0016787 // GO:0005829 // GO:0004672 // GO:0004888 // GO:0005886 // GO:0016491 // GO:0006810 // GO:0005634 // GO:0019199 // GO:0005529 // GO:0016301 // GO:0006468 // GO:0003676 // GO:0046777 // GO:0005773 // GO:0046872 // GO:0030246 // GO:0006508 // GO:0004674 // GO:0006412 // GO:0048544 // GO:0034613 // GO:0004675 // GO:0005215 
CUST_45954_PI426222305
CUST_6179_PI426222305
CUST_46888_PI426222305
CUST_16652_PI426222305
CUST_1023_PI426222305	GO:0016023 // GO:0008889 // GO:0055114 // GO:0004629 // GO:0006071 // GO:0008081 // GO:0007242 // GO:0016491 // GO:0006629 
CUST_22013_PI426222305	GO:0019904 
CUST_25682_PI426222305	GO:0005515 
CUST_11313_PI426222305	GO:0016538 // GO:0016023 // GO:0004716 // GO:0010227 // GO:0004713 // GO:0005515 // GO:0005507 // GO:0004672 // GO:0016887 // GO:0004714 // GO:0004689 // GO:0008338 // GO:0016301 // GO:0016909 // GO:0006468 // GO:0006812 // GO:0004710 // GO:0004691 // GO:0046777 // GO:0005768 // GO:0008603 // GO:0004692 // GO:0004690 // GO:0016307 // GO:0008349 // GO:0046982 // GO:0042742 // GO:0016049 // GO:0012505 // GO:0007169 // GO:0042557 // GO:0010200 // GO:0016021 // GO:0009651 // GO:0005739 // GO:0005886 // GO:0035004 // GO:0051735 // GO:0050832 // GO:0008545 // GO:0004872 // GO:0051607 // GO:0004697 // GO:0007030 // GO:0008219 // GO:0008443 // GO:0004674 // GO:0043234 // GO:0051734 // GO:0005198 // GO:0004675 // GO:0009793 
CUST_40799_PI426222305	GO:0046686 // GO:0005524 // GO:0006418 // GO:0005829 // GO:0004812 // GO:0006434 // GO:0005737 
CUST_38789_PI426222305	GO:0005840 // GO:0006508 // GO:0006412 // GO:0019843 // GO:0016020 // GO:0005524 // GO:0017111 // GO:0009507 
CUST_42606_PI426222305
CUST_35218_PI426222305	GO:0006457 // GO:0003824 // GO:0003676 
CUST_36445_PI426222305	GO:0016192 // GO:0006886 // GO:0030117 // GO:0005515 // GO:0006400 // GO:0005798 // GO:0005198 // GO:0005739 // GO:0008176 // GO:0009507 
CUST_25193_PI426222305	GO:0043169 // GO:0003677 // GO:0000272 // GO:0003824 
CUST_42599_PI426222305
CUST_34330_PI426222305	GO:0005634 // GO:0016787 // GO:0006355 // GO:0006950 // GO:0043565 // GO:0003700 
CUST_39738_PI426222305	GO:0031224 // GO:0005515 // GO:0007165 // GO:0004888 // GO:0045087 // GO:0006915 
CUST_36195_PI426222305	GO:0003993 // GO:0005351 // GO:0016023 // GO:0004722 // GO:0012505 // GO:0003779 // GO:0016787 // GO:0007010 
CUST_13095_PI426222305	GO:0005840 // GO:0005634 // GO:0030001 // GO:0048481 // GO:0046872 // GO:0005515 // GO:0006412 // GO:0003700 
CUST_11322_PI426222305	GO:0003676 
CUST_17355_PI426222305
CUST_3943_PI426222305
CUST_43947_PI426222305	GO:0007186 // GO:0016020 // GO:0010044 // GO:0016021 // GO:0005739 // GO:0005886 // GO:0003676 
CUST_31145_PI426222305	GO:0003676 
CUST_18890_PI426222305	GO:0016020 // GO:0016538 // GO:0016023 // GO:0004716 // GO:0004713 // GO:0005515 // GO:0004672 // GO:0004702 // GO:0003700 // GO:0004714 // GO:0006457 // GO:0016616 // GO:0007165 // GO:0004689 // GO:0008338 // GO:0016301 // GO:0016909 // GO:0006468 // GO:0004710 // GO:0008643 // GO:0006508 // GO:0004692 // GO:0004690 // GO:0016307 // GO:0008349 // GO:0015936 // GO:0055114 // GO:0006099 // GO:0012505 // GO:0016829 // GO:0007169 // GO:0042557 // GO:0043565 // GO:0016021 // GO:0005739 // GO:0005886 // GO:0016491 // GO:0035004 // GO:0051735 // GO:0008545 // GO:0005634 // GO:0005529 // GO:0005351 // GO:0004697 // GO:0003676 // GO:0008443 // GO:0009986 // GO:0019904 // GO:0004674 // GO:0051734 // GO:0004675 // GO:0050662 
CUST_5101_PI426222305	GO:0008603 // GO:0016773 // GO:0004325 // GO:0004428 // GO:0005488 // GO:0006783 // GO:0004691 
CUST_46251_PI426222305	GO:0006810 // GO:0006357 
CUST_3355_PI426222305	GO:0005840 // GO:0003677 // GO:0008138 // GO:0004803 // GO:0006470 // GO:0006412 // GO:0006313 
CUST_28146_PI426222305	GO:0016020 // GO:0004659 // GO:0006783 // GO:0004661 // GO:0004662 // GO:0016021 // GO:0031966 // GO:0005739 
CUST_9067_PI426222305
CUST_27030_PI426222305
CUST_42067_PI426222305	GO:0009055 // GO:0048569 // GO:0006396 // GO:0005840 // GO:0003723 // GO:0015934 // GO:0005622 // GO:0022625 // GO:0009955 // GO:0005730 // GO:0006412 // GO:0005886 
CUST_16482_PI426222305	GO:0012505 // GO:0007165 // GO:0016023 // GO:0005773 // GO:0035091 
CUST_42872_PI426222305	GO:0009738 // GO:0010118 // GO:0016538 // GO:0016023 // GO:0004716 // GO:0005737 // GO:0009628 // GO:0004713 // GO:0005515 // GO:0004672 // GO:0003700 // GO:0004714 // GO:0009611 // GO:0007165 // GO:0004689 // GO:0008338 // GO:0043266 // GO:0016301 // GO:0005622 // GO:0016909 // GO:0006468 // GO:0004710 // GO:0010555 // GO:0009737 // GO:0004692 // GO:0016307 // GO:0009414 // GO:0008349 // GO:0006355 // GO:0055114 // GO:0042557 // GO:0005829 // GO:0009735 // GO:0009651 // GO:0007584 // GO:0005739 // GO:0005886 // GO:0035004 // GO:0008545 // GO:0051735 // GO:0005634 // GO:0009409 // GO:0009845 // GO:0004697 // GO:0008443 // GO:0004527 // GO:0004674 // GO:0051734 // GO:0004675 
CUST_20769_PI426222305	GO:0030125 // GO:0005840 // GO:0003824 // GO:0004722 // GO:0006886 // GO:0008287 // GO:0004721 // GO:0006470 // GO:0006412 // GO:0004723 
CUST_33051_PI426222305	GO:0009055 // GO:0005515 // GO:0004842 
CUST_46373_PI426222305
CUST_11720_PI426222305	GO:0006810 // GO:0004725 // GO:0005739 // GO:0009507 // GO:0005215 
CUST_34447_PI426222305
CUST_47215_PI426222305
CUST_9828_PI426222305	GO:0010369 // GO:0042393 // GO:0003677 // GO:0006355 // GO:0016567 // GO:0005737 // GO:0010228 // GO:0005515 // GO:0003682 // GO:0032776 // GO:0005634 // GO:0005622 // GO:0003676 // GO:0004842 // GO:0051301 // GO:0006325 // GO:0000151 
CUST_2988_PI426222305	GO:0006810 // GO:0006413 // GO:0003723 // GO:0016021 
CUST_9418_PI426222305
CUST_38352_PI426222305
CUST_47309_PI426222305
CUST_52552_PI426222305
CUST_25641_PI426222305	GO:0016491 
CUST_21143_PI426222305	GO:0005634 // GO:0003677 // GO:0005730 // GO:0006334 // GO:0000786 
CUST_49758_PI426222305	GO:0004713 // GO:0004674 // GO:0016301 // GO:0004672 // GO:0006096 // GO:0006468 
CUST_14351_PI426222305	GO:0005634 // GO:0005622 // GO:0003676 
CUST_5190_PI426222305	GO:0003779 // GO:0030036 // GO:0009877 // GO:0015629 // GO:0005488 
CUST_48509_PI426222305
CUST_19700_PI426222305	GO:0003723 // GO:0016853 // GO:0000049 // GO:0001522 // GO:0008033 // GO:0005634 // GO:0003677 // GO:0003713 // GO:0006355 // GO:0004402 // GO:0016573 // GO:0003676 
CUST_33041_PI426222305
CUST_41382_PI426222305	GO:0005634 // GO:0006355 // GO:0043565 // GO:0045449 // GO:0003700 
CUST_49033_PI426222305	GO:0016020 // GO:0016023 // GO:0007166 // GO:0055114 // GO:0012505 // GO:0004713 // GO:0004672 // GO:0016021 // GO:0005739 // GO:0005886 // GO:0050832 // GO:0020037 // GO:0009826 // GO:0016301 // GO:0006468 // GO:0005351 // GO:0048527 // GO:0003676 // GO:0005773 // GO:0009751 // GO:0009505 // GO:0004674 // GO:0009311 // GO:0004497 // GO:0009615 
CUST_4523_PI426222305	GO:0016020 // GO:0006810 // GO:0005840 // GO:0006412 // GO:0005215 
CUST_5407_PI426222305	GO:0016020 // GO:0046872 // GO:0005886 
CUST_45615_PI426222305	GO:0020037 // GO:0009735 // GO:0019825 
CUST_18463_PI426222305	GO:0005488 
CUST_24570_PI426222305	GO:0016020 // GO:0006810 // GO:0005634 // GO:0005622 // GO:0055114 // GO:0005737 // GO:0008289 // GO:0006508 // GO:0051301 // GO:0005829 // GO:0005975 // GO:0007049 // GO:0005886 // GO:0016491 // GO:0005215 
CUST_1784_PI426222305
CUST_44036_PI426222305	GO:0016829 // GO:0005507 // GO:0005576 // GO:0005739 // GO:0015031 
CUST_6161_PI426222305	GO:0005840 // GO:0006396 // GO:0055085 // GO:0016023 // GO:0003824 // GO:0055114 // GO:0031225 // GO:0006412 // GO:0046658 // GO:0005739 
CUST_34781_PI426222305
CUST_17424_PI426222305
CUST_10005_PI426222305	GO:0016787 
CUST_1457_PI426222305	GO:0043484 // GO:0005634 // GO:0003723 // GO:0000932 // GO:0006417 // GO:0003676 // GO:0000166 // GO:0030529 // GO:0016071 
CUST_19334_PI426222305
CUST_51684_PI426222305
CUST_3721_PI426222305	GO:0005634 // GO:0003677 // GO:0007283 // GO:0000786 
CUST_11581_PI426222305
CUST_41570_PI426222305	GO:0015074 // GO:0006397 // GO:0003677 // GO:0005634 // GO:0008152 // GO:0005732 // GO:0003824 // GO:0030529 // GO:0016071 
CUST_25644_PI426222305	GO:0007186 // GO:0016307 // GO:0051735 // GO:0006499 // GO:0006468 // GO:0016538 // GO:0005737 // GO:0008443 // GO:0042557 // GO:0004674 // GO:0016021 // GO:0051734 // GO:0035004 
CUST_38376_PI426222305	GO:0009583 // GO:0009414 // GO:0006338 // GO:0010118 // GO:0009637 // GO:0009416 // GO:0009909 // GO:0009640 // GO:0005737 // GO:0055114 // GO:0003913 // GO:0004672 // GO:0009055 // GO:0007623 // GO:0005634 // GO:0006281 // GO:0042803 // GO:0010075 // GO:0005773 // GO:0046777 // GO:0046283 // GO:0051510 
CUST_27619_PI426222305
CUST_23782_PI426222305
CUST_19683_PI426222305	GO:0016020 // GO:0005515 // GO:0009555 // GO:0005234 // GO:0004970 // GO:0005886 // GO:0009793 
CUST_43959_PI426222305
CUST_14954_PI426222305	GO:0016020 // GO:0015271 // GO:0006813 // GO:0015269 // GO:0005267 // GO:0051260 // GO:0010029 // GO:0005774 // GO:0006886 // GO:0005515 // GO:0016021 // GO:0006888 
CUST_42895_PI426222305	GO:0008152 // GO:0003824 
CUST_447_PI426222305	GO:0005634 // GO:0006355 // GO:0043565 // GO:0003700 
CUST_33076_PI426222305
CUST_32027_PI426222305
CUST_17474_PI426222305
CUST_41743_PI426222305	GO:0010008 // GO:0005783 // GO:0005515 // GO:0046739 // GO:0016021 // GO:0016192 
CUST_26380_PI426222305	GO:0003677 
CUST_6346_PI426222305
CUST_36466_PI426222305	GO:0016020 // GO:0003677 // GO:0005634 // GO:0006355 // GO:0005622 // GO:0005737 // GO:0005773 // GO:0006886 // GO:0000160 // GO:0005515 // GO:0006913 // GO:0007264 // GO:0015031 // GO:0005886 // GO:0008134 
CUST_51163_PI426222305	GO:0016020 // GO:0007608 // GO:0005634 // GO:0005549 
CUST_21219_PI426222305
CUST_49426_PI426222305
CUST_31049_PI426222305	GO:0006979 // GO:0016787 // GO:0008152 // GO:0005515 // GO:0004601 // GO:0016023 // GO:0005739 // GO:0009941 // GO:0055114 // GO:0009793 
CUST_33268_PI426222305	GO:0016020 // GO:0005634 // GO:0006355 // GO:0009941 
CUST_1983_PI426222305	GO:0000166 // GO:0003676 
CUST_14377_PI426222305	GO:0005840 // GO:0005634 // GO:0003677 // GO:0006281 // GO:0005524 // GO:0006334 // GO:0006259 // GO:0003697 // GO:0003684 // GO:0000166 // GO:0006412 // GO:0017111 // GO:0005739 // GO:0008094 // GO:0006310 
CUST_6363_PI426222305	GO:0006457 // GO:0016853 // GO:0009536 // GO:0009507 
CUST_45413_PI426222305
CUST_35132_PI426222305	GO:0016020 // GO:0003677 // GO:0005783 // GO:0015238 // GO:0055114 // GO:0046983 // GO:0015297 // GO:0005886 // GO:0009507 // GO:0016491 // GO:0006810 // GO:0048513 // GO:0004691 // GO:0006979 // GO:0016757 // GO:0005618 // GO:0008603 // GO:0009536 // GO:0045449 // GO:0005215 
CUST_5823_PI426222305	GO:0015986 // GO:0045261 // GO:0009536 
CUST_11206_PI426222305	GO:0009536 // GO:0008033 
CUST_1540_PI426222305	GO:0005840 // GO:0006412 // GO:0003824 
CUST_49462_PI426222305
CUST_9077_PI426222305	GO:0006281 // GO:0005524 // GO:0012505 // GO:0000166 // GO:0009378 // GO:0017111 // GO:0005739 // GO:0006310 // GO:0016887 
CUST_13475_PI426222305
CUST_38666_PI426222305	GO:0006457 // GO:0009508 // GO:0009535 // GO:0008152 // GO:0031072 // GO:0000270 // GO:0004553 // GO:0005975 // GO:0009941 // GO:0009295 // GO:0009536 // GO:0050661 // GO:0006749 // GO:0005529 // GO:0005777 // GO:0004362 // GO:0005737 // GO:0055114 // GO:0016491 
CUST_20969_PI426222305
CUST_52668_PI426222305
CUST_50205_PI426222305	GO:0043169 // GO:0005978 // GO:0004553 // GO:0016779 
CUST_929_PI426222305	GO:0007186 // GO:0006281 // GO:0006260 // GO:0016021 // GO:0005739 // GO:0006310 // GO:0009507 
CUST_1976_PI426222305	GO:0005740 // GO:0006457 // GO:0006260 // GO:0031072 // GO:0005737 // GO:0009408 
CUST_33767_PI426222305	GO:0016020 // GO:0005874 // GO:0006073 // GO:0005730 // GO:0005515 // GO:0005829 // GO:0009651 // GO:0007017 // GO:0005886 // GO:0009507 // GO:0007018 // GO:0000226 // GO:0015630 // GO:0006468 // GO:0005773 // GO:0051258 // GO:0046686 // GO:0004674 // GO:0005618 // GO:0043234 // GO:0005198 
CUST_44345_PI426222305	GO:0008233 // GO:0006508 // GO:0042802 // GO:0016021 // GO:0043086 // GO:0016023 
CUST_45045_PI426222305
CUST_7282_PI426222305
CUST_43718_PI426222305	GO:0000166 // GO:0009536 // GO:0009507 
CUST_11312_PI426222305	GO:0006499 // GO:0015078 // GO:0016469 // GO:0005886 // GO:0009507 
CUST_35560_PI426222305	GO:0005634 // GO:0030528 // GO:0045449 
CUST_4630_PI426222305
CUST_1572_PI426222305
CUST_21198_PI426222305
CUST_38545_PI426222305	GO:0016787 
CUST_15975_PI426222305	GO:0005515 // GO:0008152 // GO:0006508 // GO:0016747 
CUST_26531_PI426222305	GO:0005634 // GO:0006355 // GO:0006950 // GO:0043565 // GO:0003700 
CUST_10477_PI426222305	GO:0005840 // GO:0006468 // GO:0016874 // GO:0006807 // GO:0004713 // GO:0004674 // GO:0005515 // GO:0006412 // GO:0016810 // GO:0009435 
CUST_40703_PI426222305	GO:0016307 // GO:0051735 // GO:0016538 // GO:0016023 // GO:0010337 // GO:0042742 // GO:0004190 // GO:0012505 // GO:0008443 // GO:0042557 // GO:0006508 // GO:0010310 // GO:0051734 // GO:0035004 
CUST_43188_PI426222305	GO:0009733 // GO:0016567 // GO:0005338 // GO:0000139 // GO:0004713 // GO:0005730 // GO:0016021 // GO:0005739 // GO:0015780 // GO:0006468 // GO:0009734 // GO:0005351 // GO:0005488 // GO:0004842 // GO:0008643 // GO:0006508 // GO:0004674 // GO:0000151 
CUST_52309_PI426222305
CUST_27398_PI426222305	GO:0016020 // GO:0005783 // GO:0016759 // GO:0006260 // GO:0016023 // GO:0000271 // GO:0005737 // GO:0009082 // GO:0005179 // GO:0005515 // GO:0009832 // GO:0020037 // GO:0010400 // GO:0006413 // GO:0016760 // GO:0000151 // GO:0006412 // GO:0030244 // GO:0004497 // GO:0009536 // GO:0048367 // GO:0006310 // GO:0005840 // GO:0003677 // GO:0003723 // GO:0009414 // GO:0006970 // GO:0016567 // GO:0042742 // GO:0055114 // GO:0048767 // GO:0016049 // GO:0000139 // GO:0046527 // GO:0010214 // GO:0005576 // GO:0016021 // GO:0009651 // GO:0005886 // GO:0016491 // GO:0009507 // GO:0050832 // GO:0010583 // GO:0006281 // GO:0009409 // GO:0042546 // GO:0042538 // GO:0004842 // GO:0003676 // GO:0016757 // GO:0005618 // GO:0005794 // GO:0006952 // GO:0050662 
CUST_4568_PI426222305	GO:0000160 // GO:0006355 
CUST_21944_PI426222305
CUST_189_PI426222305	GO:0018106 // GO:0003723 // GO:0003677 // GO:0006281 // GO:0019079 // GO:0007165 // GO:0003724 // GO:0004386 // GO:0000155 // GO:0005739 // GO:0016772 
CUST_43839_PI426222305	GO:0004713 // GO:0006281 // GO:0016799 // GO:0006468 // GO:0004707 
CUST_46956_PI426222305	GO:0009536 
CUST_2796_PI426222305
CUST_1606_PI426222305	GO:0009414 // GO:0009738 // GO:0055114 // GO:0004629 // GO:0004713 // GO:0005507 // GO:0009651 // GO:0004871 // GO:0007242 // GO:0005739 // GO:0005886 // GO:0009055 // GO:0023034 // GO:0007165 // GO:0004435 // GO:0009409 // GO:0005529 // GO:0006468 // GO:0009737 // GO:0004674 // GO:0006629 
CUST_49636_PI426222305
CUST_38891_PI426222305
CUST_22817_PI426222305	GO:0016538 // GO:0004716 // GO:0004713 // GO:0005515 // GO:0004672 // GO:0009898 // GO:0004714 // GO:0004689 // GO:0008338 // GO:0006499 // GO:0016301 // GO:0016909 // GO:0006468 // GO:0010740 // GO:0004710 // GO:0005488 // GO:0009737 // GO:0004692 // GO:0009536 // GO:0006396 // GO:0016307 // GO:0003723 // GO:0003677 // GO:0005524 // GO:0008349 // GO:0004000 // GO:0042557 // GO:0016021 // GO:0017111 // GO:0005886 // GO:0035004 // GO:0051735 // GO:0008545 // GO:0004697 // GO:0005773 // GO:0008443 // GO:0004674 // GO:0005509 // GO:0051734 // GO:0004675 
CUST_32168_PI426222305	GO:0016020 // GO:0003677 // GO:0048046 // GO:0009897 // GO:0008233 // GO:0006355 // GO:0042127 // GO:0048359 // GO:0016023 // GO:0008236 // GO:0012505 // GO:0043086 // GO:0009827 // GO:0030288 // GO:0005886 // GO:0042545 // GO:0006810 // GO:0031012 // GO:0005634 // GO:0042802 // GO:0003824 // GO:0006915 // GO:0005773 // GO:0010103 // GO:0009505 // GO:0005618 // GO:0006508 // GO:0048196 // GO:0005215 
CUST_48174_PI426222305
CUST_6936_PI426222305	GO:0016020 // GO:0009535 // GO:0007165 // GO:0016021 // GO:0005739 // GO:0051205 // GO:0009658 
CUST_25636_PI426222305	GO:0004713 // GO:0004674 // GO:0016301 // GO:0006468 // GO:0005739 
CUST_12948_PI426222305	GO:0006979 
CUST_6487_PI426222305	GO:0080008 // GO:0006508 // GO:0000166 
CUST_7222_PI426222305
CUST_50390_PI426222305
CUST_16391_PI426222305	GO:0006508 // GO:0005618 // GO:0006952 // GO:0005576 // GO:0016023 // GO:0004869 // GO:0008236 
CUST_2057_PI426222305
CUST_25901_PI426222305	GO:0009535 // GO:0005515 // GO:0006508 // GO:0006520 // GO:0003824 // GO:0009536 // GO:0008236 // GO:0009570 
CUST_786_PI426222305	GO:0003677 // GO:0045449 
CUST_43809_PI426222305	GO:0005840 // GO:0005634 // GO:0003723 // GO:0000166 // GO:0006412 // GO:0003700 // GO:0009507 
CUST_13346_PI426222305
CUST_15798_PI426222305	GO:0009908 // GO:0005634 // GO:0003677 // GO:0010229 // GO:0003700 
CUST_26498_PI426222305
CUST_10156_PI426222305
CUST_35979_PI426222305
CUST_21991_PI426222305	GO:0046907 // GO:0004713 // GO:0004674 // GO:0004672 // GO:0006468 // GO:0003824 // GO:0004723 // GO:0004722 
CUST_49475_PI426222305	GO:0009055 // GO:0005739 
CUST_52674_PI426222305
CUST_19510_PI426222305	GO:0006457 // GO:0004713 // GO:0004674 // GO:0031072 // GO:0006468 // GO:0005739 // GO:0005488 // GO:0005773 
CUST_35416_PI426222305	GO:0005634 // GO:0006355 // GO:0005985 // GO:0055114 // GO:0046524 // GO:0016757 // GO:0009058 // GO:0043565 // GO:0005886 // GO:0003700 // GO:0016491 
CUST_44822_PI426222305
CUST_45880_PI426222305	GO:0008171 // GO:0005829 // GO:0046983 
CUST_13181_PI426222305	GO:0016307 // GO:0016020 // GO:0003677 // GO:0005524 // GO:0008349 // GO:0016538 // GO:0016023 // GO:0012505 // GO:0042557 // GO:0005515 // GO:0015078 // GO:0016887 // GO:0035004 // GO:0009507 // GO:0010583 // GO:0008545 // GO:0051735 // GO:0005634 // GO:0007018 // GO:0007165 // GO:0016301 // GO:0005622 // GO:0016909 // GO:0015986 // GO:0008443 // GO:0006952 // GO:0033177 // GO:0009725 // GO:0003777 // GO:0051734 // GO:0004690 // GO:0004675 // GO:0045449 
CUST_28829_PI426222305	GO:0003887 // GO:0005634 // GO:0006350 // GO:0005622 // GO:0043565 // GO:0003700 // GO:0045449 
CUST_49597_PI426222305
CUST_17082_PI426222305
CUST_30802_PI426222305
CUST_32806_PI426222305
CUST_1336_PI426222305
CUST_51256_PI426222305	GO:0005840 // GO:0005524 // GO:0005622 // GO:0006915 // GO:0005515 // GO:0006952 // GO:0007264 // GO:0017111 // GO:0006412 
CUST_43658_PI426222305	GO:0009536 // GO:0003676 
CUST_20996_PI426222305	GO:0051015 // GO:0016020 // GO:0030048 // GO:0010091 // GO:0003774 // GO:0003964 // GO:0004713 // GO:0005515 // GO:0009791 // GO:0004871 // GO:0006265 // GO:0016887 // GO:0007165 // GO:0051646 // GO:0006468 // GO:0005694 // GO:0006508 // GO:0004197 // GO:0016459 // GO:0008483 // GO:0000146 // GO:0009536 // GO:0005215 // GO:0003723 // GO:0003917 // GO:0010154 // GO:0005524 // GO:0006950 // GO:0060151 // GO:0005777 // GO:0016049 // GO:0048767 // GO:0016192 // GO:0012505 // GO:0017111 // GO:0016021 // GO:0005739 // GO:0005886 // GO:0016461 // GO:0009507 // GO:0006810 // GO:0004518 // GO:0003676 // GO:0005773 // GO:0003779 // GO:0051645 // GO:0004674 // GO:0006535 // GO:0051301 // GO:0006278 
CUST_34660_PI426222305
CUST_42409_PI426222305
CUST_15896_PI426222305	GO:0016020 // GO:0005515 // GO:0016747 // GO:0016740 // GO:0006629 
CUST_45124_PI426222305	GO:0016310 // GO:0009741 // GO:0016538 // GO:0004716 // GO:0009965 // GO:0004713 // GO:0005515 // GO:0004672 // GO:0004714 // GO:0004689 // GO:0008338 // GO:0016301 // GO:0016909 // GO:0006468 // GO:0004710 // GO:0007047 // GO:0032880 // GO:0004692 // GO:0016307 // GO:0009733 // GO:0003677 // GO:0008349 // GO:0006972 // GO:0016829 // GO:0042557 // GO:0005829 // GO:0009651 // GO:0016021 // GO:0005886 // GO:0035004 // GO:0008545 // GO:0051735 // GO:0005634 // GO:0004697 // GO:0042538 // GO:0006306 // GO:0003676 // GO:0009933 // GO:0016798 // GO:0048467 // GO:0008443 // GO:0009825 // GO:0004674 // GO:0051734 // GO:0004675 
CUST_13367_PI426222305
CUST_11618_PI426222305
CUST_33414_PI426222305	GO:0016020 // GO:0020037 // GO:0005783 // GO:0008152 // GO:0042335 // GO:0005506 // GO:0046185 // GO:0003824 // GO:0005488 // GO:0055114 // GO:0012505 // GO:0004497 // GO:0006633 // GO:0016491 
CUST_34302_PI426222305	GO:0006810 // GO:0080008 // GO:0004222 // GO:0006298 // GO:0006096 // GO:0046872 // GO:0003684 // GO:0005515 // GO:0006508 // GO:0005829 // GO:0009536 // GO:0005886 // GO:0009507 
CUST_28430_PI426222305
CUST_13952_PI426222305
CUST_15228_PI426222305	GO:0006413 // GO:0008415 // GO:0016021 // GO:0005622 // GO:0009579 // GO:0047196 
CUST_44567_PI426222305
CUST_13686_PI426222305	GO:0010051 // GO:0005634 // GO:0003677 // GO:0009943 // GO:0009956 // GO:0048481 // GO:0009887 // GO:0045449 // GO:0003700 
CUST_26261_PI426222305	GO:0009055 // GO:0016020 // GO:0020037 // GO:0055085 // GO:0006355 // GO:0005622 // GO:0043565 // GO:0003700 // GO:0005886 // GO:0022857 // GO:0005215 
CUST_31918_PI426222305	GO:0006952 // GO:0006915 
CUST_6114_PI426222305
CUST_43692_PI426222305	GO:0005643 // GO:0004634 // GO:0008565 // GO:0008168 // GO:0006096 // GO:0005737 // GO:0016829 // GO:0016787 // GO:0009058 // GO:0016836 // GO:0032259 // GO:0009507 // GO:0003824 // GO:0005488 // GO:0003676 // GO:0009063 // GO:0006508 // GO:0004185 // GO:0016740 
CUST_38346_PI426222305	GO:0009583 // GO:0009414 // GO:0006338 // GO:0010118 // GO:0009637 // GO:0009416 // GO:0009909 // GO:0009640 // GO:0005737 // GO:0055114 // GO:0003913 // GO:0004672 // GO:0009055 // GO:0007623 // GO:0005634 // GO:0006281 // GO:0042803 // GO:0010075 // GO:0005773 // GO:0046777 // GO:0046283 // GO:0051510 
CUST_34168_PI426222305
CUST_37712_PI426222305
CUST_8214_PI426222305	GO:0012505 // GO:0008234 // GO:0008233 // GO:0006508 // GO:0042802 // GO:0043086 // GO:0016023 // GO:0055114 // GO:0016491 
CUST_23574_PI426222305	GO:0009611 // GO:0003677 // GO:0007275 // GO:0045449 // GO:0003700 // GO:0016563 // GO:0006366 
CUST_20699_PI426222305
CUST_35143_PI426222305
CUST_8935_PI426222305	GO:0005783 // GO:0003677 // GO:0016567 // GO:0004386 // GO:0055114 // GO:0030001 // GO:0005515 // GO:0008237 // GO:0016787 // GO:0006511 // GO:0000166 // GO:0017111 // GO:0009507 // GO:0006471 // GO:0005634 // GO:0006281 // GO:0004402 // GO:0016670 // GO:0004842 // GO:0004003 // GO:0006886 // GO:0046872 // GO:0006508 // GO:0005794 // GO:0007275 // GO:0004197 
CUST_21337_PI426222305
CUST_7192_PI426222305
CUST_12129_PI426222305
CUST_38601_PI426222305	GO:0003824 // GO:0005488 // GO:0055114 // GO:0042170 // GO:0010304 // GO:0016787 // GO:0015996 // GO:0009536 // GO:0016491 // GO:0009507 
CUST_1722_PI426222305
CUST_4221_PI426222305
CUST_31417_PI426222305	GO:0012505 // GO:0005506 // GO:0055114 // GO:0016491 
CUST_31932_PI426222305	GO:0006810 // GO:0012505 // GO:0005215 
CUST_8987_PI426222305	GO:0055085 // GO:0016021 
CUST_40636_PI426222305	GO:0012505 // GO:0005739 
CUST_5203_PI426222305
CUST_14453_PI426222305
CUST_25712_PI426222305	GO:0006979 // GO:0009055 // GO:0004601 // GO:0016023 // GO:0055114 // GO:0016491 
CUST_40673_PI426222305
CUST_45456_PI426222305
CUST_4066_PI426222305
CUST_44159_PI426222305	GO:0009751 // GO:0005634 // GO:0003677 // GO:0006355 // GO:0003700 // GO:0045449 
CUST_2862_PI426222305	GO:0004435 // GO:0008152 // GO:0006551 // GO:0003824 // GO:0046872 // GO:0043087 // GO:0004419 // GO:0007242 // GO:0005739 // GO:0006629 
CUST_8752_PI426222305	GO:0046872 // GO:0008152 // GO:0005975 // GO:0009536 // GO:0003824 // GO:0009507 // GO:0016301 // GO:0006950 // GO:0016567 // GO:0006468 // GO:0004842 // GO:0004713 // GO:0004674 // GO:0000151 
CUST_37477_PI426222305	GO:0016020 // GO:0055085 // GO:0005634 // GO:0005739 
CUST_11574_PI426222305
CUST_5557_PI426222305	GO:0016020 // GO:0009535 // GO:0042625 // GO:0005524 // GO:0000166 // GO:0043565 // GO:0016021 // GO:0017111 // GO:0005739 // GO:0003700 // GO:0016887 // GO:0030163 // GO:0015462 // GO:0004004 // GO:0006508 // GO:0017116 // GO:0045449 
CUST_29589_PI426222305
CUST_20210_PI426222305
CUST_29547_PI426222305	GO:0004713 // GO:0004674 // GO:0006468 
CUST_51159_PI426222305	GO:0016020 // GO:0012505 // GO:0004713 // GO:0004674 // GO:0006468 // GO:0003824 
CUST_25396_PI426222305
CUST_25817_PI426222305	GO:0005634 // GO:0005515 // GO:0009414 // GO:0000151 // GO:0016567 // GO:0003676 // GO:0004842 
CUST_14922_PI426222305
CUST_51964_PI426222305
CUST_20335_PI426222305	GO:0005681 // GO:0008380 
CUST_42194_PI426222305
CUST_6951_PI426222305	GO:0009611 // GO:0030246 // GO:0006499 
CUST_43307_PI426222305
CUST_1864_PI426222305
CUST_182_PI426222305	GO:0006810 // GO:0008152 // GO:0048825 // GO:0005982 // GO:0005622 // GO:0003824 // GO:0003676 // GO:0016798 // GO:0000166 // GO:0009536 // GO:0004866 // GO:0005739 // GO:0009507 
CUST_50566_PI426222305
CUST_7707_PI426222305	GO:0005634 // GO:0008168 // GO:0006499 // GO:0009536 
CUST_30356_PI426222305	GO:0016307 // GO:0008349 // GO:0016538 // GO:0004716 // GO:0012505 // GO:0004713 // GO:0042557 // GO:0004714 // GO:0035004 // GO:0051735 // GO:0008545 // GO:0005529 // GO:0004689 // GO:0008338 // GO:0016301 // GO:0016909 // GO:0006468 // GO:0004697 // GO:0004710 // GO:0008443 // GO:0004674 // GO:0004692 // GO:0051734 // GO:0004675 
CUST_34636_PI426222305
CUST_36353_PI426222305	GO:0005634 // GO:0016023 // GO:0005737 // GO:0004722 // GO:0006915 // GO:0008287 // GO:0005730 // GO:0016787 // GO:0006952 // GO:0006470 // GO:0005886 // GO:0004723 
CUST_34096_PI426222305
CUST_50963_PI426222305	GO:0012505 // GO:0016020 // GO:0005515 // GO:0000151 // GO:0016567 // GO:0016023 // GO:0055114 // GO:0004842 
CUST_23680_PI426222305
CUST_878_PI426222305	GO:0005515 // GO:0043461 // GO:0006950 // GO:0005739 
CUST_1176_PI426222305	GO:0005634 // GO:0003677 // GO:0008652 // GO:0005737 // GO:0009073 // GO:0009536 // GO:0045449 // GO:0006796 // GO:0009570 
CUST_16356_PI426222305	GO:0006952 // GO:0006915 
CUST_17226_PI426222305
CUST_40072_PI426222305	GO:0000151 // GO:0016567 // GO:0004842 // GO:0003676 
CUST_33465_PI426222305	GO:0003723 // GO:0003677 // GO:0005524 // GO:0006270 // GO:0008094 // GO:0016023 // GO:0001522 
CUST_12271_PI426222305	GO:0006499 // GO:0005488 
CUST_2520_PI426222305	GO:0006807 // GO:0008152 // GO:0006508 // GO:0006499 // GO:0006542 // GO:0003824 // GO:0009737 
CUST_8126_PI426222305	GO:0006952 // GO:0009607 
CUST_23289_PI426222305	GO:0016020 // GO:0016627 // GO:0008233 // GO:0006355 // GO:0006468 // GO:0016023 // GO:0005737 // GO:0004713 // GO:0005515 // GO:0004674 // GO:0006511 // GO:0016021 // GO:0009941 // GO:0003700 // GO:0006629 
CUST_25557_PI426222305	GO:0015074 // GO:0003677 // GO:0009579 // GO:0004518 // GO:0005773 // GO:0004521 // GO:0046686 // GO:0005739 // GO:0009536 // GO:0009507 
CUST_37361_PI426222305	GO:0005634 // GO:0016567 // GO:0016607 // GO:0009627 // GO:0010167 // GO:0010337 // GO:0042742 // GO:0009654 // GO:0004842 // GO:0009751 // GO:0005515 // GO:0009626 // GO:0000151 // GO:0080021 // GO:0009697 // GO:0015979 
CUST_31163_PI426222305	GO:0016020 // GO:0008375 // GO:0016759 // GO:0004376 // GO:0046921 // GO:0016051 // GO:0000033 // GO:0016758 // GO:0008378 // GO:0046920 // GO:0000009 // GO:0000026 // GO:0019187 // GO:0004888 // GO:0016021 // GO:0005739 // GO:0006915 // GO:0016757 // GO:0006952 // GO:0008376 // GO:0018716 // GO:0004576 
CUST_13785_PI426222305	GO:0012505 
CUST_12866_PI426222305	GO:0008152 // GO:0003824 // GO:0016874 
CUST_34018_PI426222305
CUST_25554_PI426222305	GO:0009055 // GO:0005488 // GO:0055114 
CUST_41132_PI426222305
CUST_52027_PI426222305
CUST_14802_PI426222305
CUST_30322_PI426222305	GO:0016020 // GO:0055085 // GO:0046873 // GO:0006468 // GO:0009624 // GO:0006812 // GO:0030001 // GO:0005385 // GO:0006829 // GO:0004713 // GO:0004674 // GO:0016021 
CUST_47935_PI426222305	GO:0003677 // GO:0006096 // GO:0005829 // GO:0005507 // GO:0009651 // GO:0005739 // GO:0005886 // GO:0009507 // GO:0005634 // GO:0008152 // GO:0016853 // GO:0006094 // GO:0044262 // GO:0010043 // GO:0003824 // GO:0005773 // GO:0046686 // GO:0005618 // GO:0009570 
CUST_39204_PI426222305	GO:0080008 // GO:0006508 // GO:0005515 // GO:0000166 
CUST_24396_PI426222305	GO:0005634 // GO:0009733 // GO:0043407 // GO:0006468 // GO:0004181 // GO:0004725 // GO:0033549 // GO:0009737 // GO:0007243 // GO:0004674 // GO:0006508 // GO:0008138 // GO:0006470 
CUST_7090_PI426222305
CUST_25651_PI426222305
CUST_38863_PI426222305	GO:0009058 // GO:0006355 // GO:0043565 // GO:0003824 // GO:0003700 // GO:0009507 
CUST_9094_PI426222305	GO:0008081 // GO:0003774 // GO:0016459 // GO:0003700 // GO:0045449 
CUST_51711_PI426222305
CUST_25190_PI426222305	GO:0015105 // GO:0016020 // GO:0006810 // GO:0055085 // GO:0004190 // GO:0010036 // GO:0046715 // GO:0006508 // GO:0016021 // GO:0046685 // GO:0009536 // GO:0016328 // GO:0005215 
CUST_32848_PI426222305
CUST_706_PI426222305	GO:0010598 // GO:0005634 // GO:0048038 // GO:0009536 // GO:0016655 // GO:0055114 // GO:0042651 
CUST_50799_PI426222305	GO:0016020 // GO:0006810 // GO:0005634 // GO:0005622 // GO:0006811 // GO:0006886 // GO:0007264 // GO:0043565 // GO:0004970 // GO:0005234 // GO:0016021 // GO:0030288 // GO:0045449 // GO:0003700 // GO:0008134 
CUST_28610_PI426222305	GO:0016020 // GO:0005634 // GO:0007165 // GO:0006355 // GO:0005622 // GO:0016023 // GO:0005777 // GO:0005737 // GO:0006886 // GO:0006913 // GO:0005515 // GO:0007264 // GO:0015031 // GO:0008134 
CUST_46878_PI426222305	GO:0005739 // GO:0006139 // GO:0019201 // GO:0016776 // GO:0019205 
CUST_31465_PI426222305	GO:0005506 // GO:0009739 // GO:0016707 // GO:0055114 // GO:0005737 // GO:0009686 // GO:0009685 // GO:0047927 // GO:0008134 // GO:0010114 // GO:0009639 // GO:0016491 // GO:0009740 
CUST_27000_PI426222305
CUST_12564_PI426222305	GO:0016020 // GO:0009055 // GO:0008152 // GO:0016787 // GO:0003824 // GO:0055114 // GO:0016491 // GO:0009570 
CUST_39994_PI426222305	GO:0006810 // GO:0005643 // GO:0005975 
CUST_13232_PI426222305
CUST_50288_PI426222305	GO:0006464 // GO:0005515 // GO:0005635 // GO:0042127 // GO:0008766 // GO:0007276 
CUST_31086_PI426222305
CUST_10779_PI426222305
CUST_23801_PI426222305
CUST_41684_PI426222305	GO:0006479 // GO:0008276 // GO:0005737 
CUST_21757_PI426222305	GO:0009814 // GO:0009863 
CUST_14283_PI426222305	GO:0016020 // GO:0005840 // GO:0003677 // GO:0006414 // GO:0042254 // GO:0016787 // GO:0005730 // GO:0005829 // GO:0005507 // GO:0009651 // GO:0005886 // GO:0000786 // GO:0009507 // GO:0003906 // GO:0005634 // GO:0009409 // GO:0005622 // GO:0006334 // GO:0010043 // GO:0046686 // GO:0022626 
CUST_44848_PI426222305	GO:0012505 // GO:0006457 // GO:0016023 
CUST_44417_PI426222305
CUST_34082_PI426222305
CUST_33318_PI426222305	GO:0016307 // GO:0005783 // GO:0008349 // GO:0016538 // GO:0016023 // GO:0004713 // GO:0007169 // GO:0042557 // GO:0005515 // GO:0004672 // GO:0005886 // GO:0035004 // GO:0009507 // GO:0008545 // GO:0051735 // GO:0005634 // GO:0016909 // GO:0006468 // GO:0008443 // GO:0004674 // GO:0004690 // GO:0051734 // GO:0004675 
CUST_14423_PI426222305	GO:0020037 // GO:0003677 // GO:0016998 // GO:0006355 // GO:0055114 // GO:0016491 // GO:0008152 // GO:0003824 // GO:0005777 // GO:0005488 // GO:0006979 // GO:0008270 // GO:0004497 // GO:0005739 
CUST_46842_PI426222305	GO:0016020 // GO:0009738 // GO:0006468 // GO:0009845 // GO:0019722 // GO:0048364 // GO:0004713 // GO:0004674 // GO:0004672 // GO:0005886 
CUST_4908_PI426222305
CUST_43195_PI426222305	GO:0016998 // GO:0009409 // GO:0003824 // GO:0043169 // GO:0006032 // GO:0004568 // GO:0005975 // GO:0009536 // GO:0009507 
CUST_267_PI426222305
CUST_969_PI426222305	GO:0006810 // GO:0016020 // GO:0055085 // GO:0015936 // GO:0055114 // GO:0005488 // GO:0006839 // GO:0005743 // GO:0016021 // GO:0005739 // GO:0050662 // GO:0005215 
CUST_51979_PI426222305
CUST_47141_PI426222305	GO:0007165 // GO:0004674 // GO:0006468 
CUST_46692_PI426222305	GO:0031225 
CUST_28244_PI426222305	GO:0005634 // GO:0009873 // GO:0006355 // GO:0006468 // GO:0004713 // GO:0004674 // GO:0010200 // GO:0005515 // GO:0003700 
CUST_5596_PI426222305	GO:0008415 // GO:0003677 // GO:0008652 // GO:0006221 // GO:0009536 // GO:0005737 
CUST_48194_PI426222305	GO:0005739 // GO:0009536 // GO:0005886 // GO:0003676 // GO:0009507 
CUST_47117_PI426222305	GO:0030833 // GO:0005856 // GO:0045261 // GO:0005753 // GO:0015986 // GO:0000275 // GO:0009651 // GO:0005739 
CUST_30786_PI426222305
CUST_18576_PI426222305	GO:0004661 // GO:0009058 // GO:0004662 // GO:0016740 // GO:0009536 // GO:0005739 // GO:0016117 // GO:0009507 
CUST_22926_PI426222305	GO:0003677 // GO:0006281 // GO:0005524 // GO:0006259 // GO:0005179 // GO:0043169 // GO:0004553 // GO:0003697 // GO:0003684 // GO:0005576 // GO:0005975 // GO:0017111 // GO:0008094 // GO:0005739 // GO:0006310 
CUST_962_PI426222305	GO:0012505 // GO:0008152 // GO:0016023 // GO:0031225 
CUST_52557_PI426222305	GO:0016020 // GO:0009055 // GO:0016709 // GO:0020037 // GO:0005783 // GO:0042742 // GO:0055114 // GO:0019825 // GO:0007155 // GO:0009682 // GO:0006508 // GO:0009684 // GO:0004497 // GO:0005739 // GO:0005886 // GO:0010114 
CUST_52306_PI426222305	GO:0016020 // GO:0009611 // GO:0010051 // GO:0008152 // GO:0003824 // GO:0005488 // GO:0048193 // GO:0005515 // GO:0044237 // GO:0050662 
CUST_24807_PI426222305	GO:0005634 // GO:0003677 // GO:0045449 // GO:0003700 
CUST_838_PI426222305
CUST_15021_PI426222305	GO:0065002 // GO:0005743 // GO:0005739 // GO:0004723 // GO:0009793 
CUST_26212_PI426222305
CUST_42186_PI426222305	GO:0005515 // GO:0006412 // GO:0005975 // GO:0016023 // GO:0015935 
CUST_38494_PI426222305	GO:0016301 // GO:0006468 // GO:0004713 // GO:0004674 // GO:0004672 // GO:0009536 // GO:0005739 // GO:0005886 
CUST_30280_PI426222305	GO:0003677 // GO:0046983 
CUST_31529_PI426222305
CUST_11533_PI426222305	GO:0015232 // GO:0012505 // GO:0016020 // GO:0009765 // GO:0017004 // GO:0016023 // GO:0008535 // GO:0009055 // GO:0016651 // GO:0042773 // GO:0051536 // GO:0042651 // GO:0009507 
CUST_9047_PI426222305
CUST_28985_PI426222305	GO:0003723 // GO:0003677 // GO:0045449 
CUST_38989_PI426222305	GO:0008349 // GO:0016023 // GO:0004713 // GO:0005515 // GO:0004672 // GO:0045860 // GO:0005886 // GO:0008545 // GO:0016301 // GO:0016909 // GO:0006468 // GO:0035091 // GO:0003676 // GO:0004185 // GO:0006508 // GO:0004674 // GO:0004690 // GO:0004675 
CUST_12984_PI426222305	GO:0009055 // GO:0046653 // GO:0003824 // GO:0055114 // GO:0030272 // GO:0009396 // GO:0005507 // GO:0005739 
CUST_27015_PI426222305
CUST_4055_PI426222305
CUST_14428_PI426222305
CUST_20506_PI426222305	GO:0009535 // GO:0008152 // GO:0008168 // GO:0006808 // GO:0003824 // GO:0005488 // GO:0009941 // GO:0009536 // GO:0016564 
CUST_15155_PI426222305	GO:0016020 // GO:0006810 // GO:0055085 // GO:0005230 // GO:0042626 // GO:0016021 // GO:0016023 
CUST_45450_PI426222305	GO:0016020 // GO:0030551 // GO:0009860 // GO:0048767 // GO:0016021 // GO:0009651 // GO:0005739 // GO:0005886 // GO:0006813 // GO:0055085 // GO:0005249 // GO:0005242 // GO:0005267 // GO:0006499 // GO:0006811 // GO:0005216 // GO:0006418 // GO:0006487 // GO:0004812 // GO:0009536 
CUST_45442_PI426222305
CUST_20992_PI426222305	GO:0005622 // GO:0016758 // GO:0016757 // GO:0007264 // GO:0005975 // GO:0005886 // GO:0008134 // GO:0015031 
CUST_10950_PI426222305
CUST_16045_PI426222305
CUST_3649_PI426222305
CUST_3995_PI426222305
CUST_63_PI426222305
CUST_35175_PI426222305	GO:0016020 // GO:0003677 // GO:0005783 // GO:0015238 // GO:0055114 // GO:0046983 // GO:0015297 // GO:0005886 // GO:0009507 // GO:0016491 // GO:0006810 // GO:0048513 // GO:0004691 // GO:0006979 // GO:0016757 // GO:0005618 // GO:0008603 // GO:0009536 // GO:0045449 // GO:0005215 
CUST_13644_PI426222305	GO:0003677 // GO:0009414 // GO:0006355 // GO:0003993 // GO:0005737 // GO:0055114 // GO:0006072 // GO:0005829 // GO:0043565 // GO:0009651 // GO:0003700 // GO:0016616 // GO:0005634 // GO:0046168 // GO:0051287 // GO:0004367 // GO:0009737 // GO:0003676 // GO:0050662 
CUST_49224_PI426222305	GO:0012505 // GO:0006457 // GO:0005783 // GO:0016023 // GO:0005773 
CUST_15128_PI426222305	GO:0008152 // GO:0004402 // GO:0010118 // GO:0009409 // GO:0018315 // GO:0009734 // GO:0003824 // GO:0042742 // GO:0005737 // GO:0009408 // GO:0004842 // GO:0051028 // GO:0010182 // GO:0009688 // GO:0009651 
CUST_547_PI426222305	GO:0016020 // GO:0000502 // GO:0005524 // GO:0005737 // GO:0019205 // GO:0016787 // GO:0005515 // GO:0006511 // GO:0007264 // GO:0000166 // GO:0009378 // GO:0016021 // GO:0017111 // GO:0019201 // GO:0005886 // GO:0008540 // GO:0016887 // GO:0005634 // GO:0006281 // GO:0006139 // GO:0030163 // GO:0003924 // GO:0006886 // GO:0006913 // GO:0006888 // GO:0006310 
CUST_52748_PI426222305	GO:0005840 // GO:0016020 // GO:0019211 // GO:0016023 // GO:0004713 // GO:0008408 // GO:0016021 // GO:0005886 // GO:0015031 // GO:0015198 // GO:0055085 // GO:0006468 // GO:0005622 // GO:0004190 // GO:0003676 // GO:0004674 // GO:0006875 // GO:0006857 // GO:0006508 // GO:0006412 
CUST_24195_PI426222305
CUST_18436_PI426222305	GO:0005488 
CUST_17457_PI426222305	GO:0046872 // GO:0005507 // GO:0030001 // GO:0006825 
CUST_36393_PI426222305	GO:0008289 // GO:0006869 // GO:0016023 // GO:0005886 // GO:0031225 
CUST_29120_PI426222305
CUST_41626_PI426222305
CUST_11530_PI426222305	GO:0003824 // GO:0044237 // GO:0050662 // GO:0009507 
CUST_5898_PI426222305
CUST_26606_PI426222305	GO:0008152 // GO:0009699 // GO:0055114 // GO:0004029 // GO:0016491 
CUST_14775_PI426222305
CUST_38743_PI426222305
CUST_26728_PI426222305	GO:0005840 // GO:0006571 // GO:0006412 // GO:0003824 // GO:0005488 
CUST_18659_PI426222305
CUST_40000_PI426222305	GO:0009535 // GO:0008152 // GO:0006808 // GO:0009536 // GO:0003824 // GO:0005488 // GO:0009507 
CUST_18037_PI426222305
CUST_15485_PI426222305
CUST_9058_PI426222305	GO:0003677 // GO:0005634 // GO:0009733 // GO:0010154 // GO:0006869 // GO:0006355 // GO:0009734 // GO:0055114 // GO:0046983 // GO:0008289 // GO:0009908 // GO:0043565 // GO:0009725 // GO:0009536 // GO:0045449 // GO:0003700 
CUST_39153_PI426222305	GO:0005634 // GO:0003677 // GO:0006355 // GO:0046983 // GO:0015986 // GO:0006979 // GO:0033178 // GO:0016820 // GO:0004601 // GO:0009725 
CUST_46437_PI426222305	GO:0016020 // GO:0006260 // GO:0016538 // GO:0016023 // GO:0030001 // GO:0006289 // GO:0004713 // GO:0005515 // GO:0004672 // GO:0015297 // GO:0016301 // GO:0006468 // GO:0003824 // GO:0003899 // GO:0003684 // GO:0006350 // GO:0006412 // GO:0008534 // GO:0005840 // GO:0016307 // GO:0003677 // GO:0006284 // GO:0015238 // GO:0004386 // GO:0009658 // GO:0012505 // GO:0007169 // GO:0016829 // GO:0042557 // GO:0005739 // GO:0005886 // GO:0035004 // GO:0051735 // GO:0005543 // GO:0008443 // GO:0046872 // GO:0004674 // GO:0051734 
CUST_38885_PI426222305	GO:0008152 // GO:0008168 
CUST_47998_PI426222305	GO:0043572 // GO:0051302 // GO:0009707 
CUST_13844_PI426222305	GO:0012505 // GO:0006486 // GO:0030246 // GO:0005783 // GO:0005794 // GO:0016021 // GO:0016023 // GO:0008378 
CUST_52300_PI426222305
CUST_41753_PI426222305	GO:0004437 // GO:0004713 // GO:0004674 // GO:0004672 // GO:0016998 // GO:0006468 
CUST_41678_PI426222305	GO:0012505 // GO:0008152 // GO:0008168 
CUST_37657_PI426222305	GO:0005840 // GO:0016020 // GO:0016023 // GO:0055114 // GO:0012505 // GO:0004713 // GO:0016787 // GO:0005829 // GO:0004672 // GO:0004888 // GO:0005886 // GO:0016491 // GO:0006810 // GO:0005634 // GO:0019199 // GO:0005529 // GO:0016301 // GO:0006468 // GO:0003676 // GO:0046777 // GO:0005773 // GO:0046872 // GO:0030246 // GO:0006508 // GO:0004674 // GO:0006412 // GO:0048544 // GO:0034613 // GO:0004675 // GO:0005215 
CUST_11014_PI426222305	GO:0003677 // GO:0045449 // GO:0016491 
CUST_40808_PI426222305	GO:0016307 // GO:0051735 // GO:0016301 // GO:0016758 // GO:0016538 // GO:0006468 // GO:0008443 // GO:0030246 // GO:0004713 // GO:0004674 // GO:0042557 // GO:0006424 // GO:0005975 // GO:0051734 // GO:0035004 
CUST_39982_PI426222305
CUST_4179_PI426222305
CUST_27658_PI426222305
CUST_45052_PI426222305
CUST_1436_PI426222305
CUST_22153_PI426222305	GO:0005506 // GO:0055114 // GO:0048316 // GO:0004713 // GO:0006826 // GO:0016021 // GO:0005886 // GO:0016887 // GO:0015198 // GO:0055085 // GO:0020037 // GO:0006468 // GO:0010043 // GO:0010039 // GO:0009624 // GO:0003824 // GO:0006857 // GO:0004674 // GO:0004497 
CUST_41522_PI426222305	GO:0005634 // GO:0008152 // GO:0045941 // GO:0016787 // GO:0003824 // GO:0016563 // GO:0006629 
CUST_9006_PI426222305	GO:0009536 // GO:0009507 
CUST_43676_PI426222305	GO:0005643 // GO:0004634 // GO:0008565 // GO:0008168 // GO:0006096 // GO:0005737 // GO:0016829 // GO:0016787 // GO:0009058 // GO:0016836 // GO:0032259 // GO:0009507 // GO:0003824 // GO:0005488 // GO:0003676 // GO:0009063 // GO:0006508 // GO:0004185 // GO:0016740 
CUST_37389_PI426222305	GO:0003887 // GO:0005634 // GO:0006355 // GO:0005622 // GO:0043565 // GO:0003700 
CUST_35996_PI426222305
CUST_25596_PI426222305	GO:0006499 // GO:0003824 // GO:0004723 // GO:0005886 // GO:0004722 
CUST_13752_PI426222305
CUST_12435_PI426222305	GO:0005634 // GO:0003677 
CUST_2891_PI426222305	GO:0016020 // GO:0006605 // GO:0003677 // GO:0003723 // GO:0006281 // GO:0048500 // GO:0009534 // GO:0006614 // GO:0005515 // GO:0000166 // GO:0017111 // GO:0001906 // GO:0009536 // GO:0005525 // GO:0009507 // GO:0010027 
CUST_33160_PI426222305	GO:0009793 
CUST_35415_PI426222305	GO:0009611 // GO:0016629 // GO:0009620 // GO:0008152 // GO:0005777 // GO:0009753 // GO:0055114 // GO:0010193 // GO:0008171 // GO:0009695 // GO:0003959 // GO:0031408 // GO:0016491 
CUST_23278_PI426222305	GO:0008652 // GO:0007165 // GO:0004871 // GO:0003676 
CUST_18125_PI426222305	GO:0005615 
CUST_29446_PI426222305
CUST_21097_PI426222305	GO:0016020 // GO:0009744 // GO:0006979 // GO:0004872 // GO:0016021 // GO:0009725 // GO:0009536 
CUST_33944_PI426222305	GO:0016020 // GO:0006511 // GO:0004721 // GO:0005622 // GO:0016023 // GO:0010102 // GO:0004722 // GO:0009507 // GO:0008285 
CUST_50196_PI426222305	GO:0003677 // GO:0045449 // GO:0046983 
CUST_9748_PI426222305
CUST_43447_PI426222305
CUST_48667_PI426222305	GO:0009507 
CUST_14210_PI426222305	GO:0016020 // GO:0009741 // GO:0016324 // GO:0016538 // GO:0016023 // GO:0004716 // GO:0004713 // GO:0005515 // GO:0009058 // GO:0009791 // GO:0004672 // GO:0004714 // GO:0009055 // GO:0020037 // GO:0004689 // GO:0008338 // GO:0016301 // GO:0016909 // GO:0006468 // GO:0004710 // GO:0046777 // GO:0003899 // GO:0006508 // GO:0006350 // GO:0004692 // GO:0004497 // GO:0009536 // GO:0016307 // GO:0003677 // GO:0005524 // GO:0008349 // GO:0005506 // GO:0009860 // GO:0055114 // GO:0012505 // GO:0042557 // GO:0016021 // GO:0005975 // GO:0005739 // GO:0005886 // GO:0035004 // GO:0009507 // GO:0016491 // GO:0006810 // GO:0008545 // GO:0005634 // GO:0009826 // GO:0004697 // GO:0009742 // GO:0004190 // GO:0008443 // GO:0009986 // GO:0004674 // GO:0004675 // GO:0051510 // GO:0050662 
CUST_17614_PI426222305
CUST_22529_PI426222305	GO:0006508 // GO:0005488 // GO:0009793 
CUST_24199_PI426222305
CUST_51611_PI426222305
CUST_43781_PI426222305	GO:0009611 // GO:0007623 // GO:0009409 // GO:0005622 // GO:0042538 // GO:0009408 // GO:0010224 // GO:0003676 // GO:0006979 // GO:0010200 // GO:0003700 // GO:0045449 
CUST_19103_PI426222305	GO:0016307 // GO:0008349 // GO:0016538 // GO:0004716 // GO:0004713 // GO:0042557 // GO:0005886 // GO:0004714 // GO:0035004 // GO:0051735 // GO:0008545 // GO:0004689 // GO:0008338 // GO:0016301 // GO:0016909 // GO:0006468 // GO:0004697 // GO:0004710 // GO:0008443 // GO:0004674 // GO:0004692 // GO:0051734 // GO:0004675 
CUST_3749_PI426222305	GO:0003676 // GO:0016491 
CUST_30518_PI426222305
CUST_18330_PI426222305	GO:0010044 // GO:0004713 // GO:0004674 // GO:0006468 
CUST_30059_PI426222305
CUST_11786_PI426222305	GO:0005515 
CUST_20953_PI426222305	GO:0006457 // GO:0005783 // GO:0016126 // GO:0008152 // GO:0000910 // GO:0016023 // GO:0044267 // GO:0005515 // GO:0006907 
CUST_43776_PI426222305
CUST_37021_PI426222305	GO:0005634 // GO:0003676 
CUST_39939_PI426222305	GO:0005737 // GO:0006796 // GO:0009737 
CUST_11698_PI426222305	GO:0016020 // GO:0016538 // GO:0004716 // GO:0004713 // GO:0005515 // GO:0004672 // GO:0004714 // GO:0020037 // GO:0004689 // GO:0008338 // GO:0016301 // GO:0016909 // GO:0006468 // GO:0004710 // GO:0004691 // GO:0008603 // GO:0006412 // GO:0004692 // GO:0004497 // GO:0045449 // GO:0016307 // GO:0008349 // GO:0055114 // GO:0042557 // GO:0035004 // GO:0051735 // GO:0006397 // GO:0008545 // GO:0015934 // GO:0004697 // GO:0008443 // GO:0004674 // GO:0051734 // GO:0004675 
CUST_33332_PI426222305	GO:0016020 // GO:0005840 // GO:0006506 // GO:0005783 // GO:0055114 // GO:0006779 // GO:0004091 // GO:0000166 // GO:0004806 // GO:0016491 // GO:0008152 // GO:0008484 // GO:0007568 // GO:0003676 // GO:0006979 // GO:0000228 // GO:0004601 // GO:0006412 // GO:0005789 // GO:0016740 // GO:0016772 // GO:0006629 
CUST_46589_PI426222305
CUST_12697_PI426222305	GO:0016036 // GO:0004088 // GO:0006541 // GO:0008415 // GO:0009058 // GO:0009536 // GO:0004086 // GO:0009570 
CUST_45070_PI426222305
CUST_46997_PI426222305	GO:0005622 // GO:0003676 
CUST_33090_PI426222305
CUST_20754_PI426222305
CUST_51024_PI426222305
CUST_3833_PI426222305
CUST_35648_PI426222305
CUST_28138_PI426222305	GO:0003723 // GO:0000166 // GO:0005622 // GO:0003676 
CUST_8582_PI426222305
CUST_16292_PI426222305
CUST_47583_PI426222305
CUST_475_PI426222305	GO:0009055 // GO:0020037 // GO:0055114 // GO:0019825 // GO:0012505 // GO:0004185 // GO:0006508 // GO:0005975 // GO:0004497 // GO:0019113 // GO:0018595 
CUST_34227_PI426222305
CUST_22584_PI426222305
CUST_10767_PI426222305	GO:0020037 // GO:0005515 // GO:0004497 // GO:0055114 
CUST_3144_PI426222305	GO:0003677 // GO:0000226 // GO:0016616 // GO:0008152 // GO:0009965 // GO:0005515 // GO:0048037 // GO:0006564 // GO:0042814 
CUST_43987_PI426222305	GO:0005634 // GO:0005829 // GO:0016023 // GO:0005886 // GO:0009737 
CUST_387_PI426222305
CUST_10924_PI426222305
CUST_12432_PI426222305	GO:0008152 // GO:0005524 // GO:0005215 // GO:0016887 
CUST_44709_PI426222305	GO:0016020 // GO:0004713 // GO:0004674 // GO:0005794 // GO:0015780 // GO:0006468 // GO:0008514 
CUST_21181_PI426222305	GO:0005634 // GO:0006355 // GO:0043565 // GO:0003700 // GO:0045449 
CUST_42023_PI426222305	GO:0003676 
CUST_27401_PI426222305
CUST_7896_PI426222305	GO:0009416 // GO:0005777 // GO:0055114 // GO:0005515 // GO:0009648 // GO:0009941 // GO:0005739 // GO:0005886 // GO:0009507 // GO:0020037 // GO:0016036 // GO:0009409 // GO:0008219 // GO:0042542 // GO:0009737 // GO:0005773 // GO:0006979 // GO:0046686 // GO:0005618 // GO:0006995 // GO:0042744 // GO:0009570 // GO:0022626 
CUST_40538_PI426222305
CUST_45513_PI426222305
CUST_39333_PI426222305	GO:0005515 
CUST_52035_PI426222305	GO:0012505 // GO:0004553 // GO:0005618 // GO:0005975 // GO:0006073 // GO:0016023 // GO:0016798 
CUST_42291_PI426222305	GO:0015232 // GO:0016020 // GO:0003723 // GO:0017004 // GO:0008535 // GO:0016023 // GO:0003964 // GO:0006754 // GO:0004713 // GO:0005515 // GO:0004672 // GO:0016021 // GO:0015662 // GO:0006468 // GO:0008219 // GO:0016469 // GO:0004190 // GO:0015986 // GO:0007155 // GO:0004674 // GO:0006508 // GO:0009536 // GO:0006278 
CUST_30277_PI426222305	GO:0012505 // GO:0016020 // GO:0016757 // GO:0016051 // GO:0016758 // GO:0016023 
CUST_4085_PI426222305
CUST_13616_PI426222305	GO:0003677 // GO:0005634 // GO:0006468 // GO:0005622 // GO:0003824 // GO:0005488 // GO:0003899 // GO:0004713 // GO:0004674 // GO:0006350 // GO:0005886 
CUST_1575_PI426222305
CUST_41966_PI426222305	GO:0005634 // GO:0006355 // GO:0043565 // GO:0045449 // GO:0003700 
CUST_50855_PI426222305	GO:0003676 
CUST_10657_PI426222305
CUST_49490_PI426222305	GO:0042752 // GO:0005634 // GO:0005488 
CUST_9620_PI426222305	GO:0016307 // GO:0005524 // GO:0008349 // GO:0016538 // GO:0004716 // GO:0005737 // GO:0004713 // GO:0042557 // GO:0005739 // GO:0005886 // GO:0035004 // GO:0004714 // GO:0051735 // GO:0008545 // GO:0005634 // GO:0009506 // GO:0004689 // GO:0008338 // GO:0016301 // GO:0016909 // GO:0006468 // GO:0004697 // GO:0004710 // GO:0016813 // GO:0008443 // GO:0046872 // GO:0004674 // GO:0051734 // GO:0004692 // GO:0004675 
CUST_27173_PI426222305
CUST_26399_PI426222305	GO:0016998 // GO:0005351 // GO:0003824 // GO:0005737 // GO:0005488 // GO:0055114 // GO:0009089 // GO:0019684 // GO:0009570 // GO:0008839 
CUST_5752_PI426222305
CUST_439_PI426222305
CUST_20713_PI426222305
CUST_34513_PI426222305
CUST_22593_PI426222305	GO:0005634 // GO:0005829 // GO:0006904 // GO:0006887 
CUST_17791_PI426222305	GO:0005634 // GO:0003723 // GO:0019887 // GO:0006426 // GO:0005777 // GO:0005886 // GO:0005737 
CUST_16995_PI426222305	GO:0008415 // GO:0016020 // GO:0008152 // GO:0016021 
CUST_22943_PI426222305	GO:0005634 // GO:0003677 // GO:0005515 // GO:0006355 // GO:0009416 // GO:0004871 // GO:0045449 
CUST_51265_PI426222305
CUST_48501_PI426222305
CUST_31806_PI426222305	GO:0003723 
CUST_12395_PI426222305	GO:0012505 // GO:0016020 
CUST_28049_PI426222305
CUST_1885_PI426222305
CUST_14709_PI426222305	GO:0006614 // GO:0003723 // GO:0005634 
CUST_40923_PI426222305	GO:0003677 // GO:0005730 // GO:0009555 // GO:0007275 // GO:0003700 // GO:0045449 
CUST_15335_PI426222305	GO:0006546 // GO:0003824 // GO:0016023 // GO:0003883 // GO:0012505 // GO:0046686 // GO:0006221 // GO:0016887 // GO:0009793 // GO:0009218 
CUST_7957_PI426222305
CUST_22983_PI426222305	GO:0005622 // GO:0009507 
CUST_49391_PI426222305	GO:0005515 // GO:0005739 // GO:0009536 // GO:0005886 // GO:0009737 
CUST_47016_PI426222305
CUST_23425_PI426222305	GO:0008415 // GO:0016747 
CUST_9642_PI426222305
CUST_43962_PI426222305
CUST_28265_PI426222305	GO:0015074 // GO:0016020 // GO:0055085 // GO:0003677 // GO:0016036 // GO:0042626 // GO:0005622 // GO:0006817 // GO:0007264 // GO:0016021 
CUST_1202_PI426222305	GO:0005515 
CUST_22531_PI426222305	GO:0005874 // GO:0005635 // GO:0005739 // GO:0007017 // GO:0009553 // GO:0005886 // GO:0051641 // GO:0007018 // GO:0000910 // GO:0007020 // GO:0051258 // GO:0010103 // GO:0005618 // GO:0043234 // GO:0046785 // GO:0005198 // GO:0005525 // GO:0048366 
CUST_51522_PI426222305
CUST_17303_PI426222305	GO:0006810 // GO:0009055 // GO:0022900 // GO:0009535 // GO:0046872 // GO:0055114 
CUST_15567_PI426222305
CUST_37612_PI426222305	GO:0005840 // GO:0016020 // GO:0016023 // GO:0055114 // GO:0012505 // GO:0004713 // GO:0016787 // GO:0005829 // GO:0004672 // GO:0004888 // GO:0005886 // GO:0016491 // GO:0006810 // GO:0005634 // GO:0019199 // GO:0005529 // GO:0016301 // GO:0006468 // GO:0003676 // GO:0046777 // GO:0005773 // GO:0046872 // GO:0030246 // GO:0006508 // GO:0004674 // GO:0006412 // GO:0048544 // GO:0034613 // GO:0004675 // GO:0005215 
CUST_24271_PI426222305
CUST_23399_PI426222305	GO:0012505 // GO:0004857 // GO:0016023 
CUST_43270_PI426222305
CUST_30436_PI426222305	GO:0016747 // GO:0016740 
CUST_27863_PI426222305
CUST_23141_PI426222305	GO:0006468 // GO:0042742 // GO:0004713 // GO:0046686 // GO:0046872 // GO:0004674 // GO:0005829 // GO:0005507 // GO:0046685 // GO:0010038 
CUST_16060_PI426222305
CUST_29007_PI426222305	GO:0005634 // GO:0010154 // GO:0009409 // GO:0048440 // GO:0030528 // GO:0045449 // GO:0010114 // GO:0003700 
CUST_4489_PI426222305	GO:0010583 // GO:0005506 // GO:0045431 // GO:0055114 // GO:0051213 // GO:0016706 // GO:0019748 // GO:0009805 // GO:0016491 
CUST_3420_PI426222305
CUST_32196_PI426222305	GO:0015093 // GO:0015684 // GO:0005622 // GO:0016021 // GO:0005739 // GO:0000917 // GO:0009507 
CUST_5832_PI426222305	GO:0007018 // GO:0005792 // GO:0030904 // GO:0023034 // GO:0006520 // GO:0007154 // GO:0048364 // GO:0035091 // GO:0005875 // GO:0006623 // GO:0005515 // GO:0003777 // GO:0005771 // GO:0008333 // GO:0007242 
CUST_28929_PI426222305
CUST_49378_PI426222305	GO:0004713 // GO:0005634 // GO:0004674 // GO:0005829 // GO:0006468 // GO:0030528 // GO:0003700 // GO:0045449 
CUST_10534_PI426222305	GO:0005515 // GO:0005622 // GO:0003676 
CUST_12833_PI426222305
CUST_6501_PI426222305	GO:0005515 
CUST_22794_PI426222305	GO:0005840 // GO:0007018 // GO:0003723 // GO:0003729 // GO:0005874 // GO:0005488 // GO:0006412 // GO:0005198 // GO:0016071 // GO:0005886 
CUST_42989_PI426222305	GO:0005634 // GO:0030528 // GO:0045449 
CUST_33351_PI426222305	GO:0006396 // GO:0042393 // GO:0003723 // GO:0005634 // GO:0003677 // GO:0030154 // GO:0006334 // GO:0005737 // GO:0046686 // GO:0016787 // GO:0008283 // GO:0003682 
CUST_47778_PI426222305
CUST_44977_PI426222305	GO:0003677 // GO:0005524 // GO:0005529 // GO:0016301 // GO:0006468 // GO:0016023 // GO:0005488 // GO:0046983 // GO:0012505 // GO:0004713 // GO:0004674 // GO:0004672 // GO:0016021 // GO:0045449 // GO:0008610 
CUST_44512_PI426222305	GO:0005634 // GO:0003677 // GO:0016567 // GO:0004842 // GO:0005515 // GO:0006511 // GO:0007275 // GO:0008138 // GO:0006470 // GO:0009507 
CUST_5742_PI426222305	GO:0015986 // GO:0045261 // GO:0009536 
CUST_3012_PI426222305	GO:0009535 // GO:0005874 // GO:0005938 // GO:0003774 // GO:0045334 // GO:0006096 // GO:0005737 // GO:0004713 // GO:0005515 // GO:0003700 // GO:0030276 // GO:0006468 // GO:0046686 // GO:0006412 // GO:0045449 // GO:0010051 // GO:0005840 // GO:0003677 // GO:0006355 // GO:0016192 // GO:0006897 // GO:0005739 // GO:0005886 // GO:0000266 // GO:0050832 // GO:0048488 // GO:0009920 // GO:0005773 // GO:0004674 // GO:0051301 // GO:0007049 // GO:0009793 
CUST_29480_PI426222305	GO:0016020 // GO:0004713 // GO:0004674 // GO:0005529 // GO:0016301 // GO:0048544 // GO:0006468 
CUST_5656_PI426222305	GO:0005840 // GO:0005730 // GO:0006412 // GO:0022627 // GO:0005886 // GO:0009507 
CUST_9398_PI426222305
CUST_29610_PI426222305
CUST_51593_PI426222305	GO:0016020 // GO:0010583 // GO:0015238 // GO:0005488 // GO:0005737 // GO:0009751 // GO:0046686 // GO:0009407 // GO:0015297 
CUST_25900_PI426222305	GO:0009055 // GO:0020037 // GO:0016021 // GO:0006812 // GO:0004497 // GO:0008324 // GO:0055114 
CUST_52836_PI426222305	GO:0016491 
CUST_1904_PI426222305
CUST_17749_PI426222305	GO:0004672 // GO:0000151 // GO:0016567 // GO:0006950 // GO:0004842 
CUST_26527_PI426222305	GO:0016538 // GO:0004716 // GO:0005737 // GO:0004713 // GO:0006573 // GO:0004714 // GO:0009814 // GO:0008442 // GO:0004689 // GO:0008338 // GO:0016301 // GO:0016909 // GO:0006468 // GO:0004710 // GO:0006915 // GO:0006098 // GO:0004708 // GO:0004692 // GO:0016307 // GO:0008349 // GO:0042557 // GO:0009651 // GO:0005886 // GO:0035004 // GO:0051735 // GO:0008545 // GO:0000165 // GO:0009409 // GO:0004697 // GO:0008443 // GO:0004674 // GO:0006952 // GO:0051734 // GO:0004675 // GO:0050662 
CUST_28207_PI426222305	GO:0003993 
CUST_16147_PI426222305	GO:0016020 // GO:0032928 // GO:0005634 // GO:0009517 // GO:0016122 // GO:0003676 // GO:0009688 // GO:0009941 // GO:0006457 // GO:0003824 // GO:0005737 // GO:0008360 // GO:0055114 // GO:0009252 // GO:0051301 // GO:0007049 // GO:0016491 
CUST_22398_PI426222305
CUST_19932_PI426222305	GO:0012505 
CUST_14280_PI426222305	GO:0007031 // GO:0003723 // GO:0004402 // GO:0003779 // GO:0006413 // GO:0006635 // GO:0005515 // GO:0007010 // GO:0016558 // GO:0048598 // GO:0005778 
CUST_12691_PI426222305	GO:0005634 // GO:0010154 // GO:0006355 // GO:0043565 // GO:0003700 
CUST_15506_PI426222305
CUST_14378_PI426222305	GO:0006396 // GO:0003723 // GO:0005515 // GO:0016779 // GO:0016021 // GO:0009579 // GO:0015979 
CUST_30924_PI426222305
CUST_6301_PI426222305	GO:0010468 // GO:0004725 // GO:0016023 // GO:0005737 // GO:0016791 // GO:0009737 // GO:0009505 // GO:0006508 // GO:0004185 // GO:0008138 // GO:0005576 // GO:0006470 
CUST_27600_PI426222305
CUST_48154_PI426222305
CUST_10333_PI426222305	GO:0009735 
CUST_42551_PI426222305
CUST_28247_PI426222305	GO:0006281 // GO:0006499 // GO:0016567 // GO:0004842 // GO:0005515 // GO:0000151 // GO:0006310 // GO:0016491 
CUST_39569_PI426222305	GO:0005840 // GO:0016021 // GO:0006412 // GO:0008219 // GO:0009793 
CUST_50954_PI426222305
CUST_47383_PI426222305	GO:0046677 // GO:0012505 // GO:0030655 // GO:0008800 // GO:0005488 
CUST_6773_PI426222305	GO:0004713 // GO:0004674 // GO:0005515 // GO:0006284 // GO:0006281 // GO:0006468 // GO:0009536 // GO:0003824 
CUST_10782_PI426222305	GO:0009793 
CUST_50746_PI426222305
CUST_43996_PI426222305	GO:0006886 // GO:0006810 // GO:0008320 // GO:0016021 // GO:0016023 // GO:0005215 // GO:0005773 
CUST_38359_PI426222305
CUST_1961_PI426222305
CUST_8205_PI426222305
CUST_39866_PI426222305	GO:0005634 // GO:0016818 // GO:0045449 
CUST_32773_PI426222305	GO:0005634 // GO:0006355 // GO:0043565 // GO:0003700 
CUST_22937_PI426222305	GO:0006810 // GO:0016020 // GO:0055085 // GO:0005488 // GO:0015822 // GO:0006839 // GO:0005743 // GO:0005739 // GO:0009507 // GO:0005215 
CUST_46301_PI426222305	GO:0015036 // GO:0005794 // GO:0005739 // GO:0009536 // GO:0055114 
CUST_47160_PI426222305
CUST_33559_PI426222305	GO:0005840 // GO:0012505 // GO:0006412 
CUST_27496_PI426222305
CUST_29206_PI426222305
CUST_25691_PI426222305	GO:0009902 // GO:0005886 
CUST_14745_PI426222305
CUST_16864_PI426222305	GO:0016020 // GO:0003677 // GO:0016023 // GO:0008236 // GO:0004190 // GO:0012505 // GO:0006508 // GO:0045449 
CUST_16422_PI426222305
CUST_31903_PI426222305
CUST_36717_PI426222305	GO:0016020 
CUST_19355_PI426222305
CUST_38935_PI426222305	GO:0003677 // GO:0005874 // GO:0005524 // GO:0006725 // GO:0046983 // GO:0005515 // GO:0004672 // GO:0017111 // GO:0007017 // GO:0008080 // GO:0016491 // GO:0006457 // GO:0007018 // GO:0008152 // GO:0006468 // GO:0003676 // GO:0006915 // GO:0004674 // GO:0006952 // GO:0005198 
CUST_2801_PI426222305	GO:0016307 // GO:0016020 // GO:0008349 // GO:0016538 // GO:0016023 // GO:0004716 // GO:0042557 // GO:0004714 // GO:0035004 // GO:0051735 // GO:0008545 // GO:0008338 // GO:0004689 // GO:0016909 // GO:0004697 // GO:0004710 // GO:0004190 // GO:0008443 // GO:0009505 // GO:0006508 // GO:0004692 // GO:0051734 // GO:0004675 
CUST_25939_PI426222305	GO:0016020 // GO:0043248 // GO:0000502 // GO:0005524 // GO:0051788 // GO:0005737 // GO:0009965 // GO:0006511 // GO:0000166 // GO:0017111 // GO:0005886 // GO:0016887 // GO:0008540 // GO:0005634 // GO:0035266 // GO:0006499 // GO:0030163 // GO:0009408 // GO:0009933 // GO:0046686 // GO:0043161 // GO:0010078 
CUST_16846_PI426222305
CUST_49531_PI426222305	GO:0003677 // GO:0005524 // GO:0005529 // GO:0006468 // GO:0016023 // GO:0005737 // GO:0055114 // GO:0003676 // GO:0006915 // GO:0006979 // GO:0004713 // GO:0004674 // GO:0005515 // GO:0006418 // GO:0006952 // GO:0004812 
CUST_41053_PI426222305
CUST_37922_PI426222305	GO:0046914 // GO:0055114 // GO:0015979 // GO:0016491 // GO:0015995 
CUST_27874_PI426222305
CUST_12072_PI426222305
CUST_19327_PI426222305	GO:0016020 // GO:0006810 // GO:0009772 // GO:0003677 // GO:0005634 // GO:0006355 // GO:0030077 // GO:0043565 // GO:0045449 // GO:0003700 // GO:0005215 
CUST_37976_PI426222305
CUST_33750_PI426222305	GO:0008757 // GO:0005634 // GO:0008152 // GO:0005829 // GO:0008168 
CUST_3123_PI426222305	GO:0016310 // GO:0009741 // GO:0016538 // GO:0004716 // GO:0009965 // GO:0004713 // GO:0005515 // GO:0004672 // GO:0004714 // GO:0004689 // GO:0008338 // GO:0016301 // GO:0016909 // GO:0006468 // GO:0004710 // GO:0007047 // GO:0032880 // GO:0004692 // GO:0016307 // GO:0009733 // GO:0003677 // GO:0008349 // GO:0006972 // GO:0016829 // GO:0042557 // GO:0005829 // GO:0009651 // GO:0016021 // GO:0005886 // GO:0035004 // GO:0008545 // GO:0051735 // GO:0005634 // GO:0004697 // GO:0042538 // GO:0006306 // GO:0003676 // GO:0009933 // GO:0016798 // GO:0048467 // GO:0008443 // GO:0009825 // GO:0004674 // GO:0051734 // GO:0004675 
CUST_17932_PI426222305	GO:0006979 // GO:0006499 // GO:0009536 // GO:0055114 // GO:0009570 
CUST_11151_PI426222305	GO:0006499 // GO:0009624 // GO:0005886 
CUST_37722_PI426222305	GO:0008152 // GO:0016853 // GO:0009686 // GO:0016829 // GO:0009685 // GO:0009536 // GO:0009740 // GO:0009507 
CUST_25567_PI426222305	GO:0005634 // GO:0006355 // GO:0005622 // GO:0009536 // GO:0005886 
CUST_28375_PI426222305	GO:0006413 // GO:0003723 // GO:0005634 // GO:0000166 // GO:0005737 // GO:0009615 
CUST_15017_PI426222305	GO:0003677 // GO:0005515 // GO:0006355 // GO:0016021 // GO:0009536 // GO:0005886 // GO:0009507 
CUST_8670_PI426222305
CUST_10978_PI426222305
CUST_46265_PI426222305
CUST_43993_PI426222305	GO:0005840 // GO:0003677 // GO:0005524 // GO:0006259 // GO:0007131 // GO:0005515 // GO:0000166 // GO:0017111 // GO:0000707 // GO:0005634 // GO:0006281 // GO:0003899 // GO:0003684 // GO:0007126 // GO:0006350 // GO:0006412 // GO:0008094 // GO:0006310 
CUST_50162_PI426222305
CUST_27035_PI426222305	GO:0009055 // GO:0005634 // GO:0016538 // GO:0042023 // GO:0051726 // GO:0051536 // GO:0009507 
CUST_47724_PI426222305	GO:0016020 // GO:0008654 // GO:0005515 // GO:0009926 // GO:0030288 // GO:0004176 // GO:0009941 // GO:0006519 // GO:0009607 // GO:0016887 // GO:0005740 // GO:0009055 // GO:0046865 // GO:0005622 // GO:0048364 // GO:0006915 // GO:0009737 // GO:0016831 // GO:0009751 // GO:0006508 // GO:0004970 // GO:0015086 // GO:0015691 // GO:0005215 // GO:0031348 // GO:0015074 // GO:0003677 // GO:0007217 // GO:0005524 // GO:0042742 // GO:0055114 // GO:0009723 // GO:0010193 // GO:0000166 // GO:0005975 // GO:0005234 // GO:0016021 // GO:0017111 // GO:0005739 // GO:0005886 // GO:0016491 // GO:0009507 // GO:0007186 // GO:0010583 // GO:0006810 // GO:0055085 // GO:0006281 // GO:0042626 // GO:0009627 // GO:0009753 // GO:0005351 // GO:0003676 // GO:0004190 // GO:0004518 // GO:0019752 // GO:0006464 // GO:0006952 // GO:0007268 
CUST_11495_PI426222305	GO:0015036 // GO:0003954 // GO:0006308 // GO:0031304 // GO:0005739 // GO:0004519 // GO:0055114 // GO:0003676 // GO:0016491 
CUST_12786_PI426222305
CUST_36284_PI426222305	GO:0003677 // GO:0005634 // GO:0009414 // GO:0042538 // GO:0016563 // GO:0009737 // GO:0007275 // GO:0003700 // GO:0045449 
CUST_50590_PI426222305
CUST_33304_PI426222305	GO:0016872 // GO:0042398 
CUST_11594_PI426222305
CUST_8398_PI426222305
CUST_49728_PI426222305
CUST_48519_PI426222305	GO:0016020 // GO:0006810 // GO:0055085 // GO:0003824 // GO:0005488 // GO:0006839 // GO:0043169 // GO:0005975 // GO:0005743 // GO:0005739 // GO:0005215 
CUST_22645_PI426222305	GO:0004198 // GO:0006508 // GO:0005622 
CUST_50772_PI426222305	GO:0016020 // GO:0006810 // GO:0055085 // GO:0016023 // GO:0009624 // GO:0006915 // GO:0006865 // GO:0005515 // GO:0006952 // GO:0005739 // GO:0005886 // GO:0015171 
CUST_48686_PI426222305	GO:0012505 // GO:0016020 // GO:0003677 // GO:0008152 // GO:0006508 // GO:0003824 // GO:0009536 // GO:0045449 
CUST_31880_PI426222305
CUST_12749_PI426222305
CUST_51835_PI426222305
CUST_45994_PI426222305
CUST_34934_PI426222305	GO:0015232 // GO:0016020 // GO:0003723 // GO:0017004 // GO:0008535 // GO:0016023 // GO:0003964 // GO:0006754 // GO:0004713 // GO:0005515 // GO:0004672 // GO:0016021 // GO:0015662 // GO:0006468 // GO:0008219 // GO:0016469 // GO:0004190 // GO:0015986 // GO:0007155 // GO:0004674 // GO:0006508 // GO:0009536 // GO:0006278 
CUST_27066_PI426222305	GO:0004866 
CUST_2998_PI426222305	GO:0016020 // GO:0009738 // GO:0016538 // GO:0004716 // GO:0005737 // GO:0004713 // GO:0004672 // GO:0004714 // GO:0007165 // GO:0004689 // GO:0008338 // GO:0016909 // GO:0006468 // GO:0004710 // GO:0006915 // GO:0006412 // GO:0004692 // GO:0005840 // GO:0016307 // GO:0008349 // GO:0042557 // GO:0005829 // GO:0005739 // GO:0005886 // GO:0004707 // GO:0035004 // GO:0051735 // GO:0008545 // GO:0005634 // GO:0004697 // GO:0005773 // GO:0008443 // GO:0004674 // GO:0051734 // GO:0004675 
CUST_27762_PI426222305
CUST_51351_PI426222305
CUST_14410_PI426222305	GO:0016020 // GO:0003677 // GO:0055085 // GO:0016023 // GO:0005773 // GO:0005618 // GO:0016021 // GO:0005886 // GO:0022891 // GO:0000723 // GO:0022857 // GO:0005215 
CUST_18097_PI426222305	GO:0009505 // GO:0005739 // GO:0005886 // GO:0005773 
CUST_971_PI426222305	GO:0006810 // GO:0000166 // GO:0005622 // GO:0003676 
CUST_9012_PI426222305	GO:0008152 // GO:0016758 // GO:0009536 // GO:0009507 // GO:0016887 
CUST_46313_PI426222305	GO:0005515 // GO:0000151 // GO:0016567 // GO:0005739 // GO:0004842 
CUST_7744_PI426222305	GO:0006446 // GO:0009941 
CUST_46116_PI426222305	GO:0016773 // GO:0004428 
CUST_44844_PI426222305
CUST_30183_PI426222305	GO:0009535 // GO:0009536 
CUST_36697_PI426222305	GO:0006281 // GO:0005524 // GO:0006260 // GO:0006468 // GO:0055114 // GO:0008415 // GO:0004713 // GO:0016747 // GO:0009536 // GO:0048255 // GO:0006310 // GO:0009086 // GO:0009507 // GO:0016491 
CUST_47468_PI426222305	GO:0005634 // GO:0003677 // GO:0009733 // GO:0006334 // GO:0009739 // GO:0009753 // GO:0042803 // GO:0009723 // GO:0009737 // GO:0009751 // GO:0046686 // GO:0009651 // GO:0003700 // GO:0045449 // GO:0000786 
CUST_15594_PI426222305
CUST_18510_PI426222305
CUST_5500_PI426222305	GO:0016020 // GO:0007018 // GO:0007165 // GO:0019898 // GO:0005622 // GO:0005875 // GO:0005515 // GO:0004888 // GO:0003777 // GO:0006935 // GO:0005886 // GO:0009507 // GO:0015979 
CUST_41258_PI426222305
CUST_28818_PI426222305	GO:0005634 // GO:0003677 // GO:0009733 // GO:0006355 // GO:0009753 // GO:0009739 // GO:0009723 // GO:0009737 // GO:0009751 // GO:0046686 // GO:0009651 // GO:0045449 // GO:0003700 // GO:0009507 
CUST_44472_PI426222305
CUST_36780_PI426222305	GO:0020037 // GO:0005634 // GO:0009733 // GO:0009409 // GO:0009734 // GO:0055114 // GO:0010200 // GO:0043565 // GO:0005739 // GO:0004497 // GO:0005886 // GO:0045449 // GO:0003700 
CUST_6354_PI426222305	GO:0080008 // GO:0006508 // GO:0000166 
CUST_24845_PI426222305
CUST_38801_PI426222305	GO:0016020 // GO:0055085 // GO:0015238 // GO:0015297 // GO:0005886 
CUST_17782_PI426222305	GO:0005840 // GO:0003677 // GO:0006499 // GO:0006412 // GO:0005886 
CUST_9961_PI426222305	GO:0006810 // GO:0046872 // GO:0005622 
CUST_50599_PI426222305
CUST_5208_PI426222305
CUST_14412_PI426222305	GO:0016020 // GO:0005634 // GO:0008233 // GO:0009416 // GO:0009908 // GO:0005515 // GO:0006508 // GO:0043565 // GO:0004871 // GO:0003700 // GO:0045449 
CUST_17572_PI426222305
CUST_18723_PI426222305	GO:0005783 // GO:0034976 // GO:0016023 // GO:0031224 // GO:0009058 // GO:0005515 // GO:0004888 // GO:0009941 // GO:0045087 // GO:0006457 // GO:0007165 // GO:0009408 // GO:0006915 // GO:0006413 // GO:0046686 // GO:0009617 // GO:0022626 // GO:0005788 // GO:0009414 // GO:0005524 // GO:0006950 // GO:0055114 // GO:0009860 // GO:0005730 // GO:0005829 // GO:0017111 // GO:0005739 // GO:0005886 // GO:0009507 // GO:0009644 // GO:0010583 // GO:0009409 // GO:0042542 // GO:0005773 // GO:0003676 // GO:0005618 // GO:0009615 
CUST_1407_PI426222305	GO:0016020 // GO:0006097 // GO:0006739 // GO:0005777 // GO:0042742 // GO:0055114 // GO:0005507 // GO:0005829 // GO:0009651 // GO:0005739 // GO:0005886 // GO:0009507 // GO:0009055 // GO:0016616 // GO:0008152 // GO:0030488 // GO:0051287 // GO:0010043 // GO:0006536 // GO:0016831 // GO:0004450 // GO:0046686 // GO:0046872 // GO:0009536 // GO:0016429 
CUST_42852_PI426222305	GO:0009751 // GO:0003677 // GO:0005634 // GO:0009739 // GO:0003700 // GO:0045449 
CUST_21304_PI426222305	GO:0005515 // GO:0005622 // GO:0003725 
CUST_26077_PI426222305
CUST_51399_PI426222305
CUST_35316_PI426222305	GO:0016020 // GO:0008643 // GO:0055085 // GO:0016021 // GO:0005351 // GO:0022891 
CUST_23025_PI426222305	GO:0005840 // GO:0005622 // GO:0022625 // GO:0003824 // GO:0055114 // GO:0005730 // GO:0006412 // GO:0005739 // GO:0009507 // GO:0005746 
CUST_34661_PI426222305	GO:0005634 // GO:0005515 // GO:0043565 // GO:0003700 // GO:0045449 
CUST_7632_PI426222305	GO:0000085 // GO:0005515 // GO:0009640 // GO:0010388 
CUST_6057_PI426222305	GO:0012505 
CUST_15111_PI426222305	GO:0003677 // GO:0003993 // GO:0016023 // GO:0004722 // GO:0012505 // GO:0046872 // GO:0016787 // GO:0045449 // GO:0003723 
CUST_10651_PI426222305	GO:0006508 // GO:0004181 
CUST_8193_PI426222305	GO:0005515 // GO:0005829 // GO:0006904 // GO:0005739 // GO:0006887 
CUST_28024_PI426222305	GO:0009536 // GO:0009941 
CUST_5230_PI426222305	GO:0005634 // GO:0006355 // GO:0043565 // GO:0003700 
CUST_2227_PI426222305	GO:0016020 // GO:0005634 // GO:0009959 // GO:0006499 // GO:0009416 // GO:0009723 // GO:0009658 // GO:0006508 // GO:0008237 // GO:0010207 // GO:0018024 // GO:0016568 // GO:0010027 // GO:0009507 
CUST_35544_PI426222305	GO:0008408 // GO:0005622 // GO:0006139 // GO:0003676 
CUST_47374_PI426222305
CUST_30049_PI426222305
CUST_33833_PI426222305	GO:0051444 // GO:0043687 // GO:0051440 // GO:0019787 // GO:0051246 // GO:0051443 // GO:0004842 // GO:0006511 
CUST_15148_PI426222305	GO:0009705 // GO:0019722 // GO:0005886 // GO:0003676 // GO:0005773 // GO:0022626 
CUST_32167_PI426222305	GO:0016307 // GO:0016020 // GO:0003677 // GO:0005524 // GO:0008349 // GO:0016538 // GO:0016023 // GO:0012505 // GO:0042557 // GO:0005515 // GO:0015078 // GO:0016887 // GO:0035004 // GO:0009507 // GO:0010583 // GO:0008545 // GO:0051735 // GO:0005634 // GO:0007018 // GO:0007165 // GO:0016301 // GO:0005622 // GO:0016909 // GO:0015986 // GO:0008443 // GO:0006952 // GO:0033177 // GO:0009725 // GO:0003777 // GO:0051734 // GO:0004690 // GO:0004675 // GO:0045449 
CUST_38697_PI426222305
CUST_47116_PI426222305	GO:0009055 // GO:0005634 // GO:0016023 // GO:0055114 // GO:0006979 // GO:0005515 // GO:0005618 // GO:0004601 // GO:0003700 
CUST_5334_PI426222305
CUST_24733_PI426222305
CUST_25618_PI426222305	GO:0006457 // GO:0000166 // GO:0009536 // GO:0003676 // GO:0009507 
CUST_29980_PI426222305	GO:0003723 // GO:0005634 // GO:0009733 // GO:0009826 // GO:0009409 // GO:0009649 // GO:0009909 // GO:0006364 // GO:0009737 // GO:0048573 // GO:0003700 
CUST_30742_PI426222305	GO:0016020 // GO:0009826 // GO:0009897 // GO:0042802 // GO:0042127 // GO:0003824 // GO:0010103 // GO:0009863 // GO:0042353 // GO:0006508 // GO:0016757 // GO:0005507 // GO:0005794 // GO:0043086 // GO:0016491 
CUST_21905_PI426222305
CUST_2180_PI426222305
CUST_21815_PI426222305	GO:0009055 // GO:0020037 // GO:0004497 // GO:0055114 
CUST_41805_PI426222305	GO:0003906 // GO:0003677 // GO:0006284 // GO:0006281 // GO:0005506 // GO:0005622 // GO:0003824 // GO:0042644 // GO:0000166 // GO:0019104 // GO:0009536 // GO:0004519 
CUST_677_PI426222305
CUST_28504_PI426222305	GO:0003677 // GO:0009536 
CUST_3083_PI426222305	GO:0010090 // GO:0045010 
CUST_50568_PI426222305
CUST_46221_PI426222305
CUST_52403_PI426222305	GO:0030246 // GO:0008757 // GO:0016853 // GO:0008168 // GO:0019318 
CUST_47874_PI426222305	GO:0009055 // GO:0005783 // GO:0016853 // GO:0034976 // GO:0016023 // GO:0055114 // GO:0006979 // GO:0007155 // GO:0005739 // GO:0005886 // GO:0009507 
CUST_35456_PI426222305	GO:0009644 // GO:0005634 // GO:0005524 // GO:0006468 // GO:0006950 // GO:0003824 // GO:0042542 // GO:0009408 // GO:0005488 // GO:0004713 // GO:0046686 // GO:0004674 // GO:0005829 // GO:0004723 // GO:0005886 
CUST_40250_PI426222305
CUST_51566_PI426222305	GO:0018658 // GO:0008152 // GO:0006355 // GO:0006725 // GO:0016023 // GO:0055114 // GO:0012505 // GO:0004497 // GO:0003700 // GO:0016491 
CUST_28712_PI426222305	GO:0002204 // GO:0005634 // GO:0003684 // GO:0005515 // GO:0006298 // GO:0030983 // GO:0005886 // GO:0005773 
CUST_48360_PI426222305
CUST_9912_PI426222305
CUST_51734_PI426222305	GO:0009055 // GO:0020037 // GO:0016829 // GO:0004497 // GO:0016023 
CUST_41818_PI426222305
CUST_19260_PI426222305	GO:0016020 // GO:0005524 // GO:0008565 // GO:0005737 // GO:0009396 // GO:0016874 // GO:0009252 // GO:0009058 // GO:0048037 // GO:0016616 // GO:0003824 // GO:0008360 // GO:0005488 // GO:0015937 // GO:0006886 // GO:0004326 // GO:0051301 
CUST_13079_PI426222305	GO:0005840 // GO:0003723 // GO:0003677 // GO:0006281 // GO:0006351 // GO:0046983 // GO:0003899 // GO:0006350 // GO:0006354 // GO:0006412 // GO:0009295 // GO:0009507 
CUST_2854_PI426222305	GO:0005794 // GO:0005739 
CUST_42779_PI426222305
CUST_45962_PI426222305
CUST_14805_PI426222305
CUST_41287_PI426222305
CUST_1479_PI426222305
CUST_23858_PI426222305	GO:0008415 // GO:0016747 
CUST_38956_PI426222305	GO:0003677 // GO:0005634 // GO:0005515 // GO:0005829 // GO:0030528 // GO:0004386 // GO:0045449 
CUST_4402_PI426222305	GO:0008519 // GO:0016020 // GO:0005524 // GO:0005777 // GO:0055114 // GO:0008237 // GO:0009378 // GO:0000166 // GO:0016021 // GO:0017111 // GO:0004176 // GO:0005739 // GO:0016491 // GO:0016887 // GO:0006810 // GO:0006281 // GO:0003824 // GO:0030163 // GO:0006508 // GO:0009536 // GO:0003678 // GO:0006310 // GO:0006629 
CUST_35522_PI426222305	GO:0003677 // GO:0046983 
CUST_24611_PI426222305	GO:0016020 // GO:0005840 // GO:0003723 // GO:0003824 // GO:0005730 // GO:0005515 // GO:0006412 // GO:0022627 // GO:0005886 // GO:0050662 // GO:0009507 // GO:0022626 
CUST_27750_PI426222305
CUST_41817_PI426222305	GO:0016023 // GO:0005886 
CUST_16476_PI426222305	GO:0016020 // GO:0043169 // GO:0005975 // GO:0016021 // GO:0003824 // GO:0016023 
CUST_43895_PI426222305	GO:0005488 
CUST_48402_PI426222305
CUST_9204_PI426222305	GO:0006790 // GO:0009611 // GO:0015969 // GO:0016469 // GO:0003824 // GO:0009737 // GO:0015986 // GO:0009536 // GO:0015031 // GO:0009507 
CUST_17904_PI426222305	GO:0009055 // GO:0005840 // GO:0016020 // GO:0005506 // GO:0016023 // GO:0008219 // GO:0055114 // GO:0006952 // GO:0016021 // GO:0006412 // GO:0005886 // GO:0016491 
CUST_24287_PI426222305	GO:0016307 // GO:0016020 // GO:0003677 // GO:0005524 // GO:0008349 // GO:0016538 // GO:0016023 // GO:0012505 // GO:0042557 // GO:0005515 // GO:0015078 // GO:0016887 // GO:0035004 // GO:0009507 // GO:0010583 // GO:0008545 // GO:0051735 // GO:0005634 // GO:0007018 // GO:0007165 // GO:0016301 // GO:0005622 // GO:0016909 // GO:0015986 // GO:0008443 // GO:0006952 // GO:0033177 // GO:0009725 // GO:0003777 // GO:0051734 // GO:0004690 // GO:0004675 // GO:0045449 
CUST_557_PI426222305	GO:0012505 // GO:0015232 // GO:0016020 // GO:0017004 // GO:0005739 // GO:0008535 
CUST_7783_PI426222305
CUST_24704_PI426222305	GO:0012505 // GO:0009058 // GO:0009821 // GO:0005622 // GO:0005739 // GO:0010584 // GO:0003676 
CUST_43632_PI426222305
CUST_45392_PI426222305
CUST_12083_PI426222305	GO:0016020 // GO:0005515 // GO:0000151 // GO:0016567 // GO:0015238 // GO:0015297 // GO:0004842 
CUST_25555_PI426222305	GO:0016787 // GO:0008152 // GO:0005829 // GO:0051287 // GO:0003824 
CUST_14934_PI426222305	GO:0008152 // GO:0009536 // GO:0003824 
CUST_50089_PI426222305
CUST_4535_PI426222305	GO:0005506 // GO:0019760 // GO:0055114 // GO:0009851 // GO:0005829 // GO:0004672 // GO:0050302 // GO:0042545 // GO:0016491 // GO:0009055 // GO:0006468 // GO:0051536 // GO:0009688 // GO:0004031 // GO:0046872 // GO:0005618 // GO:0006508 // GO:0018488 // GO:0010293 // GO:0006629 
CUST_3104_PI426222305
CUST_34445_PI426222305
CUST_6488_PI426222305	GO:0016020 // GO:0006810 // GO:0055085 // GO:0008152 // GO:0016597 // GO:0005488 // GO:0003676 // GO:0016765 // GO:0005509 // GO:0000166 // GO:0005743 // GO:0005215 
CUST_42198_PI426222305	GO:0005515 // GO:0006412 // GO:0005975 // GO:0016023 // GO:0015935 
CUST_23116_PI426222305	GO:0005634 // GO:0008152 // GO:0045941 // GO:0016787 // GO:0003824 // GO:0016563 // GO:0006629 
CUST_50022_PI426222305
CUST_49191_PI426222305	GO:0012505 // GO:0005515 // GO:0007165 // GO:0016301 
CUST_13645_PI426222305
CUST_22159_PI426222305
CUST_33521_PI426222305	GO:0006826 // GO:0006508 // GO:0004197 // GO:0009651 // GO:0055114 // GO:0016491 
CUST_33966_PI426222305	GO:0016020 // GO:0004659 // GO:0009416 // GO:0016023 // GO:0008235 // GO:0004930 // GO:0012505 // GO:0004177 // GO:0005515 // GO:0005234 // GO:0016021 // GO:0030288 // GO:0006874 // GO:0006810 // GO:0007186 // GO:0009624 // GO:0006811 // GO:0005261 // GO:0005773 // GO:0006508 // GO:0004970 // GO:0005217 
CUST_29359_PI426222305
CUST_15055_PI426222305
CUST_49134_PI426222305
CUST_7162_PI426222305
CUST_2114_PI426222305	GO:0005634 // GO:0003677 // GO:0005515 // GO:0006355 // GO:0006952 // GO:0006350 // GO:0030528 
CUST_21278_PI426222305	GO:0005634 // GO:0006281 // GO:0004416 // GO:0019243 // GO:0016788 // GO:0008081 // GO:0016787 // GO:0006464 // GO:0006350 // GO:0009651 // GO:0005739 
CUST_48988_PI426222305	GO:0003676 
CUST_9031_PI426222305	GO:0003677 // GO:0005634 // GO:0009733 // GO:0010154 // GO:0006869 // GO:0006355 // GO:0009734 // GO:0055114 // GO:0046983 // GO:0008289 // GO:0009908 // GO:0043565 // GO:0009725 // GO:0009536 // GO:0045449 // GO:0003700 
CUST_15590_PI426222305
CUST_14859_PI426222305
CUST_29659_PI426222305
CUST_5288_PI426222305	GO:0007165 // GO:0009414 // GO:0006073 // GO:0016023 // GO:0055114 // GO:0003676 // GO:0008033 // GO:0012505 // GO:0004553 // GO:0005618 // GO:0000166 // GO:0005507 // GO:0005975 // GO:0005739 // GO:0004540 // GO:0008447 // GO:0016491 
CUST_37491_PI426222305	GO:0016020 // GO:0010008 // GO:0003723 // GO:0003677 // GO:0006571 // GO:0009414 // GO:0006355 // GO:0004427 // GO:0016023 // GO:0001522 // GO:0016192 // GO:0009705 // GO:0000160 // GO:0008234 // GO:0009926 // GO:0016021 // GO:0009651 // GO:0005739 // GO:0009941 // GO:0005886 // GO:0015992 // GO:0009678 // GO:0000786 // GO:0005634 // GO:0008152 // GO:0006334 // GO:0005488 // GO:0003676 // GO:0016757 // GO:0006508 // GO:0048366 
CUST_24279_PI426222305	GO:0004722 // GO:0008287 // GO:0004713 // GO:0005515 // GO:0031559 // GO:0008152 // GO:0006468 // GO:0005622 // GO:0003824 // GO:0048364 // GO:0015977 // GO:0006508 // GO:0000250 // GO:0006412 // GO:0016866 // GO:0016104 // GO:0045449 // GO:0006629 // GO:0019745 // GO:0005840 // GO:0003677 // GO:0042299 // GO:0009555 // GO:0006073 // GO:0016829 // GO:0008237 // GO:0006470 // GO:0005739 // GO:0010027 // GO:0005773 // GO:0003676 // GO:0004674 // GO:0005618 
CUST_52167_PI426222305
CUST_24549_PI426222305
CUST_12159_PI426222305	GO:0006820 // GO:0008308 // GO:0005741 
CUST_5998_PI426222305	GO:0006820 // GO:0016020 // GO:0005634 // GO:0055085 // GO:0005452 // GO:0005351 // GO:0016192 // GO:0008643 // GO:0005515 // GO:0005794 // GO:0016021 // GO:0005215 // GO:0022891 
CUST_6934_PI426222305	GO:0016301 // GO:0006468 // GO:0004691 // GO:0004713 // GO:0004693 // GO:0004674 // GO:0005829 // GO:0008603 // GO:0004672 
CUST_26787_PI426222305	GO:0016757 // GO:0009250 
CUST_10143_PI426222305
CUST_23661_PI426222305	GO:0016020 // GO:0005783 // GO:0005515 // GO:0006952 // GO:0004888 // GO:0006915 
CUST_49601_PI426222305	GO:0010583 // GO:0009734 // GO:0005737 // GO:0006979 // GO:0046686 // GO:0009407 // GO:0016740 // GO:0005886 // GO:0042631 // GO:0009570 
CUST_32716_PI426222305	GO:0009611 // GO:0005515 
CUST_7_PI426222305	GO:0005634 // GO:0009790 // GO:0030528 // GO:0003824 // GO:0003700 // GO:0045449 
CUST_9100_PI426222305	GO:0016020 // GO:0005451 // GO:0055085 // GO:0016021 // GO:0015299 // GO:0006812 
CUST_32480_PI426222305	GO:0016020 // GO:0055114 // GO:0003700 // GO:0045449 // GO:0003676 
CUST_857_PI426222305	GO:0005515 // GO:0005739 // GO:0005737 // GO:0005886 
CUST_15764_PI426222305
CUST_26639_PI426222305	GO:0016020 // GO:0016763 // GO:0018071 // GO:0006417 // GO:0046983 // GO:0006614 // GO:0008138 // GO:0006470 // GO:0009536 // GO:0000107 
CUST_31697_PI426222305	GO:0046686 // GO:0005524 // GO:0006418 // GO:0005829 // GO:0004812 // GO:0006434 // GO:0005737 
CUST_14379_PI426222305	GO:0009055 // GO:0016627 // GO:0006468 // GO:0048767 // GO:0055114 // GO:0004713 // GO:0004674 // GO:0006508 // GO:0004197 // GO:0003995 // GO:0016491 // GO:0016887 
CUST_28020_PI426222305
CUST_9652_PI426222305
CUST_15560_PI426222305	GO:0005634 // GO:0045449 
CUST_28013_PI426222305	GO:0043141 // GO:0004386 // GO:0008796 // GO:0008026 // GO:0003676 
CUST_30512_PI426222305
CUST_44224_PI426222305	GO:0009055 // GO:0006812 // GO:0005488 // GO:0055114 // GO:0015038 // GO:0009536 // GO:0015297 // GO:0009507 
CUST_21323_PI426222305
CUST_7936_PI426222305
CUST_9846_PI426222305	GO:0016020 // GO:0004674 // GO:0055114 
CUST_28226_PI426222305	GO:0015093 // GO:0015684 // GO:0005622 // GO:0016021 
CUST_28019_PI426222305	GO:0016020 // GO:0020037 // GO:0004497 // GO:0055114 // GO:0008026 // GO:0003676 
CUST_26307_PI426222305
CUST_29108_PI426222305
CUST_38518_PI426222305
CUST_32765_PI426222305	GO:0005654 // GO:0003677 // GO:0006355 // GO:0016564 // GO:0010048 
CUST_26998_PI426222305	GO:0016020 // GO:0005840 // GO:0005783 // GO:0042335 // GO:0006970 // GO:0048868 // GO:0009416 // GO:0016023 // GO:0012505 // GO:0005739 // GO:0016747 // GO:0006633 // GO:0008610 // GO:0009611 // GO:0009913 // GO:0009826 // GO:0000038 // GO:0009409 // GO:0008415 // GO:0030497 // GO:0006508 // GO:0016210 // GO:0004197 // GO:0006412 // GO:0009536 // GO:0022626 
CUST_18816_PI426222305	GO:0005886 
CUST_20236_PI426222305
CUST_51626_PI426222305	GO:0016020 // GO:0004713 // GO:0004674 // GO:0004672 // GO:0006468 // GO:0005739 // GO:0016023 
CUST_18603_PI426222305	GO:0003677 // GO:0006355 
CUST_11245_PI426222305	GO:0008152 
CUST_38180_PI426222305
CUST_31670_PI426222305	GO:0005634 // GO:0006355 // GO:0043565 // GO:0045449 // GO:0003700 
CUST_38250_PI426222305	GO:0008146 
CUST_38721_PI426222305
CUST_23702_PI426222305
CUST_37374_PI426222305
CUST_48231_PI426222305
CUST_44110_PI426222305	GO:0012505 
CUST_26794_PI426222305	GO:0016307 // GO:0051735 // GO:0006499 // GO:0016301 // GO:0016538 // GO:0006468 // GO:0008443 // GO:0004713 // GO:0042557 // GO:0004674 // GO:0051734 // GO:0035004 
CUST_16914_PI426222305
CUST_50892_PI426222305	GO:0016020 
CUST_30000_PI426222305
CUST_6170_PI426222305
CUST_25349_PI426222305
CUST_34629_PI426222305	GO:0009536 // GO:0008033 
CUST_48013_PI426222305
CUST_38984_PI426222305	GO:0016020 // GO:0005634 // GO:0003677 // GO:0006508 // GO:0008234 // GO:0005730 // GO:0006334 // GO:0015992 // GO:0000786 
CUST_52529_PI426222305
CUST_52601_PI426222305
CUST_10732_PI426222305
CUST_5690_PI426222305	GO:0000922 // GO:0005815 // GO:0000226 // GO:0006355 // GO:0005635 // GO:0006468 // GO:0007020 // GO:0015631 // GO:0004713 // GO:0004674 // GO:0005515 // GO:0009898 // GO:0003700 // GO:0016491 
CUST_46968_PI426222305
CUST_39423_PI426222305	GO:0016020 // GO:0008349 // GO:0055114 // GO:0048573 // GO:0004713 // GO:0004672 // GO:0007623 // GO:0008545 // GO:0009055 // GO:0016301 // GO:0006468 // GO:0016909 // GO:0004691 // GO:0004674 // GO:0008603 // GO:0004690 // GO:0004675 
CUST_35228_PI426222305
CUST_39916_PI426222305	GO:0009414 // GO:0009741 // GO:0006950 // GO:0009687 // GO:0009739 // GO:0055114 // GO:0019825 // GO:0010295 // GO:0012505 // GO:0016021 // GO:0009269 // GO:0050832 // GO:0009055 // GO:0020037 // GO:0009737 // GO:0004497 // GO:0018595 // GO:0019113 // GO:0009639 
CUST_21153_PI426222305
CUST_52550_PI426222305
CUST_34977_PI426222305	GO:0005634 // GO:0003677 // GO:0006464 // GO:0045449 
CUST_18474_PI426222305
CUST_35674_PI426222305
CUST_25736_PI426222305	GO:0006457 // GO:0005634 // GO:0000338 // GO:0030163 // GO:0009640 // GO:0006511 // GO:0007275 // GO:0009536 // GO:0015031 
CUST_35937_PI426222305
CUST_46147_PI426222305	GO:0005618 // GO:0004857 
CUST_46335_PI426222305	GO:0006979 // GO:0005634 // GO:0005515 // GO:0004601 // GO:0019762 // GO:0010043 // GO:0005737 
CUST_31945_PI426222305
CUST_8366_PI426222305	GO:0005634 // GO:0016818 // GO:0045449 
CUST_29829_PI426222305
CUST_10389_PI426222305	GO:0005634 // GO:0005515 // GO:0006350 // GO:0016568 // GO:0018024 
CUST_26141_PI426222305	GO:0016020 // GO:0003723 // GO:0016567 // GO:0009231 // GO:0004386 // GO:0008026 // GO:0005515 // GO:0043565 // GO:0003700 // GO:0009507 // GO:0005634 // GO:0016462 // GO:0005622 // GO:0004842 // GO:0003676 // GO:0006915 // GO:0006952 // GO:0000151 // GO:0009536 
CUST_16490_PI426222305	GO:0003723 
CUST_3366_PI426222305
CUST_13710_PI426222305	GO:0016020 // GO:0016857 // GO:0003824 // GO:0005488 // GO:0009225 // GO:0005794 // GO:0016021 // GO:0005975 // GO:0044237 // GO:0050662 
CUST_38269_PI426222305	GO:0003677 // GO:0006073 // GO:0005694 // GO:0016798 // GO:0012505 // GO:0004553 // GO:0005618 // GO:0050662 
CUST_37368_PI426222305
CUST_2459_PI426222305	GO:0005634 // GO:0003677 // GO:0005515 // GO:0006355 
CUST_7407_PI426222305	GO:0006810 // GO:0009409 // GO:0016773 // GO:0006096 // GO:0001666 // GO:0009651 // GO:0004396 // GO:0009536 // GO:0009507 
CUST_14722_PI426222305	GO:0009611 
CUST_2275_PI426222305
CUST_51897_PI426222305
CUST_11811_PI426222305
CUST_14466_PI426222305	GO:0003677 // GO:0006950 // GO:0009687 // GO:0019825 // GO:0055114 // GO:0010295 // GO:0008283 // GO:0005576 // GO:0016021 // GO:0009269 // GO:0009055 // GO:0020037 // GO:0005634 // GO:0004497 // GO:0018595 // GO:0019113 
CUST_22912_PI426222305	GO:0005634 // GO:0045941 // GO:0010022 // GO:0005737 // GO:0004190 // GO:0010227 // GO:0048439 // GO:0006508 // GO:0005515 // GO:0043565 // GO:0009954 // GO:0045449 // GO:0003700 
CUST_43942_PI426222305	GO:0005840 // GO:0005634 // GO:0003677 // GO:0003824 // GO:0015935 // GO:0003676 // GO:0043169 // GO:0005975 // GO:0006412 // GO:0022627 // GO:0045449 
CUST_23158_PI426222305	GO:0005524 // GO:0005741 // GO:0015238 // GO:0031224 // GO:0005515 // GO:0000166 // GO:0005507 // GO:0016021 // GO:0004888 // GO:0017111 // GO:0015297 // GO:0045087 // GO:0016491 // GO:0006820 // GO:0055085 // GO:0008308 // GO:0007165 // GO:0006468 // GO:0003676 // GO:0006915 // GO:0016813 // GO:0046872 // GO:0004674 // GO:0006952 // GO:0016846 
CUST_13326_PI426222305	GO:0005515 // GO:0005829 // GO:0005886 
CUST_21120_PI426222305	GO:0009055 // GO:0016020 // GO:0016023 // GO:0055114 // GO:0006979 // GO:0012505 // GO:0009505 // GO:0004601 // GO:0005576 
CUST_24324_PI426222305	GO:0007155 // GO:0046658 // GO:0031225 
CUST_9327_PI426222305	GO:0007018 // GO:0005875 // GO:0005515 // GO:0000151 // GO:0003777 // GO:0016567 // GO:0004842 
CUST_15995_PI426222305
CUST_39452_PI426222305	GO:0016829 // GO:0005507 // GO:0005576 // GO:0005488 
CUST_21589_PI426222305
CUST_47034_PI426222305
CUST_23506_PI426222305	GO:0009505 // GO:0009826 // GO:0005515 // GO:0010054 // GO:0000904 
CUST_49979_PI426222305
CUST_27618_PI426222305
CUST_24801_PI426222305	GO:0006810 // GO:0006506 // GO:0003677 // GO:0006355 // GO:0005576 // GO:0016023 // GO:0005789 // GO:0005215 
CUST_4641_PI426222305
CUST_51736_PI426222305	GO:0008152 // GO:0007165 // GO:0012505 // GO:0015986 // GO:0006508 // GO:0000276 // GO:0000166 // GO:0006470 // GO:0015078 // GO:0004723 // GO:0016491 
CUST_31578_PI426222305	GO:0004713 // GO:0004674 // GO:0006468 
CUST_16889_PI426222305
CUST_8581_PI426222305	GO:0016020 // GO:0006885 // GO:0004386 // GO:0015299 // GO:0010351 // GO:0012505 // GO:0005515 // GO:0009651 // GO:0016021 // GO:0005886 // GO:0006814 // GO:0055085 // GO:0006812 // GO:0003676 // GO:0005773 // GO:0005774 // GO:0015081 // GO:0048366 // GO:0000325 
CUST_49502_PI426222305
CUST_35022_PI426222305	GO:0006626 // GO:0000166 // GO:0005758 // GO:0005743 // GO:0015450 // GO:0003676 // GO:0045039 
CUST_18846_PI426222305	GO:0004784 // GO:0006801 // GO:0006950 // GO:0009416 // GO:0010039 // GO:0009579 // GO:0046688 // GO:0055114 // GO:0006979 // GO:0046872 // GO:0009536 // GO:0009507 // GO:0009570 
CUST_46680_PI426222305
CUST_45385_PI426222305	GO:0008152 // GO:0006808 // GO:0003824 // GO:0005488 // GO:0006413 // GO:0010207 // GO:0044237 // GO:0009536 // GO:0009941 // GO:0016564 // GO:0050662 // GO:0016491 
CUST_34470_PI426222305	GO:0012505 
CUST_25785_PI426222305
CUST_38278_PI426222305	GO:0009733 // GO:0005515 
CUST_872_PI426222305	GO:0012505 // GO:0016020 // GO:0009055 // GO:0020037 // GO:0004497 // GO:0055114 // GO:0019825 
CUST_13023_PI426222305	GO:0005622 
CUST_15314_PI426222305	GO:0016020 // GO:0006865 // GO:0016023 // GO:0005275 // GO:0003676 // GO:0015171 
CUST_44411_PI426222305
CUST_14715_PI426222305	GO:0005634 // GO:0043565 // GO:0045736 // GO:0042023 // GO:0003700 // GO:0007050 // GO:0046983 
CUST_27574_PI426222305	GO:0003677 // GO:0005634 // GO:0030528 // GO:0045449 
CUST_47948_PI426222305	GO:0005634 // GO:0003677 // GO:0009414 // GO:0006334 // GO:0009579 // GO:0005773 // GO:0005730 // GO:0005739 // GO:0005886 // GO:0000786 // GO:0009507 
CUST_43697_PI426222305	GO:0031012 // GO:0008152 // GO:0006508 // GO:0008237 // GO:0000166 // GO:0016023 // GO:0031225 // GO:0005886 // GO:0005578 
CUST_45268_PI426222305
CUST_20472_PI426222305
CUST_31220_PI426222305	GO:0016020 // GO:0000023 // GO:0007154 // GO:0009624 // GO:0005363 // GO:0009706 // GO:0009629 // GO:0007275 // GO:0009536 
CUST_41455_PI426222305
CUST_51276_PI426222305
CUST_2803_PI426222305	GO:0001539 // GO:0009288 // GO:0016887 
CUST_20554_PI426222305	GO:0009840 // GO:0006508 // GO:0009941 // GO:0009534 // GO:0009658 // GO:0015979 
CUST_33516_PI426222305	GO:0004713 // GO:0004674 // GO:0016301 // GO:0006468 
CUST_42295_PI426222305	GO:0005739 
CUST_50053_PI426222305	GO:0016020 // GO:0006457 // GO:0031072 // GO:0009416 // GO:0043462 // GO:0009408 // GO:0005618 // GO:0005730 // GO:0009651 // GO:0004871 // GO:0005886 
CUST_8004_PI426222305	GO:0003677 // GO:0005783 // GO:0006355 // GO:0003824 // GO:0005773 // GO:0016487 // GO:0009058 // GO:0006721 // GO:0003854 // GO:0005739 // GO:0044237 // GO:0005886 // GO:0050662 
CUST_13320_PI426222305
CUST_28901_PI426222305
CUST_35576_PI426222305	GO:0005515 // GO:0000151 // GO:0016567 // GO:0004842 
CUST_26874_PI426222305
CUST_16673_PI426222305	GO:0004185 // GO:0006508 // GO:0005488 
CUST_34537_PI426222305	GO:0003677 // GO:0005886 
CUST_49699_PI426222305
CUST_8789_PI426222305	GO:0016307 // GO:0051735 // GO:0016301 // GO:0016538 // GO:0006468 // GO:0005351 // GO:0008443 // GO:0004713 // GO:0004674 // GO:0042557 // GO:0051734 // GO:0035004 
CUST_48404_PI426222305	GO:0016020 // GO:0008654 // GO:0005515 // GO:0009926 // GO:0030288 // GO:0004176 // GO:0009941 // GO:0006519 // GO:0009607 // GO:0016887 // GO:0005740 // GO:0009055 // GO:0046865 // GO:0005622 // GO:0048364 // GO:0006915 // GO:0009737 // GO:0016831 // GO:0009751 // GO:0006508 // GO:0004970 // GO:0015086 // GO:0015691 // GO:0005215 // GO:0031348 // GO:0015074 // GO:0003677 // GO:0007217 // GO:0005524 // GO:0042742 // GO:0055114 // GO:0009723 // GO:0010193 // GO:0000166 // GO:0005975 // GO:0005234 // GO:0016021 // GO:0017111 // GO:0005739 // GO:0005886 // GO:0016491 // GO:0009507 // GO:0007186 // GO:0010583 // GO:0006810 // GO:0055085 // GO:0006281 // GO:0042626 // GO:0009627 // GO:0009753 // GO:0005351 // GO:0003676 // GO:0004190 // GO:0004518 // GO:0019752 // GO:0006464 // GO:0006952 // GO:0007268 
CUST_5618_PI426222305	GO:0007165 // GO:0009414 // GO:0006073 // GO:0016023 // GO:0055114 // GO:0003676 // GO:0008033 // GO:0012505 // GO:0004553 // GO:0005618 // GO:0000166 // GO:0005507 // GO:0005975 // GO:0005739 // GO:0004540 // GO:0008447 // GO:0016491 
CUST_992_PI426222305	GO:0016020 // GO:0046872 // GO:0008152 // GO:0003824 
CUST_50042_PI426222305
CUST_241_PI426222305	GO:0006511 // GO:0004672 // GO:0006468 // GO:0005739 // GO:0006915 // GO:0004842 
CUST_50889_PI426222305	GO:0016020 // GO:0006810 // GO:0020037 // GO:0006508 // GO:0008237 // GO:0016021 // GO:0004497 // GO:0055114 // GO:0005215 
CUST_16084_PI426222305	GO:0004713 // GO:0004674 // GO:0016301 // GO:0006468 
CUST_23690_PI426222305	GO:0006508 // GO:0005515 // GO:0003676 
CUST_34321_PI426222305
CUST_46310_PI426222305	GO:0003723 // GO:0006970 // GO:0009409 // GO:0009845 // GO:0003690 // GO:0003676 // GO:0003697 // GO:0000166 // GO:0005507 // GO:0009651 // GO:0005739 
CUST_45286_PI426222305	GO:0009055 // GO:0006499 // GO:0005886 
CUST_47477_PI426222305	GO:0003677 // GO:0016567 // GO:0003824 // GO:0004842 // GO:0003899 // GO:0005515 // GO:0006511 // GO:0006350 // GO:0000151 // GO:0005975 // GO:0008270 
CUST_23315_PI426222305
CUST_18856_PI426222305	GO:0006418 // GO:0004812 // GO:0005737 
CUST_15393_PI426222305
CUST_8733_PI426222305
CUST_38157_PI426222305	GO:0016829 // GO:0016769 // GO:0009058 // GO:0004838 // GO:0008483 // GO:0006519 
CUST_17072_PI426222305
CUST_34973_PI426222305	GO:0016020 // GO:0005783 // GO:0016759 // GO:0006260 // GO:0016023 // GO:0000271 // GO:0005737 // GO:0009082 // GO:0005179 // GO:0005515 // GO:0009832 // GO:0020037 // GO:0010400 // GO:0006413 // GO:0016760 // GO:0000151 // GO:0006412 // GO:0030244 // GO:0004497 // GO:0009536 // GO:0048367 // GO:0006310 // GO:0005840 // GO:0003677 // GO:0003723 // GO:0009414 // GO:0006970 // GO:0016567 // GO:0042742 // GO:0055114 // GO:0048767 // GO:0016049 // GO:0000139 // GO:0046527 // GO:0010214 // GO:0005576 // GO:0016021 // GO:0009651 // GO:0005886 // GO:0016491 // GO:0009507 // GO:0050832 // GO:0010583 // GO:0006281 // GO:0009409 // GO:0042546 // GO:0042538 // GO:0004842 // GO:0003676 // GO:0016757 // GO:0005618 // GO:0005794 // GO:0006952 // GO:0050662 
CUST_2994_PI426222305
CUST_43022_PI426222305	GO:0008415 // GO:0016747 
CUST_21939_PI426222305	GO:0009535 
CUST_41137_PI426222305	GO:0005515 
CUST_49642_PI426222305	GO:0016020 // GO:0005783 // GO:0008152 // GO:0046520 // GO:0005506 // GO:0016023 // GO:0003824 // GO:0055114 // GO:0009640 // GO:0018599 // GO:0006511 // GO:0005794 // GO:0006633 // GO:0019113 // GO:0016491 
CUST_3007_PI426222305	GO:0009055 // GO:0020037 // GO:0010154 // GO:0019825 // GO:0055114 // GO:0012505 // GO:0004497 // GO:0019113 // GO:0018595 
CUST_27776_PI426222305
CUST_6971_PI426222305
CUST_38737_PI426222305	GO:0005874 // GO:0016538 // GO:0016023 // GO:0004716 // GO:0004713 // GO:0005515 // GO:0004672 // GO:0004714 // GO:0007165 // GO:0006499 // GO:0008338 // GO:0004689 // GO:0005622 // GO:0016909 // GO:0006468 // GO:0004710 // GO:0004691 // GO:0008603 // GO:0004692 // GO:0016307 // GO:0008349 // GO:0003725 // GO:0007169 // GO:0042557 // GO:0005829 // GO:0005886 // GO:0035004 // GO:0008545 // GO:0051735 // GO:0007018 // GO:0004697 // GO:0051258 // GO:0008443 // GO:0004674 // GO:0051734 // GO:0005198 // GO:0004675 
CUST_35960_PI426222305	GO:0016310 // GO:0019200 // GO:0005982 // GO:0016301 // GO:0003824 // GO:0046777 // GO:0030246 // GO:0050521 // GO:0005975 // GO:0009570 
CUST_18039_PI426222305	GO:0016020 // GO:0005234 // GO:0004970 // GO:0009790 // GO:0009536 // GO:0009507 
CUST_5384_PI426222305	GO:0016307 // GO:0008349 // GO:0016538 // GO:0004716 // GO:0004713 // GO:0042557 // GO:0005515 // GO:0004672 // GO:0004683 // GO:0005886 // GO:0009507 // GO:0004714 // GO:0035004 // GO:0008545 // GO:0051735 // GO:0004689 // GO:0008338 // GO:0006499 // GO:0016909 // GO:0006468 // GO:0004697 // GO:0004710 // GO:0008443 // GO:0004674 // GO:0004692 // GO:0051734 // GO:0004675 
CUST_9589_PI426222305	GO:0005515 // GO:0043234 // GO:0005743 // GO:0017004 // GO:0009790 // GO:0016491 
CUST_47904_PI426222305
CUST_51988_PI426222305	GO:0005777 // GO:0003824 
CUST_27973_PI426222305	GO:0000003 // GO:0016020 // GO:0052543 // GO:0016023 // GO:0009965 // GO:0003964 // GO:0004713 // GO:0009863 // GO:0017148 // GO:0005515 // GO:0006075 // GO:0052544 // GO:0010208 // GO:0005622 // GO:0006468 // GO:0007047 // GO:0009556 // GO:0043169 // GO:0003843 // GO:0004519 // GO:0015979 // GO:0003723 // GO:0003677 // GO:0005524 // GO:0009620 // GO:0009555 // GO:0042742 // GO:0009860 // GO:0080092 // GO:0005739 // GO:0005886 // GO:0015995 // GO:0005634 // GO:0006281 // GO:0005529 // GO:0016469 // GO:0003676 // GO:0015986 // GO:0004674 // GO:0048589 // GO:0006278 
CUST_43500_PI426222305
CUST_45035_PI426222305	GO:0005840 // GO:0008757 // GO:0008152 // GO:0008168 // GO:0006412 
CUST_24698_PI426222305
CUST_13537_PI426222305
CUST_12142_PI426222305
CUST_46909_PI426222305
CUST_33846_PI426222305
CUST_44645_PI426222305	GO:0016829 // GO:0008152 
CUST_6335_PI426222305	GO:0016020 // GO:0006857 // GO:0006511 // GO:0005215 
CUST_29296_PI426222305
CUST_8227_PI426222305
CUST_50929_PI426222305
CUST_17814_PI426222305	GO:0003779 // GO:0030833 // GO:0005856 // GO:0007015 // GO:0009825 // GO:0010090 // GO:0030041 
CUST_8946_PI426222305	GO:0004674 // GO:0006468 
CUST_10329_PI426222305	GO:0005783 // GO:0034976 // GO:0016023 // GO:0031224 // GO:0009058 // GO:0005515 // GO:0004888 // GO:0009941 // GO:0045087 // GO:0006457 // GO:0007165 // GO:0009408 // GO:0006915 // GO:0006413 // GO:0046686 // GO:0009617 // GO:0022626 // GO:0005788 // GO:0009414 // GO:0005524 // GO:0006950 // GO:0055114 // GO:0009860 // GO:0005730 // GO:0005829 // GO:0017111 // GO:0005739 // GO:0005886 // GO:0009507 // GO:0009644 // GO:0010583 // GO:0009409 // GO:0042542 // GO:0005773 // GO:0003676 // GO:0005618 // GO:0009615 
CUST_18424_PI426222305	GO:0003723 // GO:0000166 // GO:0003676 
CUST_5086_PI426222305	GO:0012505 // GO:0043169 // GO:0030246 // GO:0004674 // GO:0006468 // GO:0005975 // GO:0003824 
CUST_51231_PI426222305
CUST_28668_PI426222305
CUST_14972_PI426222305	GO:0005524 // GO:0000166 // GO:0016887 // GO:0003676 // GO:0009507 // GO:0006810 // GO:0005634 // GO:0043565 // GO:0003700 // GO:0046983 // GO:0005215 
CUST_28240_PI426222305
CUST_27577_PI426222305	GO:0016020 // GO:0003677 // GO:0055085 // GO:0016023 // GO:0005773 // GO:0005618 // GO:0016021 // GO:0005886 // GO:0022891 // GO:0000723 // GO:0022857 // GO:0005215 
CUST_4037_PI426222305
CUST_20066_PI426222305	GO:0009414 // GO:0009738 // GO:0055114 // GO:0004629 // GO:0004713 // GO:0005507 // GO:0009651 // GO:0004871 // GO:0007242 // GO:0005739 // GO:0005886 // GO:0009055 // GO:0023034 // GO:0007165 // GO:0004435 // GO:0009409 // GO:0005529 // GO:0006468 // GO:0009737 // GO:0004674 // GO:0006629 
CUST_36084_PI426222305	GO:0042625 // GO:0003724 // GO:0008026 // GO:0003676 // GO:0015462 // GO:0004004 // GO:0043141 // GO:0017116 // GO:0005739 // GO:0008796 // GO:0009793 
CUST_34666_PI426222305	GO:0030276 // GO:0005545 // GO:0048268 // GO:0005488 // GO:0030118 
CUST_4333_PI426222305
CUST_10498_PI426222305	GO:0005634 // GO:0030154 // GO:0016301 // GO:0006468 // GO:0004691 // GO:0008353 // GO:0004713 // GO:0004693 // GO:0004674 // GO:0008603 // GO:0004672 // GO:0051726 
CUST_32727_PI426222305	GO:0016020 // GO:0006508 // GO:0009507 
CUST_35080_PI426222305
CUST_52294_PI426222305
CUST_15777_PI426222305	GO:0007165 // GO:0005515 // GO:0000151 // GO:0016567 // GO:0004842 // GO:0035091 
CUST_41837_PI426222305	GO:0005524 // GO:0042023 // GO:0005737 // GO:0004713 // GO:0000307 // GO:0016787 // GO:0004693 // GO:0005515 // GO:0004672 // GO:0006810 // GO:0009826 // GO:0005634 // GO:0048825 // GO:0006468 // GO:0004691 // GO:0004674 // GO:0008603 // GO:0005743 // GO:0051726 // GO:0005215 
CUST_8558_PI426222305	GO:0004620 // GO:0012505 // GO:0005634 // GO:0016023 // GO:0005739 // GO:0003824 // GO:0006629 
CUST_42009_PI426222305
CUST_4167_PI426222305
CUST_37918_PI426222305
CUST_25509_PI426222305	GO:0006396 // GO:0003677 // GO:0003723 // GO:0016443 // GO:0003917 // GO:0006260 // GO:0009616 // GO:0004386 // GO:0005737 // GO:0003725 // GO:0010228 // GO:0010267 // GO:0008026 // GO:0009880 // GO:0005515 // GO:0005730 // GO:0005975 // GO:0010050 // GO:0005634 // GO:0035196 // GO:0004525 // GO:0006415 // GO:0051607 // GO:0000910 // GO:0005622 // GO:0005694 // GO:0003676 // GO:0009908 // GO:0043169 // GO:0006508 // GO:0006304 // GO:0016740 // GO:0016149 
CUST_30134_PI426222305	GO:0015986 // GO:0003723 // GO:0015078 // GO:0016469 
CUST_30108_PI426222305	GO:0005634 // GO:0006355 // GO:0043565 // GO:0045449 // GO:0003700 
CUST_46167_PI426222305
CUST_27835_PI426222305
CUST_1414_PI426222305	GO:0008152 // GO:0003824 // GO:0055114 // GO:0005488 // GO:0005773 // GO:0009941 // GO:0005739 // GO:0005886 
CUST_35835_PI426222305
CUST_21630_PI426222305	GO:0009055 // GO:0006457 // GO:0018346 // GO:0005506 // GO:0031072 // GO:0051536 // GO:0055114 // GO:0009536 // GO:0008318 // GO:0009507 
CUST_30926_PI426222305
CUST_30330_PI426222305	GO:0004674 // GO:0006468 // GO:0003993 // GO:0044237 // GO:0016023 // GO:0005886 // GO:0050662 
CUST_26300_PI426222305
CUST_6718_PI426222305	GO:0006457 // GO:0016020 // GO:0016627 // GO:0016023 // GO:0005737 // GO:0005773 // GO:0016021 // GO:0005886 // GO:0006629 
CUST_27505_PI426222305
CUST_5782_PI426222305
CUST_18326_PI426222305
CUST_24610_PI426222305	GO:0016020 // GO:0006508 // GO:0008233 // GO:0042802 // GO:0043086 // GO:0016023 // GO:0016192 // GO:0019303 // GO:0009536 // GO:0009507 
CUST_11011_PI426222305
CUST_52253_PI426222305
CUST_47972_PI426222305	GO:0012505 
CUST_25566_PI426222305	GO:0020037 // GO:0006511 // GO:0004298 
CUST_16279_PI426222305
CUST_32215_PI426222305	GO:0005840 // GO:0005622 // GO:0006412 // GO:0005739 
CUST_1539_PI426222305	GO:0030904 // GO:0004765 // GO:0005524 // GO:0017111 // GO:0005975 // GO:0009536 // GO:0007034 // GO:0006915 
CUST_42885_PI426222305	GO:0006979 // GO:0009535 // GO:0004601 // GO:0009536 // GO:0009570 
CUST_24440_PI426222305	GO:0009055 // GO:0003677 // GO:0009535 // GO:0008121 // GO:0016679 // GO:0042742 // GO:0055114 // GO:0042651 // GO:0009767 // GO:0009536 // GO:0009941 // GO:0005886 
CUST_27751_PI426222305
CUST_14547_PI426222305
CUST_24599_PI426222305	GO:0003723 // GO:0003677 // GO:0009414 // GO:0009409 // GO:0004386 // GO:0003676 // GO:0008026 // GO:0005730 // GO:0005618 // GO:0043234 // GO:0043141 // GO:0009651 // GO:0005739 // GO:0008796 
CUST_50109_PI426222305	GO:0009535 // GO:0006508 // GO:0009536 // GO:0004190 
CUST_7117_PI426222305	GO:0016538 // GO:0016023 // GO:0004716 // GO:0010227 // GO:0004713 // GO:0005515 // GO:0005507 // GO:0004672 // GO:0016887 // GO:0004714 // GO:0004689 // GO:0008338 // GO:0016301 // GO:0016909 // GO:0006468 // GO:0006812 // GO:0004710 // GO:0004691 // GO:0046777 // GO:0005768 // GO:0008603 // GO:0004692 // GO:0004690 // GO:0016307 // GO:0008349 // GO:0046982 // GO:0042742 // GO:0016049 // GO:0012505 // GO:0007169 // GO:0042557 // GO:0010200 // GO:0016021 // GO:0009651 // GO:0005739 // GO:0005886 // GO:0035004 // GO:0051735 // GO:0050832 // GO:0008545 // GO:0004872 // GO:0051607 // GO:0004697 // GO:0007030 // GO:0008219 // GO:0008443 // GO:0004674 // GO:0043234 // GO:0051734 // GO:0005198 // GO:0004675 // GO:0009793 
CUST_49766_PI426222305
CUST_40012_PI426222305	GO:0009535 // GO:0008152 // GO:0006808 // GO:0009536 // GO:0003824 // GO:0005488 // GO:0009507 
CUST_37061_PI426222305	GO:0005634 // GO:0003676 
CUST_41860_PI426222305	GO:0009414 // GO:0006869 // GO:0016023 // GO:0009737 // GO:0008289 // GO:0012505 // GO:0009505 // GO:0005618 // GO:0012501 // GO:0005886 
CUST_49871_PI426222305
CUST_25942_PI426222305
CUST_17526_PI426222305
CUST_15451_PI426222305	GO:0005634 // GO:0046982 // GO:0010048 // GO:0055114 // GO:0042803 // GO:0010228 // GO:0006979 // GO:0004601 
CUST_27138_PI426222305	GO:0006499 // GO:0016021 
CUST_19381_PI426222305	GO:0003677 // GO:0005634 // GO:0045941 // GO:0006355 // GO:0046982 // GO:0016563 // GO:0009933 // GO:0009908 // GO:0043565 // GO:0003700 
CUST_27764_PI426222305
CUST_23351_PI426222305	GO:0005634 // GO:0003677 // GO:0009555 // GO:0008168 // GO:0006355 // GO:0006275 // GO:0046983 // GO:0005515 // GO:0043565 // GO:0009536 // GO:0051726 // GO:0009294 // GO:0003700 // GO:0016568 // GO:0009507 
CUST_36979_PI426222305	GO:0016020 // GO:0051444 // GO:0008641 // GO:0003677 // GO:0005524 // GO:0016567 // GO:0051443 // GO:0006511 // GO:0051707 // GO:0005886 // GO:0005634 // GO:0051440 // GO:0005488 // GO:0004842 // GO:0003899 // GO:0046686 // GO:0006464 // GO:0006350 // GO:0005509 
CUST_30028_PI426222305
CUST_2375_PI426222305	GO:0008375 // GO:0016759 // GO:0004376 // GO:0009247 // GO:0046921 // GO:0000033 // GO:0008378 // GO:0046920 // GO:0000009 // GO:0000026 // GO:0019187 // GO:0009058 // GO:0009941 // GO:0016036 // GO:0046510 // GO:0016757 // GO:0009536 // GO:0016740 // GO:0008376 // GO:0018716 // GO:0004576 
CUST_34331_PI426222305	GO:0003964 // GO:0003723 // GO:0006278 // GO:0005488 // GO:0003676 
CUST_19788_PI426222305	GO:0008152 // GO:0003824 // GO:0003676 // GO:0009228 // GO:0000166 // GO:0016740 // GO:0009536 // GO:0009507 
CUST_12016_PI426222305	GO:0009536 
CUST_27301_PI426222305	GO:0004553 // GO:0005515 // GO:0048645 // GO:0006511 // GO:0005975 // GO:0004842 
CUST_16497_PI426222305	GO:0005515 // GO:0009416 // GO:0004871 
CUST_32419_PI426222305	GO:0008152 // GO:0005524 // GO:0050255 // GO:0006468 // GO:0042773 // GO:0003824 // GO:0005488 // GO:0055114 // GO:0012505 // GO:0005515 // GO:0004672 // GO:0008137 // GO:0016491 
CUST_24779_PI426222305
CUST_32777_PI426222305	GO:0005634 // GO:0003677 // GO:0000418 // GO:0006468 // GO:0006306 // GO:0030422 // GO:0035194 // GO:0003899 // GO:0004713 // GO:0005730 // GO:0016604 // GO:0006350 
CUST_7178_PI426222305
CUST_43823_PI426222305	GO:0005840 // GO:0005634 // GO:0003723 // GO:0000166 // GO:0006412 // GO:0003700 // GO:0009507 
CUST_36254_PI426222305
CUST_21008_PI426222305
CUST_17171_PI426222305	GO:0009535 // GO:0016853 // GO:0009536 // GO:0009941 // GO:0042742 // GO:0009570 
CUST_22149_PI426222305	GO:0016020 // GO:0006810 // GO:0006355 // GO:0005622 // GO:0005488 // GO:0005515 // GO:0043565 // GO:0005739 // GO:0003700 // GO:0005215 
CUST_10506_PI426222305
CUST_22309_PI426222305	GO:0009505 // GO:0005618 // GO:0004857 // GO:0042545 
CUST_11620_PI426222305
CUST_6813_PI426222305	GO:0005515 // GO:0016301 
CUST_29368_PI426222305
CUST_48237_PI426222305
CUST_28180_PI426222305	GO:0008152 // GO:0016023 // GO:0046983 // GO:0012505 // GO:0008237 // GO:0006508 // GO:0016021 // GO:0015992 // GO:0016887 
CUST_31577_PI426222305
CUST_8626_PI426222305
CUST_51991_PI426222305
CUST_24373_PI426222305
CUST_45218_PI426222305	GO:0009055 // GO:0030246 // GO:0006511 // GO:0005506 // GO:0055114 
CUST_35171_PI426222305	GO:0008152 // GO:0008080 
CUST_23040_PI426222305	GO:0006810 // GO:0005643 // GO:0006388 // GO:0016758 
CUST_30463_PI426222305	GO:0008233 // GO:0006508 // GO:0008603 // GO:0004197 // GO:0008766 // GO:0005488 // GO:0004691 
CUST_21460_PI426222305	GO:0005515 // GO:0000151 // GO:0016567 // GO:0004842 
CUST_30720_PI426222305	GO:0016020 // GO:0016023 // GO:0055114 // GO:0012505 // GO:0004553 // GO:0004713 // GO:0006807 // GO:0009058 // GO:0005515 // GO:0005507 // GO:0005975 // GO:0005886 // GO:0006810 // GO:0008152 // GO:0004402 // GO:0006468 // GO:0003824 // GO:0050421 // GO:0046872 // GO:0043169 // GO:0004674 // GO:0005215 
CUST_35974_PI426222305	GO:0016020 // GO:0009055 // GO:0016709 // GO:0020037 // GO:0005783 // GO:0042742 // GO:0055114 // GO:0019825 // GO:0007155 // GO:0009682 // GO:0006508 // GO:0009684 // GO:0004497 // GO:0005739 // GO:0005886 // GO:0010114 
CUST_8553_PI426222305	GO:0009055 // GO:0016651 // GO:0042773 // GO:0051536 // GO:0042651 // GO:0009507 
CUST_30096_PI426222305
CUST_3847_PI426222305
CUST_16297_PI426222305
CUST_25064_PI426222305
CUST_48127_PI426222305	GO:0003677 // GO:0005515 // GO:0007275 // GO:0045449 // GO:0003700 
CUST_29185_PI426222305
CUST_9574_PI426222305	GO:0016020 // GO:0008654 // GO:0005515 // GO:0009926 // GO:0030288 // GO:0004176 // GO:0009941 // GO:0006519 // GO:0009607 // GO:0016887 // GO:0005740 // GO:0009055 // GO:0046865 // GO:0005622 // GO:0048364 // GO:0006915 // GO:0009737 // GO:0016831 // GO:0009751 // GO:0006508 // GO:0004970 // GO:0015086 // GO:0015691 // GO:0005215 // GO:0031348 // GO:0015074 // GO:0003677 // GO:0007217 // GO:0005524 // GO:0042742 // GO:0055114 // GO:0009723 // GO:0010193 // GO:0000166 // GO:0005975 // GO:0005234 // GO:0016021 // GO:0017111 // GO:0005739 // GO:0005886 // GO:0016491 // GO:0009507 // GO:0007186 // GO:0010583 // GO:0006810 // GO:0055085 // GO:0006281 // GO:0042626 // GO:0009627 // GO:0009753 // GO:0005351 // GO:0003676 // GO:0004190 // GO:0004518 // GO:0019752 // GO:0006464 // GO:0006952 // GO:0007268 
CUST_20245_PI426222305
CUST_43451_PI426222305
CUST_14885_PI426222305	GO:0008171 // GO:0046983 
CUST_36751_PI426222305
CUST_11979_PI426222305
CUST_27585_PI426222305
CUST_10606_PI426222305	GO:0005634 // GO:0005515 // GO:0048825 // GO:0006355 // GO:0003700 // GO:0048364 // GO:0042991 
CUST_16072_PI426222305
CUST_15442_PI426222305	GO:0015969 // GO:0003824 
CUST_5715_PI426222305
CUST_45470_PI426222305	GO:0004197 
CUST_23090_PI426222305	GO:0009055 // GO:0055114 // GO:0008026 // GO:0003676 // GO:0016671 // GO:0009536 // GO:0005739 // GO:0009570 // GO:0031969 
CUST_41554_PI426222305	GO:0009055 // GO:0055114 // GO:0006915 
CUST_31414_PI426222305
CUST_31151_PI426222305
CUST_24540_PI426222305	GO:0016020 // GO:0006508 // GO:0008233 // GO:0042802 // GO:0043086 // GO:0016023 // GO:0016192 // GO:0019303 // GO:0009536 // GO:0009507 
CUST_9356_PI426222305
CUST_47020_PI426222305	GO:0009616 // GO:0010050 
CUST_20252_PI426222305
CUST_50490_PI426222305	GO:0015232 // GO:0016020 // GO:0003723 // GO:0017004 // GO:0008535 // GO:0016023 // GO:0003964 // GO:0006754 // GO:0004713 // GO:0005515 // GO:0004672 // GO:0016021 // GO:0015662 // GO:0006468 // GO:0008219 // GO:0016469 // GO:0004190 // GO:0015986 // GO:0007155 // GO:0004674 // GO:0006508 // GO:0009536 // GO:0006278 
CUST_42438_PI426222305
CUST_26760_PI426222305
CUST_51573_PI426222305
CUST_7629_PI426222305	GO:0009055 // GO:0016051 // GO:0008168 // GO:0005506 // GO:0003824 // GO:0051536 // GO:0055114 // GO:0008033 // GO:0005794 // GO:0009536 // GO:0016491 
CUST_8402_PI426222305	GO:0016747 
CUST_31808_PI426222305
CUST_13849_PI426222305
CUST_12810_PI426222305	GO:0003677 // GO:0005515 // GO:0006355 
CUST_43842_PI426222305
CUST_38270_PI426222305
CUST_25471_PI426222305
CUST_45556_PI426222305	GO:0007186 // GO:0005634 // GO:0003677 // GO:0006260 // GO:0003676 // GO:0008026 // GO:0003887 // GO:0006261 // GO:0016021 
CUST_9387_PI426222305	GO:0016307 // GO:0005840 // GO:0005524 // GO:0008349 // GO:0016538 // GO:0006950 // GO:0004716 // GO:0004713 // GO:0042557 // GO:0004672 // GO:0005886 // GO:0016887 // GO:0035004 // GO:0004714 // GO:0008545 // GO:0007165 // GO:0004689 // GO:0008338 // GO:0016301 // GO:0016909 // GO:0006468 // GO:0004697 // GO:0004710 // GO:0008443 // GO:0004674 // GO:0004692 // GO:0006412 // GO:0004675 // GO:0003723 // GO:0000166 // GO:0003676 
CUST_49316_PI426222305
CUST_28600_PI426222305	GO:0009055 // GO:0005634 // GO:0043565 // GO:0003700 // GO:0045449 // GO:0055114 
CUST_31408_PI426222305	GO:0006979 // GO:0005515 // GO:0005886 
CUST_16549_PI426222305	GO:0006430 // GO:0005524 // GO:0005737 // GO:0008026 // GO:0003676 // GO:0006422 // GO:0000166 // GO:0006418 // GO:0004812 // GO:0006310 
CUST_152_PI426222305
CUST_45104_PI426222305	GO:0016307 // GO:0008349 // GO:0009873 // GO:0016538 // GO:0030295 // GO:0042742 // GO:0004716 // GO:0009693 // GO:0004713 // GO:0009926 // GO:0042557 // GO:0009651 // GO:0005739 // GO:0035004 // GO:0004714 // GO:0008545 // GO:0009611 // GO:0045941 // GO:0009862 // GO:0004689 // GO:0008338 // GO:0016301 // GO:0016909 // GO:0006468 // GO:0004697 // GO:0004710 // GO:0046777 // GO:0008443 // GO:0004674 // GO:0004708 // GO:0004692 // GO:0004675 
CUST_46099_PI426222305	GO:0005840 // GO:0005634 // GO:0005622 // GO:0008097 // GO:0003676 // GO:0005730 // GO:0006350 // GO:0006412 // GO:0003700 
CUST_871_PI426222305	GO:0016020 // GO:0005576 // GO:0005179 
CUST_51219_PI426222305
CUST_34657_PI426222305
CUST_39648_PI426222305
CUST_2197_PI426222305	GO:0006810 // GO:0016020 // GO:0006833 // GO:0055085 // GO:0009414 // GO:0005773 // GO:0009737 // GO:0016021 // GO:0009651 // GO:0005886 // GO:0009507 // GO:0005215 
CUST_9676_PI426222305
CUST_46117_PI426222305	GO:0005515 
CUST_21087_PI426222305	GO:0006952 // GO:0006915 
CUST_18702_PI426222305	GO:0003677 // GO:0016042 // GO:0016855 // GO:0006355 // GO:0016556 // GO:0004722 // GO:0003913 // GO:0008287 // GO:0016829 // GO:0005875 // GO:0004672 // GO:0006470 // GO:0005975 // GO:0007017 // GO:0016491 // GO:0009507 // GO:0006281 // GO:0008152 // GO:0008484 // GO:0006468 // GO:0004181 // GO:0003702 // GO:0005488 // GO:0004623 // GO:0006508 // GO:0003777 // GO:0009536 // GO:0004519 // GO:0006367 // GO:0031425 // GO:0009793 
CUST_37625_PI426222305	GO:0005875 // GO:0003777 // GO:0007017 
CUST_30393_PI426222305	GO:0016023 // GO:0046688 // GO:0055114 // GO:0004842 // GO:0012505 // GO:0004553 // GO:0006464 // GO:0005507 // GO:0005975 // GO:0008447 // GO:0016491 
CUST_25594_PI426222305
CUST_37905_PI426222305
CUST_25769_PI426222305	GO:0000160 // GO:0004871 
CUST_18620_PI426222305	GO:0016020 // GO:0005524 // GO:0006096 // GO:0003676 // GO:0046686 // GO:0005618 // GO:0009536 // GO:0009793 // GO:0015979 
CUST_24991_PI426222305	GO:0006810 // GO:0005634 // GO:0005635 // GO:0008565 // GO:0005622 // GO:0006606 // GO:0005737 // GO:0005886 
CUST_21466_PI426222305	GO:0003677 // GO:0000784 // GO:0042625 // GO:0005524 // GO:0019067 // GO:0005515 // GO:0005875 // GO:0016021 // GO:0016887 // GO:0006810 // GO:0007018 // GO:0016469 // GO:0008017 // GO:0015462 // GO:0015986 // GO:0004004 // GO:0003777 // GO:0017116 // GO:0000723 
CUST_36989_PI426222305	GO:0012505 // GO:0020037 // GO:0004497 // GO:0003824 // GO:0055114 
CUST_7951_PI426222305
CUST_3991_PI426222305
CUST_7042_PI426222305	GO:0016020 // GO:0009535 // GO:0007165 // GO:0016021 // GO:0005739 // GO:0051205 // GO:0009658 
CUST_50194_PI426222305	GO:0008168 // GO:0008026 // GO:0003676 // GO:0016192 // GO:0000166 // GO:0016021 // GO:0005886 // GO:0032259 
CUST_29174_PI426222305	GO:0016020 // GO:0005840 // GO:0003677 // GO:0016758 // GO:0015238 // GO:0012505 // GO:0050645 // GO:0004713 // GO:0005515 // GO:0009651 // GO:0050505 // GO:0015297 // GO:0005634 // GO:0008152 // GO:0006499 // GO:0006468 // GO:0016757 // GO:0004674 // GO:0006412 
CUST_38780_PI426222305
CUST_16962_PI426222305	GO:0009790 // GO:0005886 // GO:0003676 // GO:0016020 // GO:0008519 // GO:0043169 // GO:0055085 // GO:0005975 // GO:0015696 // GO:0003824 
CUST_34760_PI426222305
CUST_52813_PI426222305
CUST_27141_PI426222305
CUST_14454_PI426222305	GO:0004185 // GO:0006508 
CUST_5496_PI426222305
CUST_14236_PI426222305	GO:0006810 // GO:0003677 // GO:0005634 // GO:0009873 // GO:0006355 // GO:0031537 // GO:0009736 // GO:0000160 // GO:0009735 // GO:0030288 // GO:0003700 // GO:0048367 // GO:0005215 
CUST_31688_PI426222305	GO:0004713 // GO:0004674 // GO:0004672 // GO:0016301 // GO:0006468 // GO:0016023 // GO:0005886 // GO:0010193 // GO:0003676 
CUST_6645_PI426222305	GO:0012505 // GO:0005975 // GO:0005739 // GO:0009536 // GO:0004650 // GO:0007047 
CUST_5212_PI426222305	GO:0016020 // GO:0080008 // GO:0016021 // GO:0003824 // GO:0016192 
CUST_39179_PI426222305
CUST_32639_PI426222305
CUST_30574_PI426222305
CUST_12267_PI426222305
CUST_8948_PI426222305
CUST_50015_PI426222305	GO:0005840 // GO:0000502 // GO:0006511 // GO:0004197 // GO:0006412 // GO:0009507 
CUST_46045_PI426222305
CUST_39737_PI426222305
CUST_35739_PI426222305	GO:0009409 // GO:0016021 // GO:0016023 // GO:0042538 // GO:0009737 
CUST_33364_PI426222305	GO:0006979 
CUST_13414_PI426222305	GO:0016307 // GO:0005840 // GO:0005524 // GO:0008349 // GO:0016538 // GO:0006950 // GO:0004716 // GO:0004713 // GO:0042557 // GO:0004672 // GO:0005886 // GO:0016887 // GO:0035004 // GO:0004714 // GO:0008545 // GO:0007165 // GO:0004689 // GO:0008338 // GO:0016301 // GO:0016909 // GO:0006468 // GO:0004697 // GO:0004710 // GO:0008443 // GO:0004674 // GO:0004692 // GO:0006412 // GO:0004675 
CUST_49524_PI426222305	GO:0005515 // GO:0004672 // GO:0006468 
CUST_20079_PI426222305	GO:0016020 // GO:0055085 // GO:0003677 // GO:0006468 // GO:0004518 // GO:0006289 // GO:0004683 // GO:0009536 // GO:0005215 // GO:0009507 
CUST_51539_PI426222305
CUST_33301_PI426222305	GO:0016538 // GO:0004716 // GO:0005737 // GO:0004713 // GO:0004672 // GO:0004714 // GO:0004689 // GO:0008338 // GO:0016301 // GO:0016909 // GO:0006468 // GO:0004710 // GO:0004691 // GO:0008603 // GO:0004692 // GO:0004690 // GO:0009536 // GO:0016307 // GO:0008349 // GO:0042557 // GO:0005730 // GO:0005886 // GO:0009507 // GO:0035004 // GO:0008545 // GO:0051735 // GO:0005634 // GO:0004697 // GO:0009925 // GO:0008443 // GO:0004674 // GO:0051734 // GO:0004675 
CUST_1186_PI426222305	GO:0000166 // GO:0003676 
CUST_9650_PI426222305
CUST_14167_PI426222305	GO:0005634 // GO:0006355 // GO:0043565 // GO:0003700 
CUST_31916_PI426222305
CUST_8364_PI426222305	GO:0080008 // GO:0005634 // GO:0006281 // GO:0010224 // GO:0006508 // GO:0000166 // GO:0004197 // GO:0005739 
CUST_6367_PI426222305	GO:0005515 
CUST_44578_PI426222305
CUST_33352_PI426222305	GO:0016020 // GO:0005840 // GO:0006506 // GO:0005783 // GO:0055114 // GO:0006779 // GO:0004091 // GO:0000166 // GO:0004806 // GO:0016491 // GO:0008152 // GO:0008484 // GO:0007568 // GO:0003676 // GO:0006979 // GO:0000228 // GO:0004601 // GO:0006412 // GO:0005789 // GO:0016740 // GO:0016772 // GO:0006629 
CUST_15719_PI426222305
CUST_37566_PI426222305
CUST_25750_PI426222305	GO:0051726 
CUST_21392_PI426222305
CUST_13510_PI426222305
CUST_17115_PI426222305	GO:0006810 // GO:0016020 // GO:0005524 // GO:0042626 // GO:0005886 // GO:0016887 
CUST_10408_PI426222305	GO:0005515 // GO:0019538 // GO:0005739 
CUST_3642_PI426222305	GO:0023034 // GO:0016773 // GO:0016023 // GO:0004629 // GO:0005975 // GO:0046658 // GO:0007242 // GO:0006629 
CUST_14388_PI426222305	GO:0005634 // GO:0003677 // GO:0003723 // GO:0008152 // GO:0003824 // GO:0006352 // GO:0016570 // GO:0045893 // GO:0003676 // GO:0046872 // GO:0000166 
CUST_45601_PI426222305	GO:0016787 // GO:0006725 // GO:0003824 
CUST_41526_PI426222305	GO:0008375 // GO:0016759 // GO:0004376 // GO:0003677 // GO:0046921 // GO:0000033 // GO:0055114 // GO:0008378 // GO:0046920 // GO:0000009 // GO:0000026 // GO:0019187 // GO:0009058 // GO:0005739 // GO:0005634 // GO:0015976 // GO:0016757 // GO:0008376 // GO:0018716 // GO:0004576 
CUST_50557_PI426222305	GO:0005840 // GO:0005622 // GO:0022625 // GO:0042254 // GO:0005618 // GO:0006412 // GO:0005886 // GO:0009507 
CUST_45825_PI426222305	GO:0002098 // GO:0003677 // GO:0006281 // GO:0008152 // GO:0009409 // GO:0009624 // GO:0003824 // GO:0055114 // GO:0009579 // GO:0005975 // GO:0009536 // GO:0009941 // GO:0016491 // GO:0009570 // GO:0009793 
CUST_16938_PI426222305	GO:0065002 // GO:0015450 // GO:0016021 
CUST_41505_PI426222305	GO:0003677 // GO:0005524 // GO:0006270 // GO:0003824 // GO:0004722 // GO:0008287 // GO:0006470 // GO:0008094 // GO:0005739 
CUST_29260_PI426222305	GO:0003677 // GO:0005634 // GO:0006355 // GO:0003700 
CUST_4548_PI426222305	GO:0006506 // GO:0016020 // GO:0016051 // GO:0005874 // GO:0016023 // GO:0046983 // GO:0031224 // GO:0004713 // GO:0009058 // GO:0016787 // GO:0006221 // GO:0005515 // GO:0004888 // GO:0004871 // GO:0015297 // GO:0045087 // GO:0009055 // GO:0020037 // GO:0008152 // GO:0007165 // GO:0006468 // GO:0006915 // GO:0003899 // GO:0006508 // GO:0006350 // GO:0008138 // GO:0016740 // GO:0005789 // GO:0004497 // GO:0045449 // GO:0016769 // GO:0003677 // GO:0016758 // GO:0015238 // GO:0012505 // GO:0016021 // GO:0006470 // GO:0005975 // GO:0006820 // GO:0005634 // GO:0005529 // GO:0003779 // GO:0004674 // GO:0051082 // GO:0006952 // GO:0005198 
CUST_14399_PI426222305	GO:0000166 
CUST_4545_PI426222305	GO:0009536 // GO:0005488 // GO:0055114 // GO:0016491 
CUST_35742_PI426222305
CUST_43222_PI426222305
CUST_39580_PI426222305	GO:0005515 // GO:0000166 // GO:0003676 
CUST_15385_PI426222305	GO:0016020 // GO:0005840 // GO:0003677 // GO:0006355 // GO:0046983 // GO:0010227 // GO:0048481 // GO:0005515 // GO:0003700 // GO:0009507 // GO:0008285 // GO:0045892 // GO:0005634 // GO:0006520 // GO:0006811 // GO:0005216 // GO:0009725 // GO:0006412 
CUST_43921_PI426222305	GO:0003824 // GO:0044237 // GO:0050662 
CUST_13782_PI426222305	GO:0009751 // GO:0005634 // GO:0003677 // GO:0006355 // GO:0009753 // GO:0045449 // GO:0003700 
CUST_21014_PI426222305
CUST_7333_PI426222305
CUST_5049_PI426222305	GO:0005634 // GO:0009507 
CUST_37170_PI426222305	GO:0004407 // GO:0005634 // GO:0006342 // GO:0003677 // GO:0051287 // GO:0017136 // GO:0042742 // GO:0006886 // GO:0008418 // GO:0016811 // GO:0005677 // GO:0045449 // GO:0031348 // GO:0006476 
CUST_12611_PI426222305	GO:0016427 // GO:0009008 // GO:0016274 // GO:0000154 // GO:0016279 // GO:0008425 // GO:0008174 // GO:0016435 // GO:0003880 // GO:0000179 // GO:0016426 // GO:0005529 // GO:0043827 // GO:0006364 // GO:0016423 // GO:0008172 // GO:0008650 // GO:0016300 // GO:0016433 // GO:0009383 
CUST_44254_PI426222305	GO:0016020 // GO:0009414 // GO:0006355 // GO:0009705 // GO:0005507 // GO:0009651 // GO:0009749 // GO:0016021 // GO:0005739 // GO:0003700 // GO:0005886 // GO:0016491 // GO:0022891 // GO:0055085 // GO:0009409 // GO:0005622 // GO:0005351 // GO:0009624 // GO:0009750 // GO:0005773 // GO:0009744 // GO:0008643 // GO:0005337 // GO:0005215 
CUST_28251_PI426222305
CUST_35518_PI426222305	GO:0006810 // GO:0005840 // GO:0005622 // GO:0022625 // GO:0042254 // GO:0005730 // GO:0016021 // GO:0006412 // GO:0009536 
CUST_26875_PI426222305	GO:0006396 // GO:0003723 // GO:0005739 // GO:0001522 
CUST_47951_PI426222305	GO:0005783 // GO:0034976 // GO:0016023 // GO:0031224 // GO:0009058 // GO:0005515 // GO:0004888 // GO:0009941 // GO:0045087 // GO:0006457 // GO:0007165 // GO:0009408 // GO:0006915 // GO:0006413 // GO:0046686 // GO:0009617 // GO:0022626 // GO:0005788 // GO:0009414 // GO:0005524 // GO:0006950 // GO:0055114 // GO:0009860 // GO:0005730 // GO:0005829 // GO:0017111 // GO:0005739 // GO:0005886 // GO:0009507 // GO:0009644 // GO:0010583 // GO:0009409 // GO:0042542 // GO:0005773 // GO:0003676 // GO:0005618 // GO:0009615 
CUST_52752_PI426222305	GO:0006457 // GO:0012505 // GO:0008289 // GO:0006869 
CUST_16160_PI426222305	GO:0016020 // GO:0055085 // GO:0006281 // GO:0005351 // GO:0016023 // GO:0003913 // GO:0016021 // GO:0005215 
CUST_25120_PI426222305	GO:0008757 // GO:0003824 // GO:0009536 // GO:0009507 
CUST_13487_PI426222305
CUST_45422_PI426222305
CUST_8723_PI426222305	GO:0012505 // GO:0006508 // GO:0008234 // GO:0004197 // GO:0016023 // GO:0009723 // GO:0005773 // GO:0007568 
CUST_5769_PI426222305	GO:0018450 // GO:0016229 // GO:0004344 // GO:0008152 // GO:0003824 // GO:0005488 // GO:0055114 // GO:0004448 // GO:0008875 // GO:0004495 // GO:0005739 // GO:0016491 
CUST_50617_PI426222305	GO:0006810 // GO:0009624 // GO:0009744 // GO:0007033 // GO:0009749 // GO:0016021 // GO:0009536 // GO:0009553 // GO:0005886 // GO:0015297 // GO:0010109 // GO:0009507 // GO:0015712 // GO:0005215 
CUST_45375_PI426222305	GO:0005515 // GO:0007165 // GO:0023034 // GO:0007154 // GO:0007242 // GO:0035091 
CUST_10762_PI426222305
CUST_7547_PI426222305	GO:0003677 // GO:0045449 
CUST_5163_PI426222305	GO:0005484 // GO:0016020 // GO:0005634 // GO:0009409 // GO:0006468 // GO:0016779 // GO:0006944 // GO:0016192 // GO:0006886 // GO:0004713 // GO:0004674 // GO:0005515 // GO:0009058 
CUST_9957_PI426222305
CUST_12022_PI426222305	GO:0016020 // GO:0006486 // GO:0008378 
CUST_9396_PI426222305	GO:0009055 // GO:0012505 // GO:0016787 // GO:0005507 // GO:0006725 // GO:0003824 
CUST_7386_PI426222305	GO:0009055 // GO:0003677 // GO:0008603 // GO:0009536 // GO:0004691 // GO:0004518 // GO:0006289 
CUST_17537_PI426222305	GO:0006396 // GO:0003723 // GO:0001522 
CUST_18487_PI426222305	GO:0009693 // GO:0009815 // GO:0009620 // GO:0005506 // GO:0055114 // GO:0016491 
CUST_9953_PI426222305	GO:0005488 // GO:0016192 // GO:0006886 // GO:0005884 // GO:0005515 // GO:0007032 // GO:0005769 // GO:0015031 
CUST_40857_PI426222305
CUST_52625_PI426222305
CUST_16727_PI426222305	GO:0016020 // GO:0055085 // GO:0005351 // GO:0009705 // GO:0008643 // GO:0005975 // GO:0015798 // GO:0016021 // GO:0005215 // GO:0022891 
CUST_17693_PI426222305	GO:0016556 // GO:0005773 // GO:0009507 
CUST_33311_PI426222305	GO:0012505 // GO:0016787 // GO:0003824 
CUST_38567_PI426222305
CUST_15880_PI426222305
CUST_52512_PI426222305	GO:0005840 // GO:0005524 // GO:0005622 // GO:0006915 // GO:0005515 // GO:0006952 // GO:0007264 // GO:0017111 // GO:0006412 
CUST_27478_PI426222305
CUST_23556_PI426222305	GO:0009693 // GO:0005506 // GO:0016491 
CUST_50982_PI426222305
CUST_15877_PI426222305	GO:0012505 // GO:0005634 // GO:0006281 // GO:0006355 // GO:0016023 // GO:0003702 // GO:0003700 
CUST_51237_PI426222305
CUST_37596_PI426222305	GO:0016020 // GO:0017004 // GO:0009536 // GO:0009534 // GO:0055114 
CUST_2465_PI426222305
CUST_12071_PI426222305	GO:0012505 // GO:0004091 // GO:0016298 // GO:0003824 // GO:0006629 // GO:0016788 
CUST_13447_PI426222305
CUST_1373_PI426222305	GO:0005634 // GO:0043565 // GO:0003700 // GO:0045449 
CUST_27786_PI426222305
CUST_15369_PI426222305
CUST_47435_PI426222305	GO:0003677 // GO:0016567 // GO:0003824 // GO:0004842 // GO:0003899 // GO:0005515 // GO:0006511 // GO:0006350 // GO:0000151 // GO:0005975 // GO:0008270 
CUST_10766_PI426222305	GO:0005634 // GO:0010200 // GO:0006355 // GO:0004672 // GO:0006468 // GO:0003700 
CUST_9701_PI426222305
CUST_42659_PI426222305	GO:0005886 
CUST_288_PI426222305	GO:0009536 
CUST_2191_PI426222305
CUST_20866_PI426222305	GO:0016020 // GO:0008152 // GO:0006730 // GO:0003824 // GO:0005488 // GO:0005773 // GO:0016441 // GO:0006346 // GO:0005507 // GO:0030244 // GO:0005886 // GO:0009793 
CUST_42269_PI426222305
CUST_32110_PI426222305
CUST_48128_PI426222305	GO:0005783 // GO:0006260 // GO:0004722 // GO:0008287 // GO:0004713 // GO:0005515 // GO:0004672 // GO:0009451 // GO:0003700 // GO:0016301 // GO:0006468 // GO:0016909 // GO:0004691 // GO:0006886 // GO:0008603 // GO:0004690 // GO:0006396 // GO:0003723 // GO:0003677 // GO:0008349 // GO:0005524 // GO:0006355 // GO:0015936 // GO:0016730 // GO:0055114 // GO:0008408 // GO:0005829 // GO:0006470 // GO:0005739 // GO:0005886 // GO:0008545 // GO:0005634 // GO:0008173 // GO:0004674 // GO:0005794 // GO:0004675 // GO:0050662 
CUST_10496_PI426222305
CUST_46928_PI426222305
CUST_43296_PI426222305	GO:0004713 // GO:0009733 // GO:0004674 // GO:0005515 // GO:0005529 // GO:0006468 
CUST_27327_PI426222305
CUST_683_PI426222305
CUST_21505_PI426222305
CUST_21_PI426222305
CUST_34153_PI426222305
CUST_28421_PI426222305
CUST_17101_PI426222305	GO:0005840 // GO:0016020 // GO:0003723 // GO:0016759 // GO:0016567 // GO:0009860 // GO:0000139 // GO:0012505 // GO:0004713 // GO:0005515 // GO:0016021 // GO:0009294 // GO:0007018 // GO:0006468 // GO:0005488 // GO:0004842 // GO:0007047 // GO:0006915 // GO:0004674 // GO:0016757 // GO:0000151 // GO:0006952 // GO:0003777 // GO:0006412 // GO:0009617 // GO:0009793 
CUST_12670_PI426222305
CUST_207_PI426222305
CUST_26587_PI426222305	GO:0016020 // GO:0016023 // GO:0004713 // GO:0005515 // GO:0005507 // GO:0015078 // GO:0009055 // GO:0016616 // GO:0020037 // GO:0000398 // GO:0006468 // GO:0004003 // GO:0006979 // GO:0043169 // GO:0006857 // GO:0009536 // GO:0005215 // GO:0015074 // GO:0003677 // GO:0048046 // GO:0015936 // GO:0019513 // GO:0055114 // GO:0012505 // GO:0004553 // GO:0000166 // GO:0005975 // GO:0009827 // GO:0008270 // GO:0005886 // GO:0016491 // GO:0005634 // GO:0006281 // GO:0005529 // GO:0016469 // GO:0005773 // GO:0009505 // GO:0004674 // GO:0005618 // GO:0004601 // GO:0050662 
CUST_37154_PI426222305
CUST_20341_PI426222305	GO:0008375 // GO:0016020 // GO:0003677 // GO:0005524 // GO:0004713 // GO:0015116 // GO:0005975 // GO:0016021 // GO:0005886 // GO:0016887 // GO:0009507 // GO:0055085 // GO:0008272 // GO:0005529 // GO:0006468 // GO:0003899 // GO:0004674 // GO:0006857 // GO:0006350 // GO:0008271 // GO:0005215 
CUST_8000_PI426222305
CUST_44357_PI426222305	GO:0003677 // GO:0005524 // GO:0055114 // GO:0035252 // GO:0005875 // GO:0000166 // GO:0031110 // GO:0016021 // GO:0005739 // GO:0016887 // GO:0009507 // GO:0006810 // GO:0007018 // GO:0005694 // GO:0008017 // GO:0048364 // GO:0005488 // GO:0048768 // GO:0003779 // GO:0005794 // GO:0003777 
CUST_8750_PI426222305	GO:0016787 
CUST_49765_PI426222305	GO:0055114 // GO:0043565 // GO:0006470 // GO:0004499 // GO:0003700 // GO:0042545 // GO:0016491 // GO:0015036 // GO:0006810 // GO:0005634 // GO:0005792 // GO:0003824 // GO:0004725 // GO:0005773 // GO:0031227 // GO:0050661 // GO:0005618 // GO:0004497 // GO:0009536 // GO:0045449 // GO:0005215 
CUST_50216_PI426222305	GO:0005840 // GO:0006801 // GO:0009845 // GO:0003993 // GO:0004722 // GO:0012505 // GO:0046872 // GO:0016787 // GO:0005515 // GO:0006412 // GO:0005739 
CUST_3027_PI426222305	GO:0005634 // GO:0030528 // GO:0045449 // GO:0003700 
CUST_21117_PI426222305
CUST_34115_PI426222305
CUST_39600_PI426222305
CUST_8603_PI426222305
CUST_31901_PI426222305
CUST_27455_PI426222305	GO:0016855 // GO:0005634 // GO:0005737 // GO:0006413 // GO:0005515 // GO:0004672 // GO:0051726 // GO:0007049 
CUST_44218_PI426222305	GO:0006457 // GO:0016020 // GO:0030077 // GO:0008219 // GO:0019684 // GO:0006952 // GO:0016021 // GO:0005886 // GO:0009607 
CUST_14294_PI426222305
CUST_10308_PI426222305	GO:0042625 // GO:0003677 // GO:0005524 // GO:0006260 // GO:0005737 // GO:0008283 // GO:0017111 // GO:0016491 // GO:0005634 // GO:0006270 // GO:0000790 // GO:0030163 // GO:0015462 // GO:0004004 // GO:0017116 // GO:0008094 
CUST_29542_PI426222305
CUST_17750_PI426222305
CUST_13026_PI426222305
CUST_26569_PI426222305	GO:0010255 // GO:0030528 // GO:0016773 // GO:0006096 // GO:0010182 // GO:0005875 // GO:0005975 // GO:0009651 // GO:0005739 // GO:0005886 // GO:0007018 // GO:0009747 // GO:0005634 // GO:0009409 // GO:0001666 // GO:0005773 // GO:0019320 // GO:0012501 // GO:0004340 // GO:0003777 // GO:0004396 // GO:0009536 // GO:0045449 
CUST_42678_PI426222305	GO:0006626 // GO:0000166 // GO:0005758 // GO:0005743 // GO:0015450 // GO:0003676 // GO:0045039 
CUST_40936_PI426222305	GO:0015986 // GO:0016020 // GO:0006865 // GO:0016469 // GO:0005886 // GO:0015171 
CUST_26101_PI426222305
CUST_29425_PI426222305	GO:0005216 // GO:0009536 // GO:0005739 // GO:0006812 // GO:0009706 
CUST_47777_PI426222305
CUST_49193_PI426222305	GO:0007131 // GO:0000724 
CUST_17991_PI426222305	GO:0008299 // GO:0005634 // GO:0007165 // GO:0006355 // GO:0006468 // GO:0009842 // GO:0016765 // GO:0005515 // GO:0004674 // GO:0004747 // GO:0007242 // GO:0004871 // GO:0003700 // GO:0006014 // GO:0015979 
CUST_42472_PI426222305
CUST_8036_PI426222305	GO:0005488 
CUST_34212_PI426222305	GO:0012505 // GO:0009536 // GO:0005488 // GO:0009507 
CUST_50254_PI426222305
CUST_48_PI426222305
CUST_38024_PI426222305	GO:0005488 
CUST_14094_PI426222305	GO:0006397 // GO:0005634 // GO:0008152 // GO:0016462 
CUST_12908_PI426222305	GO:0003677 // GO:0005634 // GO:0006355 // GO:0048443 // GO:0048440 // GO:0043565 // GO:0003700 // GO:0048441 // GO:0048442 
CUST_411_PI426222305
CUST_13158_PI426222305	GO:0006952 // GO:0006915 
CUST_26724_PI426222305
CUST_32870_PI426222305
CUST_51699_PI426222305
CUST_49835_PI426222305
CUST_30778_PI426222305	GO:0005488 
CUST_26161_PI426222305	GO:0006979 // GO:0043169 // GO:0004553 // GO:0005515 // GO:0004601 // GO:0008270 // GO:0005975 
CUST_19356_PI426222305
CUST_39862_PI426222305	GO:0003677 // GO:0006355 // GO:0016023 // GO:0005737 // GO:0055114 // GO:0006779 // GO:0004713 // GO:0005515 // GO:0000166 // GO:0005886 // GO:0010038 // GO:0016491 // GO:0005634 // GO:0016616 // GO:0006468 // GO:0006915 // GO:0003899 // GO:0046872 // GO:0009626 // GO:0004674 // GO:0006350 // GO:0006952 // GO:0009536 
CUST_6355_PI426222305	GO:0009611 // GO:0009620 // GO:0008152 // GO:0006355 // GO:0009411 // GO:0016779 // GO:0005622 // GO:0003824 // GO:0016874 // GO:0006098 // GO:0009058 // GO:0009699 // GO:0009698 // GO:0003700 // GO:0010584 
CUST_31348_PI426222305	GO:0009041 // GO:0005739 // GO:0009061 // GO:0006139 // GO:0019201 // GO:0009117 // GO:0019205 
CUST_15423_PI426222305
CUST_15285_PI426222305	GO:0006342 // GO:0003677 // GO:0070403 // GO:0016811 // GO:0017136 // GO:0005677 // GO:0045449 // GO:0006476 
CUST_6119_PI426222305
CUST_47855_PI426222305	GO:0005840 // GO:0016020 // GO:0019898 // GO:0009409 // GO:0022625 // GO:0005773 // GO:0042254 // GO:0005730 // GO:0006412 // GO:0015979 // GO:0009507 
CUST_15683_PI426222305	GO:0003723 // GO:0016023 
CUST_24596_PI426222305	GO:0016020 // GO:0003677 // GO:0005384 // GO:0043157 // GO:0030003 // GO:0043086 // GO:0016021 // GO:0005739 // GO:0015079 // GO:0030659 // GO:0055085 // GO:0005634 // GO:0042802 // GO:0006812 // GO:0016469 // GO:0015491 // GO:0015986 // GO:0005774 // GO:0006508 // GO:0015081 // GO:0008324 
CUST_9369_PI426222305	GO:0016307 // GO:0051735 // GO:0004872 // GO:0016538 // GO:0006468 // GO:0008443 // GO:0004713 // GO:0007169 // GO:0042557 // GO:0004674 // GO:0005515 // GO:0004672 // GO:0016021 // GO:0051734 // GO:0035004 
CUST_9143_PI426222305	GO:0005840 // GO:0016020 // GO:0005634 // GO:0020037 // GO:0005622 // GO:0022625 // GO:0005488 // GO:0055114 // GO:0042254 // GO:0006412 // GO:0004497 // GO:0005739 
CUST_35122_PI426222305
CUST_25853_PI426222305	GO:0005739 // GO:0009507 
CUST_30510_PI426222305
CUST_3680_PI426222305	GO:0005634 // GO:0010154 // GO:0009409 // GO:0030528 // GO:0048440 // GO:0043565 // GO:0010114 // GO:0003700 // GO:0045449 
CUST_30248_PI426222305	GO:0005622 // GO:0008026 // GO:0003676 
CUST_30744_PI426222305
CUST_11117_PI426222305	GO:0005643 // GO:0020037 // GO:0016301 // GO:0006468 // GO:0016023 // GO:0055114 // GO:0004713 // GO:0004674 // GO:0004675 // GO:0004497 // GO:0005886 
CUST_46628_PI426222305
CUST_45308_PI426222305	GO:0016020 // GO:0046470 // GO:0003964 // GO:0005515 // GO:0009941 // GO:0009395 // GO:0008152 // GO:0030136 // GO:0015630 // GO:0005622 // GO:0003824 // GO:0009737 // GO:0006979 // GO:0003899 // GO:0046686 // GO:0006350 // GO:0022626 // GO:0003723 // GO:0016042 // GO:0003677 // GO:0009414 // GO:0046466 // GO:0004630 // GO:0046473 // GO:0006631 // GO:0009651 // GO:0016021 // GO:0005739 // GO:0005886 // GO:0009507 // GO:0007186 // GO:0005634 // GO:0009409 // GO:0009845 // GO:0042538 // GO:0003676 // GO:0005773 // GO:0004601 // GO:0012501 // GO:0006278 // GO:0009793 
CUST_48620_PI426222305
CUST_32073_PI426222305
CUST_28043_PI426222305	GO:0012505 
CUST_19973_PI426222305
CUST_40084_PI426222305	GO:0003723 // GO:0005634 // GO:0046872 // GO:0016787 // GO:0005737 // GO:0046080 // GO:0006402 
CUST_37654_PI426222305	GO:0005840 // GO:0005622 // GO:0022625 // GO:0003676 // GO:0005773 // GO:0005730 // GO:0005515 // GO:0006412 // GO:0005886 // GO:0009507 // GO:0009793 
CUST_25425_PI426222305
CUST_47504_PI426222305	GO:0004091 // GO:0006508 // GO:0008233 // GO:0042802 // GO:0043086 // GO:0006629 // GO:0016788 
CUST_21056_PI426222305
CUST_43705_PI426222305	GO:0016020 // GO:0006096 // GO:0016829 // GO:0004713 // GO:0005515 // GO:0004672 // GO:0006810 // GO:0008152 // GO:0005529 // GO:0006468 // GO:0008033 // GO:0003676 // GO:0004842 // GO:0006108 // GO:0006098 // GO:0005337 // GO:0004674 // GO:0006464 // GO:0006508 // GO:0004197 // GO:0030060 
CUST_39415_PI426222305	GO:0005777 // GO:0005515 // GO:0007264 // GO:0005829 // GO:0009651 // GO:0005739 // GO:0015031 // GO:0010038 // GO:0005886 // GO:0009507 // GO:0005634 // GO:0008152 // GO:0005622 // GO:0003824 // GO:0007568 // GO:0046686 // GO:0006535 // GO:0019344 
CUST_27403_PI426222305	GO:0016020 // GO:0005874 // GO:0016023 // GO:0046983 // GO:0005515 // GO:0008234 // GO:0004888 // GO:0003700 // GO:0045493 // GO:0006915 // GO:0008422 // GO:0006413 // GO:0006508 // GO:0003677 // GO:0012505 // GO:0010214 // GO:0004553 // GO:0005975 // GO:0016021 // GO:0043565 // GO:0005886 // GO:0009507 // GO:0007186 // GO:0032312 // GO:0007018 // GO:0005634 // GO:0006306 // GO:0005773 // GO:0051258 // GO:0009505 // GO:0005618 // GO:0006952 // GO:0008170 // GO:0005198 
CUST_45976_PI426222305
CUST_23248_PI426222305
CUST_3998_PI426222305
CUST_19056_PI426222305	GO:0005622 // GO:0006412 // GO:0005739 
CUST_34790_PI426222305	GO:0005739 // GO:0016023 
CUST_36046_PI426222305	GO:0005840 // GO:0006412 // GO:0009739 
CUST_20135_PI426222305
CUST_6344_PI426222305	GO:0042625 // GO:0004386 // GO:0008026 // GO:0003676 // GO:0015462 // GO:0004004 // GO:0017116 // GO:0043141 // GO:0008796 
CUST_48608_PI426222305	GO:0005515 // GO:0016023 
CUST_34318_PI426222305	GO:0003723 // GO:0009536 // GO:0008380 // GO:0009507 
CUST_42204_PI426222305
CUST_30597_PI426222305	GO:0006821 // GO:0016021 // GO:0015377 // GO:0006814 
CUST_43397_PI426222305
CUST_34846_PI426222305
CUST_43681_PI426222305	GO:0016020 // GO:0006857 // GO:0005886 // GO:0005215 
CUST_30427_PI426222305	GO:0005507 // GO:0016491 
CUST_12944_PI426222305	GO:0016020 // GO:0005739 // GO:0003824 // GO:0003676 
CUST_11191_PI426222305	GO:0016020 // GO:0006950 // GO:0003824 // GO:0008202 // GO:0005887 // GO:0006857 // GO:0006644 // GO:0005886 // GO:0005215 
CUST_16463_PI426222305
CUST_38175_PI426222305
CUST_49887_PI426222305	GO:0031998 // GO:0006096 // GO:0005777 // GO:0005488 // GO:0055114 // GO:0005773 // GO:0016615 // GO:0005975 // GO:0009941 // GO:0030060 // GO:0009507 // GO:0012505 
CUST_28975_PI426222305	GO:0006801 // GO:0046872 // GO:0016998 // GO:0009536 // GO:0009295 // GO:0055114 // GO:0009507 
CUST_38991_PI426222305	GO:0030247 // GO:0016791 // GO:0008138 // GO:0006470 // GO:0005739 // GO:0016311 // GO:0009536 // GO:0005983 // GO:0009570 
CUST_48426_PI426222305
CUST_7789_PI426222305	GO:0016020 // GO:0046470 // GO:0003964 // GO:0005515 // GO:0009941 // GO:0009395 // GO:0008152 // GO:0030136 // GO:0015630 // GO:0005622 // GO:0003824 // GO:0009737 // GO:0006979 // GO:0003899 // GO:0046686 // GO:0006350 // GO:0022626 // GO:0003723 // GO:0016042 // GO:0003677 // GO:0009414 // GO:0046466 // GO:0004630 // GO:0046473 // GO:0006631 // GO:0009651 // GO:0016021 // GO:0005739 // GO:0005886 // GO:0009507 // GO:0007186 // GO:0005634 // GO:0009409 // GO:0009845 // GO:0042538 // GO:0003676 // GO:0005773 // GO:0004601 // GO:0012501 // GO:0006278 // GO:0009793 
CUST_26480_PI426222305	GO:0003779 // GO:0005622 // GO:0003676 
CUST_49619_PI426222305	GO:0005737 // GO:0005515 // GO:0005618 // GO:0048278 // GO:0015031 // GO:0006887 // GO:0042545 // GO:0016491 
CUST_43988_PI426222305	GO:0005840 // GO:0005634 // GO:0003677 // GO:0005730 // GO:0006412 // GO:0006334 // GO:0000786 
CUST_44816_PI426222305
CUST_21526_PI426222305	GO:0009735 
CUST_4336_PI426222305	GO:0012505 // GO:0009651 // GO:0016020 // GO:0016023 // GO:0004713 // GO:0005515 // GO:0005507 // GO:0015078 // GO:0009055 // GO:0016616 // GO:0020037 // GO:0000398 // GO:0006468 // GO:0004003 // GO:0006979 // GO:0043169 // GO:0006857 // GO:0009536 // GO:0005215 // GO:0015074 // GO:0003677 // GO:0048046 // GO:0015936 // GO:0019513 // GO:0055114 // GO:0004553 // GO:0000166 // GO:0005975 // GO:0009827 // GO:0008270 // GO:0005886 // GO:0016491 // GO:0005634 // GO:0006281 // GO:0005529 // GO:0016469 // GO:0005773 // GO:0009505 // GO:0004674 // GO:0005618 // GO:0004601 // GO:0050662 
CUST_45947_PI426222305
CUST_6493_PI426222305	GO:0006694 // GO:0009409 // GO:0003854 // GO:0003824 // GO:0044237 // GO:0005488 // GO:0050662 
CUST_50542_PI426222305
CUST_28858_PI426222305	GO:0016020 // GO:0020037 // GO:0005634 // GO:0009627 // GO:0010090 // GO:0055114 // GO:0010182 // GO:0048573 // GO:0009626 // GO:0004497 // GO:0009536 // GO:0051707 
CUST_24265_PI426222305
CUST_18959_PI426222305
CUST_44777_PI426222305	GO:0016307 // GO:0051735 // GO:0016538 // GO:0016023 // GO:0010337 // GO:0042742 // GO:0004190 // GO:0012505 // GO:0008443 // GO:0042557 // GO:0006508 // GO:0010310 // GO:0051734 // GO:0035004 
CUST_42638_PI426222305
CUST_33898_PI426222305	GO:0016020 // GO:0016051 // GO:0016023 // GO:0004713 // GO:0016787 // GO:0005515 // GO:0009941 // GO:0003700 // GO:0020037 // GO:0000398 // GO:0006468 // GO:0006812 // GO:0048364 // GO:0006979 // GO:0016820 // GO:0048194 // GO:0004497 // GO:0045449 // GO:0048367 // GO:0005548 // GO:0055114 // GO:0006754 // GO:0005681 // GO:0015914 // GO:0016021 // GO:0043565 // GO:0005739 // GO:0005886 // GO:0005634 // GO:0015662 // GO:0004674 // GO:0005794 // GO:0004601 // GO:0004012 
CUST_31548_PI426222305	GO:0016020 // GO:0006810 // GO:0015200 // GO:0006833 // GO:0055085 // GO:0015204 // GO:0009705 // GO:0009505 // GO:0000326 // GO:0016021 // GO:0009941 // GO:0005886 // GO:0005215 
CUST_18764_PI426222305	GO:0009505 // GO:0016023 // GO:0051707 
CUST_42013_PI426222305
CUST_44093_PI426222305	GO:0005634 // GO:0009733 // GO:0006355 // GO:0004402 // GO:0030528 // GO:0009739 // GO:0005737 // GO:0010200 // GO:0003712 // GO:0005886 // GO:0019113 
CUST_52368_PI426222305	GO:0009055 // GO:0020037 // GO:0004497 // GO:0055114 
CUST_45549_PI426222305	GO:0020037 // GO:0004497 // GO:0055114 // GO:0009507 // GO:0004372 // GO:0006544 // GO:0006563 // GO:0016491 
CUST_49093_PI426222305	GO:0004713 // GO:0004674 // GO:0006468 // GO:0016887 
CUST_26249_PI426222305	GO:0042742 // GO:0055114 // GO:0006636 // GO:0006631 // GO:0016021 // GO:0005739 // GO:0006633 // GO:0008610 // GO:0016491 // GO:0046914 // GO:0051607 // GO:0045300 // GO:0009695 // GO:0009536 // GO:0002213 // GO:0009570 
CUST_18484_PI426222305
CUST_8328_PI426222305
CUST_48215_PI426222305	GO:0006508 // GO:0008237 
CUST_3620_PI426222305	GO:0016020 // GO:0008020 // GO:0006260 // GO:0009687 // GO:0005737 // GO:0017006 // GO:0016604 // GO:0031347 // GO:0046685 // GO:0004871 // GO:0007165 // GO:0009883 // GO:0010029 // GO:0018298 // GO:0000155 // GO:0010374 // GO:0009867 // GO:0003777 // GO:0045449 // GO:0006310 // GO:0015979 // GO:0010017 // GO:0007600 // GO:0006355 // GO:0055114 // GO:0004673 // GO:0005875 // GO:0000160 // GO:0010218 // GO:0016491 // GO:0009881 // GO:0018106 // GO:0007018 // GO:0005634 // GO:0006281 // GO:0004872 // GO:0009409 // GO:0009649 // GO:0042803 // GO:0004674 // GO:0009630 // GO:0006325 
CUST_42384_PI426222305	GO:0016747 // GO:0016740 
CUST_40704_PI426222305
CUST_15521_PI426222305
CUST_48867_PI426222305
CUST_46026_PI426222305
CUST_49061_PI426222305	GO:0006397 // GO:0020037 // GO:0005634 // GO:0005732 // GO:0055114 // GO:0005730 // GO:0030529 // GO:0005975 // GO:0016071 // GO:0004497 
CUST_14325_PI426222305
CUST_11959_PI426222305	GO:0005634 // GO:0006355 // GO:0043565 // GO:0045449 // GO:0003700 
CUST_52607_PI426222305
CUST_21128_PI426222305	GO:0008375 // GO:0016759 // GO:0004376 // GO:0003677 // GO:0046921 // GO:0016051 // GO:0000033 // GO:0016758 // GO:0008378 // GO:0012505 // GO:0046920 // GO:0000009 // GO:0000026 // GO:0019187 // GO:0016757 // GO:0008376 // GO:0018716 // GO:0004576 
CUST_1596_PI426222305	GO:0009414 // GO:0009738 // GO:0055114 // GO:0004629 // GO:0004713 // GO:0005507 // GO:0009651 // GO:0004871 // GO:0007242 // GO:0005739 // GO:0005886 // GO:0009055 // GO:0023034 // GO:0007165 // GO:0004435 // GO:0009409 // GO:0005529 // GO:0006468 // GO:0009737 // GO:0004674 // GO:0006629 
CUST_40521_PI426222305	GO:0050832 // GO:0005634 // GO:0003677 // GO:0016787 // GO:0042742 // GO:0003700 // GO:0045449 // GO:0009507 
CUST_4029_PI426222305
CUST_41444_PI426222305
CUST_34377_PI426222305
CUST_24982_PI426222305	GO:0005634 // GO:0030528 // GO:0045449 // GO:0003700 // GO:0009435 
CUST_49405_PI426222305	GO:0003723 // GO:0005506 // GO:0055114 // GO:0003994 // GO:0006099 // GO:0016829 // GO:0005515 // GO:0005829 // GO:0005507 // GO:0009651 // GO:0005739 // GO:0005886 // GO:0009507 // GO:0008152 // GO:0003676 // GO:0005773 // GO:0009737 // GO:0006979 // GO:0046686 // GO:0005618 // GO:0009536 
CUST_2877_PI426222305	GO:0016020 // GO:0008152 // GO:0006812 // GO:0003824 // GO:0051410 // GO:0006535 // GO:0005507 // GO:0019344 // GO:0005739 // GO:0019499 // GO:0008324 // GO:0009507 
CUST_49008_PI426222305
CUST_40933_PI426222305	GO:0019898 // GO:0015979 
CUST_8876_PI426222305	GO:0003677 // GO:0030904 // GO:0004713 // GO:0005515 // GO:0007264 // GO:0008333 // GO:0015031 // GO:0005792 // GO:0005634 // GO:0042147 // GO:0005622 // GO:0006468 // GO:0005488 // GO:0006886 // GO:0004674 // GO:0005771 
CUST_7442_PI426222305
CUST_32300_PI426222305	GO:0005524 // GO:0005874 // GO:0051301 // GO:0000166 // GO:0009790 // GO:0009793 
CUST_31675_PI426222305	GO:0012505 // GO:0005975 
CUST_30360_PI426222305	GO:0007623 // GO:0005634 // GO:0015934 // GO:0006355 // GO:0006412 // GO:0043565 // GO:0003700 
CUST_16266_PI426222305	GO:0016020 // GO:0009416 // GO:0006542 // GO:0005737 // GO:0016874 // GO:0006807 // GO:0005507 // GO:0005829 // GO:0009749 // GO:0009651 // GO:0009941 // GO:0015992 // GO:0005886 // GO:0009507 // GO:0005388 // GO:0006816 // GO:0003824 // GO:0009750 // GO:0005773 // GO:0009744 // GO:0046686 // GO:0005618 // GO:0022626 
CUST_44207_PI426222305	GO:0005634 // GO:0005515 // GO:0003700 // GO:0005886 
CUST_16851_PI426222305
CUST_1400_PI426222305	GO:0016020 // GO:0009741 // GO:0016324 // GO:0016538 // GO:0016023 // GO:0004716 // GO:0004713 // GO:0005515 // GO:0009058 // GO:0009791 // GO:0004672 // GO:0004714 // GO:0009055 // GO:0020037 // GO:0004689 // GO:0008338 // GO:0016301 // GO:0016909 // GO:0006468 // GO:0004710 // GO:0046777 // GO:0003899 // GO:0006508 // GO:0006350 // GO:0004692 // GO:0004497 // GO:0009536 // GO:0016307 // GO:0003677 // GO:0005524 // GO:0008349 // GO:0005506 // GO:0009860 // GO:0055114 // GO:0012505 // GO:0042557 // GO:0016021 // GO:0005975 // GO:0005739 // GO:0005886 // GO:0035004 // GO:0009507 // GO:0016491 // GO:0006810 // GO:0008545 // GO:0005634 // GO:0009826 // GO:0004697 // GO:0009742 // GO:0004190 // GO:0008443 // GO:0009986 // GO:0004674 // GO:0004675 // GO:0051510 // GO:0050662 
CUST_12936_PI426222305	GO:0009535 // GO:0006952 // GO:0009536 // GO:0005739 // GO:0006915 
CUST_7795_PI426222305	GO:0030529 // GO:0016071 // GO:0005886 
CUST_39988_PI426222305
CUST_16972_PI426222305	GO:0003676 
CUST_51980_PI426222305
CUST_19128_PI426222305	GO:0016307 // GO:0051735 // GO:0050832 // GO:0016051 // GO:0007165 // GO:0016538 // GO:0016023 // GO:0046983 // GO:0008443 // GO:0042557 // GO:0005618 // GO:0005515 // GO:0006952 // GO:0051734 // GO:0035004 
CUST_30021_PI426222305	GO:0009055 // GO:0005506 // GO:0009536 // GO:0051536 // GO:0055114 // GO:0042597 
CUST_11809_PI426222305	GO:0042625 // GO:0005634 // GO:0005488 // GO:0006364 // GO:0003676 // GO:0015462 // GO:0004004 // GO:0005730 // GO:0005829 // GO:0030529 // GO:0017116 // GO:0019201 
CUST_31988_PI426222305
CUST_9997_PI426222305	GO:0005515 // GO:0000151 // GO:0016567 // GO:0004842 
CUST_44069_PI426222305	GO:0006508 // GO:0008237 // GO:0042594 // GO:0005739 // GO:0009507 
CUST_16897_PI426222305	GO:0016787 
CUST_8809_PI426222305
CUST_22333_PI426222305	GO:0006099 // GO:0019752 // GO:0008415 // GO:0003824 
CUST_26405_PI426222305	GO:0016998 // GO:0005351 // GO:0003824 // GO:0005737 // GO:0005488 // GO:0055114 // GO:0009089 // GO:0019684 // GO:0009570 // GO:0008839 
CUST_8854_PI426222305
CUST_31857_PI426222305	GO:0016209 // GO:0008379 // GO:0016491 // GO:0051920 // GO:0009269 
CUST_20088_PI426222305	GO:0004713 // GO:0004674 // GO:0006468 // GO:0005089 
CUST_3480_PI426222305	GO:0009055 // GO:0016023 // GO:0055114 // GO:0005737 // GO:0006979 // GO:0012505 // GO:0005515 // GO:0004601 // GO:0009651 
CUST_23762_PI426222305
CUST_48596_PI426222305	GO:0016023 // GO:0031225 // GO:0055114 // GO:0012505 // GO:0004437 // GO:0006032 // GO:0000166 // GO:0005507 // GO:0004568 // GO:0005576 // GO:0005739 // GO:0046658 // GO:0005886 // GO:0008447 // GO:0016491 // GO:0006810 // GO:0016998 // GO:0005622 // GO:0003676 // GO:0005773 // GO:0009932 // GO:0009505 // GO:0004185 // GO:0006508 
CUST_9728_PI426222305
CUST_41997_PI426222305
CUST_6000_PI426222305
CUST_12065_PI426222305	GO:0016226 // GO:0030528 // GO:0009536 // GO:0005739 // GO:0008047 // GO:0009570 // GO:0009793 
CUST_36378_PI426222305
CUST_27790_PI426222305
CUST_5501_PI426222305	GO:0016020 // GO:0016538 // GO:0016023 // GO:0004713 // GO:0004672 // GO:0015031 // GO:0016301 // GO:0005622 // GO:0006468 // GO:0005488 // GO:0009751 // GO:0006412 // GO:0005525 // GO:0009536 // GO:0005840 // GO:0016307 // GO:0005524 // GO:0009723 // GO:0055114 // GO:0012505 // GO:0042557 // GO:0007264 // GO:0009651 // GO:0005739 // GO:0005886 // GO:0048041 // GO:0035004 // GO:0016491 // GO:0051735 // GO:0005529 // GO:0008443 // GO:0030246 // GO:0009986 // GO:0004674 // GO:0051734 // GO:0004675 
CUST_24352_PI426222305	GO:0016020 // GO:0006508 // GO:0008237 // GO:0006952 // GO:0004888 // GO:0006915 
CUST_4019_PI426222305	GO:0009055 // GO:0003723 // GO:0020037 // GO:0055114 // GO:0019825 // GO:0003964 // GO:0004497 // GO:0006278 
CUST_21969_PI426222305	GO:0003779 // GO:0051015 // GO:0016043 // GO:0005515 // GO:0030036 // GO:0005886 
CUST_12806_PI426222305	GO:0003723 // GO:0019898 // GO:0009543 // GO:0009536 // GO:0015979 
CUST_23980_PI426222305
CUST_22057_PI426222305
CUST_26384_PI426222305	GO:0012505 // GO:0016998 
CUST_27622_PI426222305
CUST_9632_PI426222305	GO:0008757 // GO:0003677 // GO:0008168 // GO:0006260 // GO:0016427 // GO:0009008 // GO:0016274 // GO:0009396 // GO:0016279 // GO:0004713 // GO:0008425 // GO:0005515 // GO:0008174 // GO:0016435 // GO:0003880 // GO:0006468 // GO:0043827 // GO:0016423 // GO:0008172 // GO:0004674 // GO:0016300 // GO:0008650 // GO:0009383 // GO:0016433 
CUST_44275_PI426222305	GO:0005634 // GO:0003677 // GO:0005515 // GO:0006281 // GO:0006350 // GO:0030528 // GO:0003913 
CUST_3031_PI426222305
CUST_7805_PI426222305
CUST_49290_PI426222305	GO:0004737 // GO:0016020 // GO:0003824 // GO:0009396 // GO:0001666 // GO:0016831 // GO:0016740 // GO:0009536 
CUST_51454_PI426222305
CUST_13902_PI426222305	GO:0009535 // GO:0019684 // GO:0009941 // GO:0005488 // GO:0009507 
CUST_15117_PI426222305	GO:0003723 // GO:0003677 
CUST_13280_PI426222305
CUST_47103_PI426222305	GO:0007186 // GO:0018346 // GO:0005634 // GO:0006355 // GO:0006468 // GO:0005622 // GO:0005737 // GO:0006886 // GO:0012505 // GO:0004672 // GO:0007264 // GO:0004871 // GO:0008318 // GO:0003700 // GO:0005215 
CUST_8820_PI426222305	GO:0012505 // GO:0016752 // GO:0009505 // GO:0004185 // GO:0006508 // GO:0009698 
CUST_25600_PI426222305	GO:0007275 // GO:0009536 // GO:0005488 
CUST_30243_PI426222305	GO:0012505 // GO:0016020 // GO:0016757 // GO:0016051 // GO:0016758 // GO:0016023 
CUST_8679_PI426222305
CUST_190_PI426222305	GO:0006605 // GO:0005783 // GO:0034196 // GO:0004674 // GO:0008253 // GO:0006468 // GO:0009536 // GO:0009507 // GO:0009570 
CUST_7142_PI426222305
CUST_9709_PI426222305
CUST_39366_PI426222305
CUST_32138_PI426222305	GO:0016020 // GO:0006810 // GO:0005355 // GO:0000166 // GO:0003676 
CUST_37503_PI426222305
CUST_29224_PI426222305
CUST_14821_PI426222305
CUST_8306_PI426222305
CUST_34099_PI426222305	GO:0008152 // GO:0016758 
CUST_5173_PI426222305	GO:0008081 // GO:0003774 // GO:0016459 // GO:0003700 // GO:0045449 
CUST_5103_PI426222305	GO:0008287 // GO:0006470 // GO:0003824 // GO:0017023 // GO:0005488 // GO:0004723 // GO:0004722 
CUST_26460_PI426222305	GO:0016020 // GO:0008168 // GO:0016023 // GO:0003676 // GO:0009505 // GO:0005794 // GO:0016021 // GO:0005739 // GO:0009536 // GO:0016740 // GO:0005886 
CUST_22138_PI426222305	GO:0012505 // GO:0042973 // GO:0004553 // GO:0043169 // GO:0005975 
CUST_48205_PI426222305
CUST_33259_PI426222305	GO:0005634 // GO:0009826 // GO:0009741 // GO:0030528 // GO:0009536 // GO:0045449 // GO:0003700 // GO:0009640 
CUST_15780_PI426222305	GO:0003723 // GO:0009733 // GO:0030130 // GO:0009738 // GO:0006970 // GO:0005622 // GO:0009628 // GO:0003725 // GO:0016791 // GO:0016192 // GO:0019204 // GO:0006886 // GO:0030132 // GO:0016481 // GO:0005515 // GO:0048589 // GO:0005198 
CUST_1205_PI426222305	GO:0016538 // GO:0016023 // GO:0004716 // GO:0010227 // GO:0004713 // GO:0005515 // GO:0005507 // GO:0004672 // GO:0016887 // GO:0004714 // GO:0004689 // GO:0008338 // GO:0016301 // GO:0016909 // GO:0006468 // GO:0006812 // GO:0004710 // GO:0004691 // GO:0046777 // GO:0005768 // GO:0008603 // GO:0004692 // GO:0004690 // GO:0016307 // GO:0008349 // GO:0046982 // GO:0042742 // GO:0016049 // GO:0012505 // GO:0007169 // GO:0042557 // GO:0010200 // GO:0016021 // GO:0009651 // GO:0005739 // GO:0005886 // GO:0035004 // GO:0051735 // GO:0050832 // GO:0008545 // GO:0004872 // GO:0051607 // GO:0004697 // GO:0007030 // GO:0008219 // GO:0008443 // GO:0004674 // GO:0043234 // GO:0051734 // GO:0005198 // GO:0004675 // GO:0009793 
CUST_625_PI426222305
CUST_46173_PI426222305
CUST_35247_PI426222305	GO:0006457 // GO:0003824 // GO:0003676 
CUST_30731_PI426222305
CUST_8665_PI426222305
CUST_5024_PI426222305	GO:0006032 // GO:0016998 // GO:0005975 // GO:0004568 // GO:0016023 // GO:0051707 
CUST_39967_PI426222305	GO:0009535 // GO:0008152 // GO:0006808 // GO:0009536 // GO:0003824 // GO:0005488 // GO:0009507 
CUST_4550_PI426222305	GO:0016020 // GO:0016023 // GO:0003725 // GO:0031225 // GO:0012505 // GO:0004553 // GO:0005515 // GO:0004857 // GO:0005975 // GO:0005886 // GO:0042545 // GO:0005622 // GO:0004181 // GO:0006915 // GO:0005773 // GO:0003676 // GO:0008422 // GO:0009505 // GO:0005618 // GO:0006508 // GO:0006952 // GO:0004812 
CUST_35925_PI426222305
CUST_48902_PI426222305
CUST_20712_PI426222305	GO:0016307 // GO:0016538 // GO:0004713 // GO:0042557 // GO:0005515 // GO:0004672 // GO:0005975 // GO:0009651 // GO:0005886 // GO:0035004 // GO:0051735 // GO:0007165 // GO:0016301 // GO:0006468 // GO:0009737 // GO:0008443 // GO:0004674 // GO:0051734 // GO:0009536 
CUST_40117_PI426222305
CUST_12010_PI426222305	GO:0007155 // GO:0016023 
CUST_48049_PI426222305	GO:0016020 
CUST_18058_PI426222305
CUST_26107_PI426222305
CUST_1469_PI426222305
CUST_13938_PI426222305	GO:0009535 // GO:0019684 // GO:0009941 // GO:0005488 // GO:0009507 
CUST_9694_PI426222305
CUST_27304_PI426222305
CUST_12288_PI426222305	GO:0042254 // GO:0005730 // GO:0005618 // GO:0006139 // GO:0016776 // GO:0019201 // GO:0003676 
CUST_8937_PI426222305	GO:0016020 // GO:0005975 // GO:0005739 
CUST_14552_PI426222305	GO:0050645 // GO:0008152 // GO:0016758 // GO:0010224 // GO:0035251 // GO:0050284 
CUST_5121_PI426222305	GO:0016020 // GO:0006081 // GO:0005783 // GO:0055114 // GO:0016491 // GO:0004030 
CUST_46137_PI426222305	GO:0006511 // GO:0005622 // GO:0005739 
CUST_44738_PI426222305	GO:0004185 // GO:0006508 
CUST_29518_PI426222305
CUST_18934_PI426222305
CUST_10616_PI426222305	GO:0016020 // GO:0006486 // GO:0006355 // GO:0016853 // GO:0016758 // GO:0008378 // GO:0046983 // GO:0030246 // GO:0005794 // GO:0043565 // GO:0016021 // GO:0005739 // GO:0003700 // GO:0047220 
CUST_44762_PI426222305
CUST_16335_PI426222305	GO:0009055 
CUST_51995_PI426222305
CUST_51_PI426222305	GO:0006006 // GO:0005840 // GO:0005622 // GO:0003824 // GO:0055114 // GO:0005488 // GO:0009658 // GO:0008270 // GO:0006412 // GO:0009570 
CUST_8858_PI426222305	GO:0043169 // GO:0003677 // GO:0005975 // GO:0009536 // GO:0004518 // GO:0006289 
CUST_26653_PI426222305	GO:0016538 // GO:0004716 // GO:0005737 // GO:0004713 // GO:0006573 // GO:0004714 // GO:0009814 // GO:0008442 // GO:0004689 // GO:0008338 // GO:0016301 // GO:0016909 // GO:0006468 // GO:0004710 // GO:0006915 // GO:0006098 // GO:0004708 // GO:0004692 // GO:0016307 // GO:0008349 // GO:0042557 // GO:0009651 // GO:0005886 // GO:0035004 // GO:0051735 // GO:0008545 // GO:0000165 // GO:0009409 // GO:0004697 // GO:0008443 // GO:0004674 // GO:0006952 // GO:0051734 // GO:0004675 // GO:0050662 
CUST_14571_PI426222305	GO:0080043 // GO:0010583 // GO:0005634 // GO:0003677 // GO:0008152 // GO:0006355 // GO:0006334 // GO:0016758 // GO:0016023 // GO:0050645 // GO:0047893 // GO:0012505 // GO:0008194 // GO:0080044 // GO:0043565 // GO:0051707 // GO:0050505 // GO:0003700 // GO:0000786 
CUST_2068_PI426222305	GO:0005634 // GO:0006350 // GO:0009543 
CUST_130_PI426222305
CUST_27714_PI426222305
CUST_40006_PI426222305	GO:0016020 // GO:0000166 // GO:0005794 // GO:0016021 // GO:0016023 // GO:0003676 
CUST_38450_PI426222305	GO:0016020 // GO:0003723 // GO:0009058 // GO:0005515 // GO:0000166 // GO:0016021 // GO:0005886 // GO:0006810 // GO:0016036 // GO:0055085 // GO:0005634 // GO:0015114 // GO:0005351 // GO:0009737 // GO:0005773 // GO:0006817 // GO:0005315 // GO:0005215 
CUST_25951_PI426222305	GO:0050661 // GO:0003855 // GO:0005737 // GO:0055114 
CUST_32768_PI426222305
CUST_35369_PI426222305	GO:0009536 // GO:0009507 
CUST_6594_PI426222305	GO:0012505 // GO:0016020 // GO:0016023 
CUST_35972_PI426222305
CUST_16553_PI426222305	GO:0006950 
CUST_30507_PI426222305
CUST_51119_PI426222305
CUST_30585_PI426222305	GO:0016023 // GO:0003824 // GO:0005488 // GO:0016788 // GO:0012505 // GO:0004091 // GO:0005618 // GO:0009507 // GO:0006629 
CUST_25693_PI426222305	GO:0016020 // GO:0008299 // GO:0004337 // GO:0045337 // GO:0005737 
CUST_39815_PI426222305
CUST_26455_PI426222305
CUST_51243_PI426222305
CUST_3510_PI426222305	GO:0003677 // GO:0016051 // GO:0006355 
CUST_49271_PI426222305
CUST_34455_PI426222305	GO:0012505 // GO:0009505 // GO:0045330 // GO:0016787 // GO:0005618 // GO:0004857 // GO:0042545 
CUST_17861_PI426222305	GO:0006886 // GO:0016020 // GO:0006486 // GO:0005515 // GO:0016758 // GO:0006888 // GO:0047220 // GO:0008378 
CUST_28957_PI426222305
CUST_44586_PI426222305
CUST_28684_PI426222305	GO:0004316 // GO:0009536 // GO:0003824 // GO:0005488 // GO:0055114 // GO:0016491 
CUST_36990_PI426222305
CUST_35184_PI426222305	GO:0016829 // GO:0005488 // GO:0009507 
CUST_15644_PI426222305
CUST_17600_PI426222305	GO:0005524 // GO:0004674 // GO:0004672 // GO:0006468 // GO:0003676 // GO:0009507 
CUST_47990_PI426222305
CUST_2420_PI426222305	GO:0051607 // GO:0016023 // GO:0042742 // GO:0009536 // GO:0051707 // GO:0005886 // GO:0009617 // GO:0009507 
CUST_9273_PI426222305
CUST_7703_PI426222305	GO:0019239 // GO:0008152 // GO:0016758 // GO:0009168 
CUST_30223_PI426222305	GO:0031012 // GO:0008152 // GO:0006508 // GO:0008237 // GO:0016023 // GO:0031225 // GO:0005578 
CUST_32270_PI426222305	GO:0009521 // GO:0004056 // GO:0005515 // GO:0006511 // GO:0009767 // GO:0016168 // GO:0004842 
CUST_21718_PI426222305
CUST_43078_PI426222305	GO:0055085 // GO:0016021 // GO:0005385 // GO:0006829 
CUST_49876_PI426222305	GO:0006810 // GO:0016023 // GO:0009627 // GO:0009753 // GO:0009723 // GO:0009751 // GO:0012505 // GO:0005618 // GO:0006952 // GO:0005576 // GO:0005215 // GO:0010266 
CUST_36105_PI426222305	GO:0009055 // GO:0020037 // GO:0016023 // GO:0019825 // GO:0055114 // GO:0004497 // GO:0019113 // GO:0018595 // GO:0004553 // GO:0005783 // GO:0005975 // GO:0005886 
CUST_51860_PI426222305	GO:0006979 // GO:0006511 // GO:0005622 
CUST_33182_PI426222305	GO:0006979 // GO:0009535 // GO:0009536 // GO:0009941 // GO:0055114 // GO:0009507 // GO:0009570 
CUST_9321_PI426222305	GO:0003684 // GO:0006281 // GO:0005524 // GO:0006508 // GO:0006260 // GO:0017111 // GO:0009536 // GO:0004176 // GO:0003678 
CUST_36621_PI426222305
CUST_1115_PI426222305	GO:0005488 // GO:0012505 // GO:0007186 // GO:0016021 
CUST_34137_PI426222305
CUST_50224_PI426222305	GO:0005634 // GO:0005618 // GO:0006355 // GO:0043565 // GO:0009536 // GO:0003700 // GO:0045449 // GO:0042545 
CUST_34473_PI426222305
CUST_33602_PI426222305	GO:0016020 // GO:0032928 // GO:0005634 // GO:0009517 // GO:0016122 // GO:0003676 // GO:0009688 // GO:0009941 
CUST_45723_PI426222305
CUST_4338_PI426222305	GO:0006807 // GO:0016757 // GO:0009058 // GO:0016810 
CUST_24644_PI426222305	GO:0051861 // GO:0008219 // GO:0046836 // GO:0055114 // GO:0005737 // GO:0017089 // GO:0009751 // GO:0005507 // GO:0016021 
CUST_51296_PI426222305	GO:0016307 // GO:0051735 // GO:0006499 // GO:0016301 // GO:0016538 // GO:0006468 // GO:0008443 // GO:0004713 // GO:0042557 // GO:0004674 // GO:0051734 // GO:0009651 // GO:0005886 // GO:0035004 
CUST_34602_PI426222305	GO:0004672 // GO:0006468 // GO:0005886 
CUST_9474_PI426222305	GO:0006396 // GO:0008757 // GO:0003723 // GO:0016427 // GO:0009008 // GO:0030001 // GO:0016274 // GO:0055114 // GO:0016279 // GO:0008425 // GO:0008174 // GO:0009452 // GO:0016435 // GO:0005739 // GO:0003880 // GO:0016491 // GO:0016426 // GO:0008173 // GO:0043827 // GO:0016423 // GO:0008172 // GO:0019702 // GO:0046872 // GO:0016300 // GO:0008650 // GO:0001510 // GO:0016433 // GO:0009383 // GO:0009536 
CUST_8941_PI426222305
CUST_35275_PI426222305
CUST_50689_PI426222305	GO:0016307 // GO:0003723 // GO:0003677 // GO:0008349 // GO:0016538 // GO:0004716 // GO:0031225 // GO:0012505 // GO:0042557 // GO:0000166 // GO:0016021 // GO:0035004 // GO:0004714 // GO:0008545 // GO:0006397 // GO:0005634 // GO:0004689 // GO:0008338 // GO:0016909 // GO:0004697 // GO:0004710 // GO:0006306 // GO:0004190 // GO:0008443 // GO:0006508 // GO:0004692 // GO:0004675 
CUST_46848_PI426222305
CUST_6731_PI426222305	GO:0016757 // GO:0016023 // GO:0005773 
CUST_18492_PI426222305	GO:0009507 
CUST_1489_PI426222305	GO:0008152 // GO:0003824 // GO:0005488 // GO:0003676 // GO:0044237 // GO:0004519 // GO:0050662 // GO:0009507 
CUST_30567_PI426222305
CUST_27319_PI426222305	GO:0016872 // GO:0042398 // GO:0006508 // GO:0042802 // GO:0043086 
CUST_15772_PI426222305	GO:0031224 // GO:0007165 // GO:0006952 // GO:0004888 // GO:0045087 
CUST_39414_PI426222305	GO:0016020 // GO:0003677 // GO:0005634 // GO:0040029 // GO:0006355 // GO:0042054 // GO:0005694 // GO:0055114 // GO:0019239 // GO:0006626 // GO:0009168 // GO:0045449 // GO:0018024 // GO:0016568 
CUST_27326_PI426222305	GO:0004553 // GO:0005515 // GO:0048645 // GO:0006511 // GO:0005975 // GO:0004842 
CUST_18738_PI426222305	GO:0009055 // GO:0016020 // GO:0020037 // GO:0055085 // GO:0006355 // GO:0005622 // GO:0043565 // GO:0003700 // GO:0005886 // GO:0022857 // GO:0005215 
CUST_51869_PI426222305	GO:0020037 // GO:0003677 // GO:0005634 // GO:0006355 // GO:0055114 // GO:0004497 // GO:0003700 // GO:0045449 
CUST_45704_PI426222305	GO:0003723 // GO:0005634 // GO:0003677 // GO:0009555 // GO:0007141 // GO:0006260 // GO:0048232 // GO:0000790 // GO:0003676 // GO:0003964 // GO:0007131 // GO:0006278 // GO:0016491 
CUST_38631_PI426222305
CUST_15350_PI426222305	GO:0003964 // GO:0003723 // GO:0006278 // GO:0005488 // GO:0003676 
CUST_4282_PI426222305
CUST_16606_PI426222305	GO:0009753 // GO:0042742 // GO:0010193 // GO:0009408 
CUST_44965_PI426222305
CUST_2694_PI426222305
CUST_51588_PI426222305
CUST_15120_PI426222305	GO:0005488 // GO:0006413 // GO:0004553 // GO:0043169 // GO:0003743 // GO:0005829 // GO:0043234 // GO:0005975 
CUST_7264_PI426222305
CUST_48580_PI426222305
CUST_47011_PI426222305
CUST_41545_PI426222305	GO:0020037 // GO:0007018 // GO:0005874 // GO:0006355 // GO:0016023 // GO:0055114 // GO:0051258 // GO:0005618 // GO:0004497 // GO:0005198 
CUST_7858_PI426222305	GO:0009536 // GO:0009507 
CUST_41483_PI426222305
CUST_341_PI426222305
CUST_41722_PI426222305
CUST_27470_PI426222305
CUST_32534_PI426222305	GO:0016307 // GO:0008349 // GO:0016538 // GO:0004716 // GO:0012505 // GO:0005515 // GO:0042557 // GO:0004714 // GO:0035004 // GO:0008545 // GO:0016301 // GO:0008338 // GO:0004689 // GO:0016909 // GO:0006468 // GO:0004697 // GO:0004710 // GO:0008443 // GO:0004674 // GO:0004692 // GO:0004675 
CUST_34046_PI426222305	GO:0018106 // GO:0016020 // GO:0010468 // GO:0007165 // GO:0016301 // GO:0046777 // GO:0000155 // GO:0009570 
CUST_8106_PI426222305	GO:0006808 // GO:0016023 // GO:0016788 // GO:0019953 // GO:0008415 // GO:0004091 // GO:0005618 // GO:0016021 // GO:0016298 // GO:0005576 // GO:0016564 // GO:0042545 // GO:0006629 
CUST_41578_PI426222305	GO:0005634 // GO:0003677 // GO:0008361 // GO:0042127 // GO:0010228 // GO:0000166 // GO:0045449 // GO:0003700 // GO:0048366 
CUST_36588_PI426222305
CUST_34482_PI426222305
CUST_3707_PI426222305	GO:0009523 // GO:0009507 
CUST_11308_PI426222305	GO:0016020 // GO:0016307 // GO:0008349 // GO:0016538 // GO:0016023 // GO:0004716 // GO:0005164 // GO:0007169 // GO:0004713 // GO:0042557 // GO:0005515 // GO:0004672 // GO:0005886 // GO:0004714 // GO:0035004 // GO:0008545 // GO:0051735 // GO:0004689 // GO:0008338 // GO:0006520 // GO:0016909 // GO:0006468 // GO:0004697 // GO:0004710 // GO:0008443 // GO:0009505 // GO:0004674 // GO:0004692 // GO:0006955 // GO:0051734 // GO:0004675 // GO:0009570 
CUST_30528_PI426222305
CUST_36718_PI426222305
CUST_49457_PI426222305
CUST_32533_PI426222305	GO:0015986 // GO:0016020 // GO:0045263 // GO:0000312 // GO:0006412 // GO:0015078 // GO:0015935 // GO:0009570 
CUST_33024_PI426222305
CUST_42646_PI426222305
CUST_17502_PI426222305	GO:0007018 // GO:0003723 // GO:0005992 // GO:0005874 // GO:0003824 // GO:0003676 // GO:0000166 // GO:0005198 // GO:0008796 // GO:0008828 // GO:0009644 // GO:0042542 // GO:0009408 // GO:0009507 
CUST_4612_PI426222305	GO:0008652 // GO:0009067 // GO:0016597 // GO:0016301 // GO:0006520 // GO:0003824 // GO:0005488 // GO:0050661 // GO:0016491 
CUST_28830_PI426222305	GO:0003677 // GO:0006508 // GO:0008233 // GO:0045449 // GO:0003700 
CUST_1599_PI426222305
CUST_6690_PI426222305	GO:0004713 // GO:0006468 // GO:0005739 
CUST_42583_PI426222305	GO:0046686 // GO:0005739 // GO:0016740 
CUST_37108_PI426222305	GO:0008152 // GO:0003824 
CUST_2320_PI426222305	GO:0016020 // GO:0055085 // GO:0015238 // GO:0015297 
CUST_2043_PI426222305	GO:0016020 // GO:0009738 // GO:0016538 // GO:0004716 // GO:0005737 // GO:0009098 // GO:0031224 // GO:0004713 // GO:0005515 // GO:0005507 // GO:0004672 // GO:0004683 // GO:0004888 // GO:0045087 // GO:0004714 // GO:0007165 // GO:0004689 // GO:0008338 // GO:0006499 // GO:0016301 // GO:0016909 // GO:0006468 // GO:0004710 // GO:0006915 // GO:0009737 // GO:0009751 // GO:0046686 // GO:0004692 // GO:0009536 // GO:0005789 // GO:0016307 // GO:0003723 // GO:0008349 // GO:0009414 // GO:0005506 // GO:0005777 // GO:0001522 // GO:0016829 // GO:0010359 // GO:0042557 // GO:0005829 // GO:0009651 // GO:0005739 // GO:0005886 // GO:0016491 // GO:0035004 // GO:0009507 // GO:0008545 // GO:0051735 // GO:0005634 // GO:0004697 // GO:0005773 // GO:0008443 // GO:0004674 // GO:0051734 // GO:0004675 
CUST_25040_PI426222305
CUST_8521_PI426222305	GO:0004784 // GO:0006810 // GO:0006801 // GO:0010039 // GO:0042742 // GO:0005737 // GO:0010193 // GO:0046688 // GO:0055114 // GO:0006979 // GO:0046872 // GO:0005829 // GO:0016021 // GO:0009651 // GO:0005215 
CUST_41524_PI426222305	GO:0016020 
CUST_2392_PI426222305	GO:0006457 // GO:0006950 // GO:0051087 // GO:0042803 // GO:0009579 // GO:0005507 // GO:0009536 // GO:0005739 // GO:0009507 // GO:0009570 // GO:0009793 
CUST_41906_PI426222305
CUST_17458_PI426222305	GO:0015969 // GO:0005739 // GO:0003824 
CUST_19942_PI426222305
CUST_33572_PI426222305
CUST_13055_PI426222305	GO:0003677 // GO:0004386 // GO:0005488 // GO:0004519 
CUST_50572_PI426222305	GO:0015232 // GO:0016020 // GO:0003723 // GO:0017004 // GO:0008535 // GO:0016023 // GO:0003964 // GO:0006754 // GO:0004713 // GO:0005515 // GO:0004672 // GO:0016021 // GO:0015662 // GO:0006468 // GO:0008219 // GO:0016469 // GO:0004190 // GO:0015986 // GO:0007155 // GO:0004674 // GO:0006508 // GO:0009536 // GO:0006278 
CUST_36898_PI426222305	GO:0009611 // GO:0016787 // GO:0005829 // GO:0009536 // GO:0005488 // GO:0003676 
CUST_37579_PI426222305	GO:0003677 // GO:0007275 // GO:0045449 // GO:0003700 // GO:0016491 
CUST_25013_PI426222305	GO:0009055 // GO:0005507 // GO:0055114 
CUST_9613_PI426222305	GO:0048367 
CUST_4890_PI426222305
CUST_29854_PI426222305	GO:0009414 // GO:0006869 // GO:0016023 // GO:0009737 // GO:0008289 // GO:0012505 // GO:0009505 // GO:0005618 // GO:0012501 // GO:0005886 
CUST_52670_PI426222305	GO:0030246 // GO:0008757 // GO:0016853 // GO:0008168 // GO:0019318 
CUST_48095_PI426222305
CUST_38419_PI426222305	GO:0005759 // GO:0004326 // GO:0006730 // GO:0009793 // GO:0009396 
CUST_41728_PI426222305
CUST_52759_PI426222305	GO:0003723 // GO:0030529 // GO:0000166 // GO:0003676 
CUST_51767_PI426222305
CUST_11390_PI426222305	GO:0006357 
CUST_5327_PI426222305	GO:0004008 // GO:0046872 // GO:0008152 // GO:0016021 // GO:0006825 // GO:0009639 
CUST_21131_PI426222305	GO:0005634 // GO:0009414 // GO:0010016 // GO:0016567 // GO:0009416 // GO:0019005 // GO:0004842 // GO:0007568 // GO:0008171 // GO:0006511 // GO:0009926 // GO:0000151 
CUST_28786_PI426222305	GO:0012505 // GO:0016021 // GO:0007568 
CUST_48025_PI426222305
CUST_29208_PI426222305
CUST_37414_PI426222305
CUST_17194_PI426222305
CUST_39117_PI426222305	GO:0016209 // GO:0016491 
CUST_39639_PI426222305	GO:0016023 
CUST_51333_PI426222305
CUST_14539_PI426222305	GO:0003677 // GO:0005634 // GO:0030528 // GO:0045449 
CUST_47781_PI426222305
CUST_28971_PI426222305
CUST_8326_PI426222305
CUST_16085_PI426222305	GO:0006281 // GO:0005524 // GO:0012505 // GO:0000166 // GO:0009378 // GO:0017111 // GO:0005739 // GO:0006310 // GO:0016887 
CUST_49018_PI426222305	GO:0005484 // GO:0016020 // GO:0009733 // GO:0007217 // GO:0015293 // GO:0009723 // GO:0016192 // GO:0012505 // GO:0009926 // GO:0004672 // GO:0016021 // GO:0005886 // GO:0009734 // GO:0006468 // GO:0005622 // GO:0009624 // GO:0003676 // GO:0003779 // GO:0006886 // GO:0005768 // GO:0006865 // GO:0009986 // GO:0048765 // GO:0005794 // GO:0001736 // GO:0007010 // GO:0007268 // GO:0005215 // GO:0015171 
CUST_43298_PI426222305
CUST_9823_PI426222305	GO:0006810 // GO:0006526 // GO:0005622 // GO:0005737 // GO:0055114 // GO:0019856 // GO:0016021 // GO:0008270 // GO:0004086 // GO:0016491 
CUST_34416_PI426222305
CUST_46594_PI426222305
CUST_33651_PI426222305	GO:0006415 // GO:0005737 // GO:0003747 // GO:0009507 
CUST_841_PI426222305	GO:0005634 // GO:0006508 // GO:0009734 // GO:0016023 
CUST_43194_PI426222305
CUST_10047_PI426222305	GO:0000326 // GO:0005783 // GO:0005515 // GO:0006623 
CUST_10436_PI426222305
CUST_9801_PI426222305
CUST_38752_PI426222305
CUST_4143_PI426222305
CUST_31272_PI426222305	GO:0016020 
CUST_40573_PI426222305
CUST_6552_PI426222305	GO:0016020 // GO:0009535 // GO:0008233 // GO:0005737 // GO:0006465 // GO:0006289 // GO:0045037 // GO:0005515 // GO:0004176 // GO:0009941 // GO:0016887 // GO:0005622 // GO:0009408 // GO:0006508 // GO:0019538 // GO:0006412 // GO:0009536 // GO:0005840 // GO:0003677 // GO:0005524 // GO:0009414 // GO:0006950 // GO:0009658 // GO:0000166 // GO:0017111 // GO:0016021 // GO:0005739 // GO:0009507 // GO:0009644 // GO:0042542 // GO:0004518 // GO:0003676 // GO:0005618 // GO:0009570 
CUST_1437_PI426222305	GO:0000166 // GO:0003676 
CUST_31249_PI426222305	GO:0009055 // GO:0051537 // GO:0005506 // GO:0055114 // GO:0051536 // GO:0022900 // GO:0009536 // GO:0009507 
CUST_40494_PI426222305	GO:0006886 // GO:0005524 // GO:0005515 // GO:0004402 // GO:0030131 // GO:0005739 // GO:0016887 // GO:0016192 
CUST_50947_PI426222305
CUST_46917_PI426222305	GO:0016020 // GO:0005634 // GO:0015144 // GO:0030528 // GO:0016023 // GO:0012505 // GO:0008643 // GO:0016021 // GO:0045449 // GO:0005886 
CUST_18466_PI426222305	GO:0015986 // GO:0016829 // GO:0000922 // GO:0005815 // GO:0000226 // GO:0045263 // GO:0005576 // GO:0015078 
CUST_23205_PI426222305	GO:0005840 // GO:0016307 // GO:0016310 // GO:0009741 // GO:0016538 // GO:0005737 // GO:0004713 // GO:0042557 // GO:0004672 // GO:0035004 // GO:0051735 // GO:0009826 // GO:0005634 // GO:0004712 // GO:0007165 // GO:0009506 // GO:0016301 // GO:0006468 // GO:0048364 // GO:0009850 // GO:0008443 // GO:0004674 // GO:0006412 // GO:0051734 
CUST_17404_PI426222305	GO:0016876 // GO:0005524 // GO:0006468 // GO:0005737 // GO:0008026 // GO:0003676 // GO:0046686 // GO:0004674 // GO:0000166 // GO:0006412 // GO:0043039 // GO:0005739 // GO:0006419 // GO:0009507 
CUST_25061_PI426222305
CUST_40880_PI426222305
CUST_47813_PI426222305	GO:0016020 // GO:0016051 // GO:0016023 // GO:0004713 // GO:0016787 // GO:0005515 // GO:0009941 // GO:0003700 // GO:0020037 // GO:0000398 // GO:0006468 // GO:0006812 // GO:0048364 // GO:0006979 // GO:0016820 // GO:0048194 // GO:0004497 // GO:0045449 // GO:0048367 // GO:0005548 // GO:0055114 // GO:0006754 // GO:0005681 // GO:0015914 // GO:0016021 // GO:0043565 // GO:0005739 // GO:0005886 // GO:0005634 // GO:0015662 // GO:0004674 // GO:0005794 // GO:0004601 // GO:0004012 
CUST_38497_PI426222305
CUST_14304_PI426222305	GO:0005840 // GO:0032012 // GO:0006412 // GO:0019843 
CUST_11118_PI426222305
CUST_30721_PI426222305	GO:0007169 // GO:0005515 // GO:0009058 // GO:0004674 // GO:0006468 // GO:0005739 
CUST_28098_PI426222305	GO:0009055 // GO:0005739 // GO:0003676 
CUST_18139_PI426222305
CUST_31657_PI426222305	GO:0016020 // GO:0004713 // GO:0005249 // GO:0006813 // GO:0005634 // GO:0004674 // GO:0006468 // GO:0005543 
CUST_15005_PI426222305	GO:0016020 // GO:0015271 // GO:0006813 // GO:0015269 // GO:0005267 // GO:0051260 // GO:0010029 // GO:0005774 // GO:0006886 // GO:0005515 // GO:0016021 // GO:0006888 
CUST_9096_PI426222305
CUST_40993_PI426222305	GO:0016020 // GO:0016051 // GO:0019898 // GO:0006260 // GO:0010118 // GO:0016023 // GO:0016791 // GO:0008026 // GO:0005507 // GO:0044237 // GO:0051707 // GO:0016887 // GO:0006457 // GO:0009055 // GO:0009611 // GO:0020037 // GO:0008152 // GO:0005622 // GO:0009624 // GO:0006098 // GO:0008517 // GO:0004497 // GO:0009536 // GO:0043190 // GO:0015979 // GO:0003677 // GO:0005524 // GO:0009414 // GO:0006950 // GO:0016758 // GO:0055114 // GO:0012505 // GO:0006511 // GO:0000166 // GO:0016021 // GO:0009651 // GO:0005886 // GO:0016491 // GO:0010583 // GO:0006810 // GO:0055085 // GO:0042626 // GO:0003676 // GO:0050661 // GO:0015431 // GO:0005774 // GO:0046872 // GO:0051082 // GO:0000325 // GO:0050662 
CUST_48316_PI426222305	GO:0016020 // GO:0006810 // GO:0005840 // GO:0006412 // GO:0005215 
CUST_24871_PI426222305	GO:0004713 // GO:0004674 // GO:0006468 
CUST_47774_PI426222305
CUST_199_PI426222305
CUST_3251_PI426222305	GO:0042625 // GO:0003723 // GO:0009414 // GO:0004386 // GO:0008026 // GO:0012505 // GO:0009651 // GO:0008796 // GO:0009507 // GO:0009409 // GO:0004402 // GO:0003676 // GO:0015462 // GO:0004004 // GO:0043141 // GO:0017116 
CUST_39381_PI426222305	GO:0006281 // GO:0005622 // GO:0004518 
CUST_12344_PI426222305
CUST_26277_PI426222305
CUST_1836_PI426222305
CUST_3681_PI426222305
CUST_25875_PI426222305	GO:0005515 
CUST_22254_PI426222305	GO:0016020 // GO:0006810 // GO:0050829 // GO:0019835 // GO:0016567 // GO:0003993 // GO:0016023 // GO:0004722 // GO:0004842 // GO:0012505 // GO:0046872 // GO:0016787 // GO:0005618 // GO:0000151 // GO:0016021 
CUST_8706_PI426222305
CUST_43871_PI426222305
CUST_26927_PI426222305
CUST_47737_PI426222305
CUST_40231_PI426222305
CUST_47084_PI426222305	GO:0008152 // GO:0016787 // GO:0003824 
CUST_16040_PI426222305	GO:0080008 // GO:0000166 // GO:0008173 // GO:0005737 // GO:0051536 // GO:0006364 
CUST_35291_PI426222305	GO:0006396 // GO:0003723 // GO:0004525 // GO:0006464 // GO:0006096 // GO:0003824 // GO:0004386 
CUST_40175_PI426222305	GO:0005634 // GO:0006355 // GO:0043565 // GO:0005737 // GO:0003700 
CUST_52676_PI426222305	GO:0006810 // GO:0009624 // GO:0009744 // GO:0007033 // GO:0009749 // GO:0016021 // GO:0009536 // GO:0009553 // GO:0005886 // GO:0015297 // GO:0010109 // GO:0009507 // GO:0015712 // GO:0005215 
CUST_1827_PI426222305
CUST_37825_PI426222305	GO:0004713 // GO:0004674 // GO:0006468 // GO:0009507 
CUST_21182_PI426222305	GO:0005634 // GO:0006281 // GO:0004416 // GO:0019243 // GO:0016788 // GO:0008081 // GO:0016787 // GO:0006464 // GO:0006350 // GO:0009651 // GO:0005739 
CUST_33972_PI426222305	GO:0016020 // GO:0016324 // GO:0006352 // GO:0003964 // GO:0008654 // GO:0044267 // GO:0005515 // GO:0003700 // GO:0006813 // GO:0005267 // GO:0006468 // GO:0003824 // GO:0006816 // GO:0043169 // GO:0046686 // GO:0005216 // GO:0003777 // GO:0030552 // GO:0003723 // GO:0030551 // GO:0009620 // GO:0006355 // GO:0006073 // GO:0009860 // GO:0005875 // GO:0005975 // GO:0016021 // GO:0005886 // GO:0006874 // GO:0007018 // GO:0005249 // GO:0055085 // GO:0005242 // GO:0006811 // GO:0005261 // GO:0008415 // GO:0005618 // GO:0004674 // GO:0005221 // GO:0006278 
CUST_47613_PI426222305
CUST_35926_PI426222305	GO:0006511 // GO:0005515 // GO:0016021 
CUST_25955_PI426222305
CUST_4003_PI426222305
CUST_52324_PI426222305
CUST_7006_PI426222305	GO:0009536 // GO:0008033 
CUST_18991_PI426222305	GO:0004674 // GO:0006468 
CUST_36562_PI426222305
CUST_39250_PI426222305	GO:0005634 // GO:0003677 // GO:0005737 // GO:0008360 // GO:0008766 // GO:0016874 // GO:0009252 // GO:0009058 // GO:0051301 // GO:0045449 // GO:0003700 
CUST_31799_PI426222305
CUST_22203_PI426222305	GO:0005777 // GO:0003824 // GO:0042742 // GO:0006098 // GO:0005975 // GO:0071461 // GO:0009507 // GO:0009570 // GO:0009793 
CUST_43529_PI426222305
CUST_51298_PI426222305	GO:0016020 // GO:0009738 // GO:0016538 // GO:0004716 // GO:0005737 // GO:0004713 // GO:0004672 // GO:0004714 // GO:0007165 // GO:0004689 // GO:0008338 // GO:0016909 // GO:0006468 // GO:0004710 // GO:0006915 // GO:0006412 // GO:0004692 // GO:0005840 // GO:0016307 // GO:0008349 // GO:0042557 // GO:0005829 // GO:0005739 // GO:0005886 // GO:0004707 // GO:0035004 // GO:0051735 // GO:0008545 // GO:0005634 // GO:0004697 // GO:0005773 // GO:0008443 // GO:0004674 // GO:0051734 // GO:0004675 
CUST_14903_PI426222305	GO:0008415 // GO:0006810 // GO:0008152 // GO:0005622 // GO:0005215 
CUST_38881_PI426222305
CUST_26560_PI426222305
CUST_28381_PI426222305	GO:0006281 // GO:0006499 // GO:0016567 // GO:0004842 // GO:0005515 // GO:0000151 // GO:0006310 // GO:0016491 
CUST_38396_PI426222305	GO:0005783 // GO:0008565 // GO:0016023 // GO:0055114 // GO:0019825 // GO:0006352 // GO:0012505 // GO:0004713 // GO:0005875 // GO:0004672 // GO:0016021 // GO:0007242 // GO:0015031 // GO:0010583 // GO:0009055 // GO:0008299 // GO:0007018 // GO:0020037 // GO:0005634 // GO:0006468 // GO:0003702 // GO:0051090 // GO:0022900 // GO:0004674 // GO:0005743 // GO:0003777 // GO:0004497 // GO:0016986 
CUST_43733_PI426222305	GO:0015105 // GO:0016020 // GO:0055085 // GO:0015137 // GO:0016023 // GO:0012505 // GO:0015746 // GO:0016021 // GO:0005215 
CUST_9010_PI426222305
CUST_735_PI426222305	GO:0005739 // GO:0005488 
CUST_10250_PI426222305
CUST_2677_PI426222305
CUST_7321_PI426222305
CUST_9235_PI426222305	GO:0016020 // GO:0006096 // GO:0016023 // GO:0012505 // GO:0005507 // GO:0016021 // GO:0005739 // GO:0005886 // GO:0006810 // GO:0009055 // GO:0005634 // GO:0006882 // GO:0009505 // GO:0005794 // GO:0004396 // GO:0005215 
CUST_23308_PI426222305	GO:0007186 // GO:0009555 // GO:0006334 // GO:0016023 // GO:0009933 // GO:0005678 // GO:0010026 // GO:0005515 // GO:0008283 // GO:0000166 // GO:0031507 // GO:0004871 // GO:0000724 
CUST_46308_PI426222305	GO:0009555 // GO:0003824 // GO:0006563 // GO:0004372 // GO:0006081 // GO:0046686 // GO:0005829 // GO:0006544 // GO:0009536 // GO:0005739 // GO:0005886 // GO:0016491 
CUST_7280_PI426222305
CUST_29708_PI426222305	GO:0009908 // GO:0003677 // GO:0005634 // GO:0009825 // GO:0007275 // GO:0045449 // GO:0003700 
CUST_36874_PI426222305
CUST_49021_PI426222305	GO:0016020 // GO:0055085 // GO:0016021 // GO:0005739 // GO:0006873 // GO:0005886 // GO:0005215 
CUST_4685_PI426222305
CUST_39340_PI426222305	GO:0004008 // GO:0046872 // GO:0008152 // GO:0016021 // GO:0030001 
CUST_25676_PI426222305
CUST_38517_PI426222305
CUST_50010_PI426222305	GO:0006396 // GO:0016419 // GO:0003723 // GO:0016751 // GO:0016406 // GO:0016749 // GO:0016750 // GO:0016411 // GO:0005737 // GO:0016413 // GO:0016416 // GO:0008080 // GO:0019705 // GO:0019105 // GO:0008152 // GO:0016753 // GO:0019706 // GO:0016412 // GO:0016418 // GO:0016414 // GO:0016454 
CUST_15904_PI426222305	GO:0016020 // GO:0005524 // GO:0016023 // GO:0005887 // GO:0015145 // GO:0017111 // GO:0016021 // GO:0005886 // GO:0016491 // GO:0022891 // GO:0009611 // GO:0050832 // GO:0055085 // GO:0005634 // GO:0008152 // GO:0005351 // GO:0009624 // GO:0005773 // GO:0008643 
CUST_1973_PI426222305	GO:0008408 // GO:0004527 // GO:0000166 // GO:0005622 // GO:0003676 
CUST_47908_PI426222305	GO:0007155 // GO:0009536 // GO:0031225 
CUST_14910_PI426222305	GO:0016020 // GO:0008289 // GO:0006952 // GO:0004888 // GO:0005886 // GO:0006915 // GO:0005773 
CUST_44375_PI426222305	GO:0006810 // GO:0016020 // GO:0008519 // GO:0055085 // GO:0015696 // GO:0009624 // GO:0006995 // GO:0005886 // GO:0005634 // GO:0003677 // GO:0007165 // GO:0016301 // GO:0006468 // GO:0004386 // GO:0016023 // GO:0003676 // GO:0005515 // GO:0006350 // GO:0004672 // GO:0006952 
CUST_49622_PI426222305
CUST_25805_PI426222305	GO:0003676 
CUST_24487_PI426222305
CUST_29859_PI426222305
CUST_47521_PI426222305
CUST_169_PI426222305	GO:0003723 // GO:0005634 // GO:0005515 // GO:0006350 // GO:0016779 // GO:0043631 // GO:0005739 // GO:0005737 
CUST_16804_PI426222305	GO:0005840 // GO:0005622 // GO:0006412 
CUST_1907_PI426222305
CUST_25457_PI426222305	GO:0009814 // GO:0006915 // GO:0010363 // GO:0004622 // GO:0012505 // GO:0016787 // GO:0004091 // GO:0005515 // GO:0006952 
CUST_5083_PI426222305
CUST_8361_PI426222305
CUST_12799_PI426222305
CUST_26042_PI426222305	GO:0006979 // GO:0004601 // GO:0016023 // GO:0055114 
CUST_27439_PI426222305	GO:0016020 // GO:0055085 // GO:0016021 // GO:0005351 // GO:0005215 
CUST_47572_PI426222305
CUST_24866_PI426222305	GO:0003677 // GO:0005634 // GO:0008233 // GO:0006511 // GO:0004197 // GO:0045449 // GO:0009507 
CUST_41428_PI426222305	GO:0006457 // GO:0003677 // GO:0005792 // GO:0031072 // GO:0006950 // GO:0009415 // GO:0055114 // GO:0031227 // GO:0050661 // GO:0004497 
CUST_8247_PI426222305	GO:0008408 // GO:0005622 // GO:0009536 // GO:0006139 // GO:0003725 // GO:0003676 
CUST_26303_PI426222305
CUST_24460_PI426222305
CUST_24787_PI426222305	GO:0008415 // GO:0006464 // GO:0006655 // GO:0008152 // GO:0009536 // GO:0009570 
CUST_1340_PI426222305	GO:0005622 // GO:0003676 
CUST_5363_PI426222305	GO:0007623 // GO:0007165 // GO:0016301 // GO:0006468 // GO:0009734 // GO:0042542 // GO:0004691 // GO:0004713 // GO:0004674 // GO:0005515 // GO:0004672 // GO:0008603 // GO:0004707 
CUST_49264_PI426222305
CUST_4494_PI426222305	GO:0006506 // GO:0016020 // GO:0016051 // GO:0005874 // GO:0016023 // GO:0046983 // GO:0031224 // GO:0004713 // GO:0009058 // GO:0016787 // GO:0006221 // GO:0005515 // GO:0004888 // GO:0004871 // GO:0015297 // GO:0045087 // GO:0009055 // GO:0020037 // GO:0008152 // GO:0007165 // GO:0006468 // GO:0006915 // GO:0003899 // GO:0006508 // GO:0006350 // GO:0008138 // GO:0016740 // GO:0005789 // GO:0004497 // GO:0045449 // GO:0016769 // GO:0003677 // GO:0016758 // GO:0015238 // GO:0012505 // GO:0016021 // GO:0006470 // GO:0005975 // GO:0006820 // GO:0005634 // GO:0005529 // GO:0003779 // GO:0004674 // GO:0051082 // GO:0006952 // GO:0005198 
CUST_4215_PI426222305
CUST_30554_PI426222305	GO:0005840 // GO:0016020 // GO:0015780 // GO:0005351 // GO:0005338 // GO:0000139 // GO:0008643 // GO:0000166 // GO:0006412 // GO:0016021 
CUST_48125_PI426222305
CUST_7953_PI426222305
CUST_11553_PI426222305
CUST_13192_PI426222305	GO:0009611 // GO:0005634 // GO:0009555 // GO:0009753 // GO:0042742 // GO:0009908 // GO:0009867 // GO:0005515 
CUST_38794_PI426222305	GO:0005634 // GO:0005829 
CUST_12621_PI426222305
CUST_46244_PI426222305
CUST_14284_PI426222305	GO:0005634 // GO:0006355 // GO:0043565 // GO:0003700 
CUST_26268_PI426222305	GO:0016020 // GO:0080008 // GO:0006508 // GO:0000166 // GO:0009790 // GO:0015238 // GO:0015297 // GO:0009793 
CUST_37224_PI426222305
CUST_7604_PI426222305	GO:0006457 // GO:0031072 // GO:0003824 // GO:0009536 
CUST_17338_PI426222305	GO:0016491 // GO:0008033 
CUST_27642_PI426222305
CUST_49103_PI426222305	GO:0004713 // GO:0004674 // GO:0006508 // GO:0005529 // GO:0000166 // GO:0006468 // GO:0018298 
CUST_23693_PI426222305
CUST_15854_PI426222305	GO:0003723 // GO:0008757 // GO:0005730 // GO:0008283 // GO:0008168 // GO:0009536 // GO:0006364 // GO:0009965 // GO:0010015 
CUST_32802_PI426222305
CUST_51854_PI426222305	GO:0009055 // GO:0020037 // GO:0004497 // GO:0055114 
CUST_25376_PI426222305	GO:0006508 // GO:0008234 // GO:0008152 // GO:0055114 // GO:0005488 // GO:0016491 // GO:0016020 // GO:0010051 // GO:0016310 // GO:0007165 // GO:0010154 // GO:0042285 // GO:0016757 // GO:0005794 // GO:0048367 
CUST_28169_PI426222305	GO:0003677 // GO:0009116 // GO:0004044 // GO:0009113 // GO:0006364 // GO:0009965 // GO:0005618 // GO:0009532 // GO:0006164 // GO:0016740 // GO:0009536 // GO:0009507 
CUST_918_PI426222305	GO:0006396 // GO:0003723 // GO:0005886 
CUST_16843_PI426222305
CUST_35317_PI426222305	GO:0016020 // GO:0006810 // GO:0015204 // GO:0005215 
CUST_21315_PI426222305	GO:0009055 // GO:0005507 // GO:0016023 // GO:0046658 // GO:0005886 // GO:0031225 // GO:0055114 
CUST_51677_PI426222305
CUST_29749_PI426222305	GO:0003677 // GO:0006508 // GO:0045449 // GO:0003700 // GO:0016491 
CUST_50469_PI426222305
CUST_36424_PI426222305	GO:0016192 // GO:0006886 // GO:0030117 // GO:0005515 // GO:0006400 // GO:0005798 // GO:0005198 // GO:0005739 // GO:0008176 // GO:0009507 
CUST_51799_PI426222305	GO:0012505 // GO:0005515 // GO:0009555 // GO:0007275 
CUST_52118_PI426222305	GO:0046686 // GO:0003824 // GO:0005488 // GO:0055114 // GO:0016491 
CUST_27378_PI426222305
CUST_33132_PI426222305
CUST_636_PI426222305
CUST_37836_PI426222305
CUST_23244_PI426222305
CUST_30887_PI426222305	GO:0016307 // GO:0051735 // GO:0016538 // GO:0016023 // GO:0004190 // GO:0008443 // GO:0009505 // GO:0006508 // GO:0042557 // GO:0051734 // GO:0035004 
CUST_52605_PI426222305
CUST_35645_PI426222305
CUST_19663_PI426222305	GO:0006413 // GO:0003824 // GO:0044237 // GO:0050662 // GO:0016491 
CUST_47198_PI426222305
CUST_17671_PI426222305
CUST_42064_PI426222305
CUST_46728_PI426222305	GO:0016020 // GO:0016757 // GO:0006499 // GO:0009507 
CUST_25999_PI426222305	GO:0005739 
CUST_36938_PI426222305	GO:0006355 // GO:0006508 // GO:0009073 // GO:0016021 // GO:0009941 // GO:0009536 // GO:0003700 // GO:0009570 
CUST_36397_PI426222305
CUST_39645_PI426222305	GO:0005634 // GO:0003677 // GO:0009887 // GO:0009301 // GO:0006350 // GO:0005622 // GO:0003676 
CUST_13291_PI426222305
CUST_51679_PI426222305
CUST_38650_PI426222305
CUST_10305_PI426222305
CUST_37794_PI426222305
CUST_47288_PI426222305	GO:0008349 // GO:0005737 // GO:0004713 // GO:0016021 // GO:0009651 // GO:0005886 // GO:0008545 // GO:0016627 // GO:0006457 // GO:0004712 // GO:0004709 // GO:0006468 // GO:0016909 // GO:0004691 // GO:0004674 // GO:0008603 // GO:0004690 // GO:0004675 // GO:0006629 
CUST_11862_PI426222305	GO:0015074 // GO:0006511 // GO:0004842 
CUST_16792_PI426222305
CUST_8837_PI426222305
CUST_45790_PI426222305	GO:0015074 // GO:0016020 // GO:0003677 // GO:0005874 // GO:0005338 // GO:0000139 // GO:0050792 // GO:0004713 // GO:0005681 // GO:0004693 // GO:0016604 // GO:0005829 // GO:0016021 // GO:0006397 // GO:0015780 // GO:0016301 // GO:0048440 // GO:0006468 // GO:0005351 // GO:0003676 // GO:0004691 // GO:0006979 // GO:0009908 // GO:0008643 // GO:0004674 // GO:0004601 // GO:0008603 // GO:0009615 // GO:0048366 
CUST_44261_PI426222305	GO:0016229 // GO:0055114 // GO:0004448 // GO:0046686 // GO:0008875 // GO:0004495 // GO:0004033 // GO:0009941 // GO:0005886 // GO:0016491 
CUST_4474_PI426222305	GO:0009055 // GO:0005788 // GO:0005634 // GO:0003677 // GO:0016853 // GO:0006334 // GO:0016023 // GO:0055114 // GO:0012505 // GO:0000786 
CUST_22746_PI426222305	GO:0016301 // GO:0004872 // GO:0016567 // GO:0042742 // GO:0004842 // GO:0012505 // GO:0005515 // GO:0000151 // GO:0051865 
CUST_33019_PI426222305	GO:0003677 // GO:0004386 // GO:0005488 
CUST_51439_PI426222305
CUST_25646_PI426222305	GO:0003677 // GO:0003993 // GO:0016023 // GO:0004722 // GO:0012505 // GO:0046872 // GO:0016787 // GO:0045449 
CUST_39332_PI426222305	GO:0009733 // GO:0016567 // GO:0005338 // GO:0000139 // GO:0004713 // GO:0005730 // GO:0016021 // GO:0005739 // GO:0015780 // GO:0006468 // GO:0009734 // GO:0005351 // GO:0005488 // GO:0004842 // GO:0008643 // GO:0006508 // GO:0004674 // GO:0000151 
CUST_32503_PI426222305
CUST_4208_PI426222305
CUST_12514_PI426222305
CUST_24148_PI426222305
CUST_16175_PI426222305	GO:0005886 // GO:0003676 
CUST_28387_PI426222305	GO:0005634 // GO:0003677 // GO:0009733 // GO:0006355 // GO:0009753 // GO:0009723 // GO:0009751 // GO:0046686 // GO:0010200 // GO:0009651 // GO:0003700 // GO:0045449 
CUST_31818_PI426222305	GO:0004556 // GO:0003824 // GO:0016023 // GO:0009739 // GO:0009737 // GO:0005509 // GO:0016021 // GO:0005576 // GO:0005975 
CUST_43701_PI426222305	GO:0005975 // GO:0009507 // GO:0016868 
CUST_33889_PI426222305
CUST_756_PI426222305	GO:0006511 // GO:0009414 // GO:0005886 // GO:0004842 // GO:0009737 // GO:0009507 
CUST_32680_PI426222305	GO:0016831 // GO:0019752 // GO:0006520 // GO:0006519 
CUST_49444_PI426222305
CUST_22492_PI426222305	GO:0006508 // GO:0008236 
CUST_14432_PI426222305	GO:0016829 // GO:0016787 // GO:0080031 // GO:0006725 // GO:0003824 // GO:0009696 // GO:0016788 
CUST_49552_PI426222305	GO:0016020 // GO:0005634 // GO:0005622 // GO:0004386 // GO:0003676 // GO:0030244 // GO:0043565 // GO:0045449 // GO:0003700 
CUST_2198_PI426222305	GO:0005634 // GO:0003677 // GO:0005515 // GO:0006355 // GO:0006952 // GO:0006350 // GO:0030528 
CUST_52445_PI426222305
CUST_19213_PI426222305	GO:0031072 // GO:0005886 
CUST_24957_PI426222305	GO:0010209 // GO:0006096 
CUST_48069_PI426222305	GO:0016020 // GO:0016538 // GO:0004672 // GO:0004871 // GO:0006457 // GO:0008338 // GO:0004710 // GO:0004692 // GO:0006412 // GO:0004690 // GO:0006629 // GO:0005840 // GO:0006333 // GO:0003677 // GO:0016045 // GO:0007169 // GO:0008237 // GO:0002764 // GO:0005739 // GO:0005886 // GO:0016491 // GO:0009507 // GO:0051735 // GO:0000785 // GO:0004697 // GO:0006306 // GO:0003676 // GO:0008443 // GO:0004674 // GO:0009626 // GO:0051734 // GO:0004675 // GO:0016023 // GO:0004716 // GO:0046983 // GO:0003964 // GO:0004713 // GO:0005515 // GO:0003682 // GO:0007242 // GO:0016887 // GO:0004714 // GO:0004689 // GO:0006468 // GO:0016909 // GO:0006816 // GO:0006508 // GO:0003777 // GO:0009536 // GO:0016307 // GO:0003723 // GO:0008349 // GO:0016567 // GO:0009416 // GO:0042742 // GO:0004629 // GO:0012505 // GO:0010359 // GO:0042557 // GO:0016021 // GO:0015992 // GO:0035004 // GO:0008545 // GO:0019199 // GO:0007018 // GO:0005634 // GO:0005388 // GO:0006278 
CUST_50541_PI426222305
CUST_4894_PI426222305
CUST_13412_PI426222305
CUST_19669_PI426222305	GO:0016020 // GO:0008152 // GO:0016021 // GO:0005739 // GO:0016491 
CUST_35103_PI426222305
CUST_24411_PI426222305	GO:0016020 // GO:0004713 // GO:0004674 // GO:0016301 // GO:0006468 
CUST_12794_PI426222305	GO:0004402 // GO:0006468 // GO:0004386 // GO:0008026 // GO:0003676 // GO:0004713 // GO:0006464 // GO:0004674 // GO:0005739 // GO:0006310 
CUST_45128_PI426222305
CUST_28562_PI426222305	GO:0005634 // GO:0005622 // GO:0003676 
CUST_30869_PI426222305	GO:0003677 // GO:0005634 // GO:0006355 // GO:0006468 // GO:0046983 // GO:0004713 // GO:0004674 // GO:0043565 // GO:0009536 // GO:0003700 
CUST_9590_PI426222305	GO:0009055 // GO:0043169 // GO:0003973 // GO:0005975 // GO:0005777 // GO:0055114 // GO:0016491 
CUST_5662_PI426222305
CUST_19284_PI426222305	GO:0005739 
CUST_24588_PI426222305	GO:0016787 // GO:0008152 // GO:0003824 
CUST_39574_PI426222305
CUST_47541_PI426222305	GO:0016020 // GO:0009414 // GO:0015399 // GO:0015172 // GO:0005887 // GO:0016021 // GO:0005739 // GO:0015800 // GO:0015802 // GO:0015175 // GO:0015174 // GO:0005488 // GO:0015809 // GO:0006865 // GO:0005905 // GO:0015804 // GO:0005198 // GO:0015171 
CUST_31244_PI426222305
CUST_39433_PI426222305	GO:0005840 // GO:0005529 // GO:0006468 // GO:0005622 // GO:0004713 // GO:0004674 // GO:0005618 // GO:0005730 // GO:0005515 // GO:0006412 // GO:0022627 // GO:0005886 // GO:0009507 
CUST_15805_PI426222305	GO:0005840 // GO:0016020 // GO:0016023 // GO:0055114 // GO:0012505 // GO:0004713 // GO:0016787 // GO:0005829 // GO:0004672 // GO:0004888 // GO:0005886 // GO:0016491 // GO:0006810 // GO:0005634 // GO:0019199 // GO:0005529 // GO:0016301 // GO:0006468 // GO:0003676 // GO:0046777 // GO:0005773 // GO:0046872 // GO:0030246 // GO:0006508 // GO:0004674 // GO:0006412 // GO:0048544 // GO:0034613 // GO:0004675 // GO:0005215 
CUST_19266_PI426222305	GO:0004713 // GO:0005515 // GO:0004674 // GO:0006468 
CUST_21527_PI426222305	GO:0016020 // GO:0016538 // GO:0004672 // GO:0004871 // GO:0006457 // GO:0008338 // GO:0004710 // GO:0004692 // GO:0006412 // GO:0004690 // GO:0006629 // GO:0005840 // GO:0006333 // GO:0003677 // GO:0016045 // GO:0007169 // GO:0008237 // GO:0002764 // GO:0005739 // GO:0005886 // GO:0016491 // GO:0009507 // GO:0051735 // GO:0000785 // GO:0004697 // GO:0006306 // GO:0003676 // GO:0008443 // GO:0004674 // GO:0009626 // GO:0051734 // GO:0004675 // GO:0016023 // GO:0004716 // GO:0046983 // GO:0003964 // GO:0004713 // GO:0005515 // GO:0003682 // GO:0007242 // GO:0016887 // GO:0004714 // GO:0004689 // GO:0006468 // GO:0016909 // GO:0006816 // GO:0006508 // GO:0003777 // GO:0009536 // GO:0016307 // GO:0003723 // GO:0008349 // GO:0016567 // GO:0009416 // GO:0042742 // GO:0004629 // GO:0012505 // GO:0010359 // GO:0042557 // GO:0016021 // GO:0015992 // GO:0035004 // GO:0008545 // GO:0019199 // GO:0007018 // GO:0005634 // GO:0005388 // GO:0006278 
CUST_2101_PI426222305
CUST_13968_PI426222305	GO:0007186 // GO:0016020 // GO:0016051 // GO:0005524 // GO:0005737 // GO:0008508 // GO:0006418 // GO:0016021 // GO:0004812 // GO:0009536 // GO:0006814 // GO:0009507 
CUST_35282_PI426222305
CUST_47036_PI426222305	GO:0005506 // GO:0008173 // GO:0003824 // GO:0005739 // GO:0005737 // GO:0051536 // GO:0006364 
CUST_21234_PI426222305
CUST_23329_PI426222305	GO:0006457 // GO:0031072 // GO:0005739 
CUST_12495_PI426222305	GO:0004527 // GO:0003684 // GO:0006298 // GO:0030983 // GO:0005622 // GO:0005737 // GO:0009507 // GO:0003676 
CUST_2534_PI426222305
CUST_50373_PI426222305	GO:0016020 // GO:0016307 // GO:0008349 // GO:0016538 // GO:0004716 // GO:0012505 // GO:0004713 // GO:0042557 // GO:0004672 // GO:0004714 // GO:0035004 // GO:0051735 // GO:0008545 // GO:0004689 // GO:0008338 // GO:0016301 // GO:0004872 // GO:0016909 // GO:0006468 // GO:0004697 // GO:0004710 // GO:0008443 // GO:0004674 // GO:0004692 // GO:0051734 // GO:0004675 
CUST_47226_PI426222305	GO:0012505 // GO:0016020 // GO:0016023 // GO:0003824 // GO:0006790 // GO:0006021 // GO:0004437 // GO:0009409 // GO:0008934 // GO:0005886 
CUST_46978_PI426222305	GO:0005840 // GO:0016020 // GO:0009897 // GO:0005524 // GO:0004629 // GO:0030001 // GO:0004713 // GO:0005515 // GO:0008237 // GO:0000166 // GO:0005576 // GO:0005975 // GO:0017111 // GO:0007242 // GO:0015992 // GO:0016887 // GO:0006810 // GO:0015908 // GO:0006468 // GO:0042626 // GO:0016469 // GO:0015245 // GO:0046872 // GO:0004674 // GO:0006508 // GO:0016820 // GO:0006412 // GO:0009536 
CUST_16048_PI426222305
CUST_51442_PI426222305
CUST_5486_PI426222305
CUST_15220_PI426222305	GO:0007018 // GO:0005634 // GO:0005875 // GO:0003777 
CUST_34593_PI426222305
CUST_45464_PI426222305
CUST_12663_PI426222305	GO:0005840 // GO:0005634 // GO:0005622 // GO:0005488 // GO:0042254 // GO:0006412 // GO:0005739 // GO:0003700 // GO:0042302 // GO:0006508 // GO:0004197 // GO:0019887 // GO:0009536 
CUST_39291_PI426222305
CUST_16749_PI426222305
CUST_2956_PI426222305
CUST_42863_PI426222305	GO:0005634 // GO:0009733 // GO:0006355 // GO:0043565 // GO:0003700 
CUST_7136_PI426222305
CUST_208_PI426222305	GO:0006950 
CUST_36941_PI426222305
CUST_8732_PI426222305
CUST_19874_PI426222305	GO:0008375 // GO:0006810 // GO:0016020 // GO:0016023 // GO:0006886 // GO:0012505 // GO:0008320 // GO:0016021 
CUST_27177_PI426222305	GO:0004866 
CUST_21543_PI426222305	GO:0003700 // GO:0045449 
CUST_7925_PI426222305
CUST_38128_PI426222305	GO:0003899 // GO:0000418 // GO:0005634 // GO:0003677 // GO:0008565 // GO:0006350 // GO:0005743 // GO:0015031 
CUST_28197_PI426222305	GO:0003723 // GO:0000166 // GO:0005622 // GO:0003676 
CUST_9364_PI426222305	GO:0005634 // GO:0008408 // GO:0003723 // GO:0005622 // GO:0006139 // GO:0003700 // GO:0003676 
CUST_31634_PI426222305
CUST_51738_PI426222305
CUST_7514_PI426222305	GO:0016020 // GO:0005874 // GO:0009416 // GO:0005515 // GO:0005730 // GO:0016021 // GO:0009651 // GO:0007017 // GO:0005886 // GO:0009507 // GO:0010583 // GO:0007018 // GO:0009826 // GO:0009409 // GO:0015630 // GO:0005773 // GO:0051258 // GO:0006886 // GO:0046686 // GO:0005618 // GO:0005198 
CUST_46863_PI426222305	GO:0005634 // GO:0080036 // GO:0007165 // GO:0016023 // GO:0005737 // GO:0016049 // GO:0000155 // GO:0009736 // GO:0000160 // GO:0051301 // GO:0004871 // GO:0009553 
CUST_13080_PI426222305	GO:0016020 // GO:0009637 // GO:0009765 // GO:0010218 // GO:0030076 // GO:0009536 // GO:0016168 // GO:0010114 // GO:0009507 // GO:0015979 
CUST_9985_PI426222305
CUST_32280_PI426222305	GO:0030246 // GO:0019904 // GO:0005739 
CUST_21883_PI426222305
CUST_28072_PI426222305	GO:0009733 // GO:0009113 // GO:0003824 // GO:0004190 // GO:0004639 // GO:0006508 // GO:0006164 // GO:0009536 // GO:0009507 
CUST_34224_PI426222305	GO:0016857 // GO:0003824 // GO:0009225 // GO:0005794 // GO:0016021 // GO:0019567 // GO:0006012 // GO:0005739 // GO:0050662 // GO:0009832 
CUST_9020_PI426222305
CUST_35696_PI426222305
CUST_32199_PI426222305	GO:0016020 // GO:0005515 // GO:0000151 // GO:0016567 // GO:0016023 // GO:0005886 // GO:0004842 
CUST_41138_PI426222305	GO:0009508 // GO:0003697 // GO:0009536 // GO:0005739 // GO:0003676 // GO:0009507 
CUST_16128_PI426222305	GO:0031012 // GO:0006355 // GO:0016023 // GO:0012505 // GO:0006979 // GO:0046872 // GO:0004601 // GO:0006412 
CUST_28660_PI426222305
CUST_50297_PI426222305
CUST_2553_PI426222305	GO:0009055 // GO:0005634 // GO:0007018 // GO:0031072 // GO:0005506 // GO:0005622 // GO:0055114 // GO:0007568 // GO:0005773 // GO:0009751 // GO:0006464 // GO:0005618 // GO:0006511 // GO:0005875 // GO:0003777 
CUST_11730_PI426222305
CUST_18758_PI426222305	GO:0005634 // GO:0005524 // GO:0005622 // GO:0003676 // GO:0008033 // GO:0005829 // GO:0017111 // GO:0001906 // GO:0009691 
CUST_48412_PI426222305
CUST_7820_PI426222305	GO:0020037 // GO:0003677 // GO:0042254 // GO:0005634 // GO:0004497 // GO:0055114 
CUST_26847_PI426222305	GO:0009055 // GO:0020037 // GO:0055114 // GO:0019825 // GO:0012505 // GO:0004185 // GO:0006508 // GO:0005975 // GO:0004497 // GO:0019113 // GO:0018595 
CUST_5312_PI426222305	GO:0003677 // GO:0019079 // GO:0004386 // GO:0005739 // GO:0004518 // GO:0006289 // GO:0009507 
CUST_5424_PI426222305
CUST_2094_PI426222305	GO:0008152 // GO:0016462 // GO:0009651 // GO:0022626 
CUST_47502_PI426222305	GO:0017003 // GO:0005515 // GO:0017004 // GO:0005886 // GO:0006915 
CUST_34317_PI426222305
CUST_27106_PI426222305
CUST_911_PI426222305	GO:0006413 // GO:0020037 // GO:0003993 // GO:0004497 // GO:0005085 // GO:0044237 // GO:0055114 // GO:0016887 
CUST_34436_PI426222305	GO:0006511 // GO:0005622 // GO:0005739 
CUST_10377_PI426222305
CUST_13925_PI426222305
CUST_42136_PI426222305
CUST_8020_PI426222305	GO:0050832 // GO:0042752 // GO:0005975 
CUST_20557_PI426222305
CUST_8149_PI426222305
CUST_31487_PI426222305
CUST_38366_PI426222305	GO:0003677 // GO:0006468 // GO:0004713 // GO:0010200 // GO:0004674 // GO:0007275 // GO:0003700 // GO:0045449 
CUST_36865_PI426222305
CUST_52360_PI426222305
CUST_22693_PI426222305	GO:0005634 // GO:0006499 // GO:0003824 // GO:0055114 // GO:0004722 // GO:0008287 // GO:0004721 // GO:0006470 // GO:0003995 // GO:0005886 // GO:0004723 // GO:0048366 
CUST_49468_PI426222305	GO:0003964 // GO:0006810 // GO:0003723 // GO:0006278 // GO:0009507 // GO:0003676 
CUST_7518_PI426222305	GO:0009737 
CUST_7293_PI426222305
CUST_31141_PI426222305
CUST_42134_PI426222305	GO:0006886 // GO:0005515 // GO:0006888 // GO:0005215 // GO:0016192 
CUST_25936_PI426222305	GO:0005634 // GO:0009555 // GO:0006281 // GO:0010165 // GO:0007140 // GO:0007143 
CUST_38342_PI426222305	GO:0009535 // GO:0009060 // GO:0055114 // GO:0005507 // GO:0009651 // GO:0005739 // GO:0005751 // GO:0016887 
CUST_28228_PI426222305	GO:0016491 
CUST_36612_PI426222305	GO:0005840 // GO:0008168 // GO:0006412 // GO:0009507 
CUST_52825_PI426222305	GO:0003677 // GO:0006270 // GO:0012506 // GO:0016757 // GO:0009058 // GO:0016740 // GO:0008094 // GO:0005198 // GO:0016491 
CUST_25477_PI426222305	GO:0016020 // GO:0008233 // GO:0030551 // GO:0009414 // GO:0042254 // GO:0005515 // GO:0016021 // GO:0018024 // GO:0015271 // GO:0055085 // GO:0006813 // GO:0005249 // GO:0005634 // GO:0009409 // GO:0009753 // GO:0006811 // GO:0009737 // GO:0006508 // GO:0005216 // GO:0030529 
CUST_38844_PI426222305	GO:0006457 // GO:0031072 // GO:0009507 
CUST_42131_PI426222305
CUST_8370_PI426222305	GO:0009055 // GO:0005634 // GO:0020037 // GO:0016023 // GO:0055114 // GO:0022900 // GO:0043565 // GO:0004497 // GO:0003700 
CUST_33723_PI426222305	GO:0009058 // GO:0016742 // GO:0006412 // GO:0009152 // GO:0003824 // GO:0005739 // GO:0004479 
CUST_46707_PI426222305	GO:0016020 // GO:0008415 // GO:0008152 // GO:0016747 // GO:0008610 
CUST_14786_PI426222305
CUST_36375_PI426222305
CUST_3307_PI426222305	GO:0005515 // GO:0008152 // GO:0016853 // GO:0005777 // GO:0009062 // GO:0003824 
CUST_419_PI426222305
CUST_7622_PI426222305	GO:0005788 // GO:0005783 // GO:0009414 // GO:0006950 // GO:0016023 // GO:0009651 // GO:0005739 // GO:0005886 // GO:0009507 // GO:0006457 // GO:0005634 // GO:0009409 // GO:0010075 // GO:0005773 // GO:0042623 // GO:0046686 // GO:0009306 // GO:0051082 
CUST_44593_PI426222305
CUST_22858_PI426222305	GO:0016020 // GO:0015238 // GO:0016787 // GO:0008486 // GO:0005739 // GO:0008796 // GO:0015297 // GO:0008828 
CUST_10441_PI426222305	GO:0005840 // GO:0005622 // GO:0006468 // GO:0004713 // GO:0004674 // GO:0005515 // GO:0005618 // GO:0004857 // GO:0006412 // GO:0005739 // GO:0042545 
CUST_26912_PI426222305	GO:0050688 // GO:0003824 // GO:0004722 // GO:0008287 // GO:0043169 // GO:0006470 // GO:0005975 // GO:0017023 // GO:0004723 
CUST_338_PI426222305	GO:0005634 // GO:0043565 // GO:0003700 // GO:0005886 
CUST_27692_PI426222305
CUST_37391_PI426222305	GO:0050661 // GO:0055114 
CUST_27946_PI426222305
CUST_28515_PI426222305	GO:0009733 // GO:0003677 // GO:0009738 // GO:0010154 // GO:0006355 // GO:0046983 // GO:0007389 // GO:0003700 // GO:0048442 // GO:0009055 // GO:0005634 // GO:0009734 // GO:0006508 // GO:0004197 // GO:0009743 // GO:0051301 // GO:0009725 // GO:0048589 // GO:0045449 // GO:0031540 // GO:0048366 // GO:0048441 
CUST_15942_PI426222305
CUST_43789_PI426222305	GO:0015074 // GO:0003677 // GO:0005634 // GO:0004402 // GO:0030528 // GO:0016481 // GO:0005515 // GO:0009536 // GO:0045449 // GO:0009507 
CUST_43881_PI426222305
CUST_1131_PI426222305	GO:0005634 // GO:0016023 // GO:0008026 // GO:0003676 // GO:0012505 // GO:0016829 // GO:0009664 // GO:0006310 // GO:0018024 // GO:0016568 
CUST_24899_PI426222305
CUST_45517_PI426222305	GO:0007186 // GO:0005634 // GO:0003677 // GO:0006260 // GO:0003676 // GO:0008026 // GO:0003887 // GO:0006261 // GO:0016021 
CUST_44994_PI426222305	GO:0005634 // GO:0006355 // GO:0030528 // GO:0005351 // GO:0003676 // GO:0003899 // GO:0008643 // GO:0016021 // GO:0006354 // GO:0003700 // GO:0045449 
CUST_44219_PI426222305	GO:0016020 // GO:0055085 // GO:0005634 // GO:0005622 // GO:0005488 // GO:0004722 // GO:0003924 // GO:0046872 // GO:0016787 // GO:0004721 // GO:0006470 // GO:0009536 // GO:0004723 
CUST_23853_PI426222305	GO:0005634 // GO:0006499 // GO:0003824 // GO:0006066 // GO:0055114 // GO:0006511 // GO:0004197 // GO:0006629 // GO:0016491 
CUST_21017_PI426222305	GO:0012505 // GO:0005975 // GO:0005739 // GO:0005783 
CUST_39406_PI426222305	GO:0016020 // GO:0006810 // GO:0006821 // GO:0008517 // GO:0005247 // GO:0005739 // GO:0016023 // GO:0009941 // GO:0005215 
CUST_31026_PI426222305	GO:0005622 
CUST_28541_PI426222305
CUST_28737_PI426222305	GO:0006457 // GO:0003677 // GO:0051082 // GO:0009536 
CUST_41297_PI426222305	GO:0015074 // GO:0006511 // GO:0004842 
CUST_8552_PI426222305	GO:0000166 // GO:0003824 // GO:0005488 
CUST_28772_PI426222305	GO:0005840 // GO:0016567 // GO:0016023 // GO:0004842 // GO:0005515 // GO:0000151 // GO:0009651 // GO:0006412 
CUST_27164_PI426222305	GO:0005739 
CUST_7183_PI426222305
CUST_17680_PI426222305	GO:0005840 // GO:0003677 // GO:0006499 // GO:0006412 // GO:0005886 
CUST_21842_PI426222305	GO:0016020 
CUST_33758_PI426222305	GO:0003677 // GO:0016787 // GO:0006281 // GO:0006260 // GO:0009845 // GO:0003824 // GO:0006310 // GO:0009507 
CUST_23697_PI426222305	GO:0005506 // GO:0009813 // GO:0045431 // GO:0055114 // GO:0017000 // GO:0006865 // GO:0016216 // GO:0016021 // GO:0016491 
CUST_31868_PI426222305	GO:0005773 
CUST_19803_PI426222305	GO:0005515 // GO:0010200 
CUST_21693_PI426222305	GO:0016020 // GO:0005634 // GO:0008381 // GO:0055085 // GO:0009523 // GO:0006355 // GO:0006468 // GO:0016023 // GO:0004674 // GO:0050982 // GO:0043565 // GO:0009536 // GO:0005886 // GO:0003700 // GO:0015979 
CUST_36381_PI426222305	GO:0006508 // GO:0005622 // GO:0016021 
CUST_37130_PI426222305	GO:0016020 // GO:0016538 // GO:0004672 // GO:0004871 // GO:0006457 // GO:0008338 // GO:0004710 // GO:0004692 // GO:0006412 // GO:0004690 // GO:0006629 // GO:0005840 // GO:0006333 // GO:0003677 // GO:0016045 // GO:0007169 // GO:0008237 // GO:0002764 // GO:0005739 // GO:0005886 // GO:0016491 // GO:0009507 // GO:0051735 // GO:0000785 // GO:0004697 // GO:0006306 // GO:0003676 // GO:0008443 // GO:0004674 // GO:0009626 // GO:0051734 // GO:0004675 // GO:0016023 // GO:0004716 // GO:0046983 // GO:0003964 // GO:0004713 // GO:0005515 // GO:0003682 // GO:0007242 // GO:0016887 // GO:0004714 // GO:0004689 // GO:0006468 // GO:0016909 // GO:0006816 // GO:0006508 // GO:0003777 // GO:0009536 // GO:0016307 // GO:0003723 // GO:0008349 // GO:0016567 // GO:0009416 // GO:0042742 // GO:0004629 // GO:0012505 // GO:0010359 // GO:0042557 // GO:0016021 // GO:0015992 // GO:0035004 // GO:0008545 // GO:0019199 // GO:0007018 // GO:0005634 // GO:0005388 // GO:0006278 
CUST_45426_PI426222305
CUST_50425_PI426222305	GO:0045271 // GO:0016651 // GO:0005743 // GO:0005739 // GO:0003824 // GO:0055114 
CUST_38358_PI426222305	GO:0005739 // GO:0005488 
CUST_8955_PI426222305	GO:0005506 // GO:0055114 // GO:0048316 // GO:0004713 // GO:0006826 // GO:0016021 // GO:0005886 // GO:0016887 // GO:0015198 // GO:0055085 // GO:0020037 // GO:0006468 // GO:0010043 // GO:0010039 // GO:0009624 // GO:0003824 // GO:0006857 // GO:0004674 // GO:0004497 
CUST_19040_PI426222305	GO:0003677 // GO:0009507 
CUST_42987_PI426222305	GO:0006096 // GO:0051287 
CUST_48906_PI426222305
CUST_16441_PI426222305	GO:0016020 // GO:0005783 // GO:0005634 // GO:0030154 // GO:0051302 // GO:0004725 // GO:0048640 // GO:0005829 // GO:0016021 // GO:0050732 
CUST_41792_PI426222305
CUST_21226_PI426222305	GO:0016020 // GO:0016857 // GO:0003824 // GO:0005488 // GO:0009225 // GO:0005794 // GO:0016021 // GO:0005975 // GO:0044237 // GO:0050662 
CUST_24750_PI426222305
CUST_9960_PI426222305	GO:0017089 // GO:0016020 // GO:0051861 // GO:0006857 // GO:0046836 // GO:0005739 // GO:0005737 // GO:0005215 
CUST_48145_PI426222305	GO:0008152 // GO:0004674 // GO:0005524 // GO:0006468 // GO:0005739 // GO:0003676 
CUST_44198_PI426222305	GO:0016020 // GO:0005515 // GO:0000151 // GO:0016567 // GO:0004842 // GO:0003676 
CUST_4619_PI426222305	GO:0016020 // GO:0005634 // GO:0008233 // GO:0004181 // GO:0015238 // GO:0003690 // GO:0006511 // GO:0004197 // GO:0005739 // GO:0015297 
CUST_3760_PI426222305
CUST_41819_PI426222305	GO:0016020 // GO:0005515 // GO:0000151 // GO:0016567 // GO:0016021 // GO:0004842 // GO:0009507 
CUST_4209_PI426222305	GO:0016020 // GO:0003964 // GO:0004713 // GO:0005515 // GO:0016787 // GO:0004672 // GO:0005507 // GO:0003700 // GO:0016887 // GO:0006813 // GO:0009605 // GO:0008152 // GO:0006468 // GO:0003824 // GO:0005488 // GO:0006979 // GO:0009932 // GO:0016740 // GO:0009642 // GO:0009697 // GO:0009674 // GO:0003723 // GO:0003677 // GO:0005524 // GO:0009555 // GO:0006355 // GO:0004386 // GO:0042742 // GO:0009651 // GO:0016021 // GO:0005975 // GO:0005739 // GO:0005886 // GO:0009507 // GO:0015079 // GO:0005634 // GO:0005351 // GO:0005774 // GO:0004674 // GO:0004601 // GO:0006278 // GO:0000325 
CUST_46990_PI426222305	GO:0016571 // GO:0035097 // GO:0005634 // GO:0005515 // GO:0030528 // GO:0009790 
CUST_44569_PI426222305	GO:0010051 // GO:0009733 // GO:0019898 // GO:0006355 // GO:0009965 // GO:0010014 // GO:0010089 // GO:0009880 // GO:0043565 // GO:0010073 // GO:0009944 // GO:0003700 // GO:0045597 // GO:0010087 // GO:0005634 // GO:0030154 // GO:0009855 // GO:0009956 // GO:0010075 // GO:0008289 // GO:0010072 // GO:0045449 // GO:0015979 // GO:0008284 
CUST_22494_PI426222305	GO:0006457 // GO:0005740 // GO:0007585 // GO:0055114 // GO:0009965 // GO:0043169 // GO:0009505 // GO:0004553 // GO:0005975 
CUST_2811_PI426222305	GO:0009535 // GO:0005515 // GO:0008603 // GO:0009536 // GO:0009941 // GO:0042742 // GO:0004691 
CUST_19933_PI426222305	GO:0031012 // GO:0006355 // GO:0016023 // GO:0012505 // GO:0006979 // GO:0046872 // GO:0004601 // GO:0006412 
CUST_19963_PI426222305	GO:0005634 // GO:0007059 // GO:0006520 // GO:0000775 // GO:0006629 // GO:0007067 // GO:0016788 
CUST_16094_PI426222305	GO:0005634 // GO:0006355 // GO:0043565 // GO:0003824 // GO:0003700 // GO:0050662 
CUST_10611_PI426222305	GO:0003677 // GO:0005515 // GO:0006355 // GO:0005739 
CUST_31483_PI426222305	GO:0016491 
CUST_11064_PI426222305	GO:0005515 
CUST_10546_PI426222305	GO:0016020 // GO:0007217 // GO:0015684 // GO:0009873 // GO:0003774 // GO:0005375 // GO:0030001 // GO:0006825 // GO:0001539 // GO:0006754 // GO:0015093 // GO:0005507 // GO:0005975 // GO:0016021 // GO:0006935 // GO:0015992 // GO:0016491 // GO:0004008 // GO:0015662 // GO:0005622 // GO:0046688 // GO:0046872 // GO:0006508 // GO:0004197 // GO:0005794 // GO:0007268 // GO:0009536 
CUST_36191_PI426222305
CUST_24228_PI426222305
CUST_34865_PI426222305	GO:0008233 // GO:0006508 // GO:0042802 // GO:0016021 // GO:0043086 // GO:0016023 
CUST_40048_PI426222305
CUST_5260_PI426222305	GO:0032549 // GO:0005634 // GO:0003677 // GO:0006520 // GO:0006468 // GO:0006816 // GO:0005773 // GO:0006366 // GO:0003899 // GO:0004672 // GO:0006350 // GO:0016021 // GO:0015992 // GO:0016491 // GO:0009507 
CUST_21253_PI426222305	GO:0016070 // GO:0005634 // GO:0003723 // GO:0008219 // GO:0005737 // GO:0006413 // GO:0005515 // GO:0016021 // GO:0006412 // GO:0009536 // GO:0003700 // GO:0009615 
CUST_31826_PI426222305
CUST_36173_PI426222305
CUST_26646_PI426222305	GO:0012505 // GO:0016740 
CUST_3982_PI426222305
CUST_48175_PI426222305
CUST_12701_PI426222305	GO:0004402 // GO:0006468 // GO:0004386 // GO:0008026 // GO:0003676 // GO:0004713 // GO:0006464 // GO:0004674 // GO:0005739 // GO:0006310 
CUST_28394_PI426222305
CUST_7599_PI426222305
CUST_31539_PI426222305	GO:0006979 // GO:0005515 // GO:0005886 
CUST_50969_PI426222305
CUST_6106_PI426222305
CUST_10337_PI426222305
CUST_1564_PI426222305
CUST_5830_PI426222305	GO:0003899 // GO:0020037 // GO:0003677 // GO:0000418 // GO:0004672 // GO:0006468 // GO:0004497 // GO:0006351 // GO:0055114 // GO:0030880 
CUST_22975_PI426222305	GO:0009055 // GO:0020037 // GO:0004497 // GO:0055114 
CUST_13683_PI426222305
CUST_41979_PI426222305
CUST_47030_PI426222305
CUST_47721_PI426222305
CUST_37266_PI426222305	GO:0015036 // GO:0016616 // GO:0008152 // GO:0006564 // GO:0051287 // GO:0008873 // GO:0055114 // GO:0016491 
CUST_42278_PI426222305	GO:0015986 // GO:0045261 // GO:0006886 // GO:0005643 // GO:0016787 // GO:0008565 // GO:0005737 // GO:0005488 
CUST_39958_PI426222305	GO:0016020 // GO:0005634 // GO:0009536 // GO:0003700 // GO:0009507 
CUST_33316_PI426222305	GO:0055114 // GO:0003676 // GO:0016491 
CUST_49465_PI426222305
CUST_8264_PI426222305	GO:0003964 // GO:0003723 // GO:0003677 // GO:0009536 // GO:0006278 
CUST_19443_PI426222305	GO:0006508 // GO:0008237 // GO:0003824 // GO:0000270 // GO:0009507 
CUST_44622_PI426222305	GO:0016023 // GO:0008889 // GO:0055114 // GO:0004629 // GO:0006071 // GO:0008081 // GO:0007242 // GO:0016491 // GO:0006629 
CUST_23829_PI426222305	GO:0008757 // GO:0009536 // GO:0006629 
CUST_2564_PI426222305	GO:0012505 // GO:0016020 // GO:0004872 // GO:0016021 // GO:0016023 
CUST_11635_PI426222305
CUST_2631_PI426222305
CUST_52712_PI426222305	GO:0006468 // GO:0042742 // GO:0004713 // GO:0046686 // GO:0046872 // GO:0004674 // GO:0005829 // GO:0005507 // GO:0046685 // GO:0010038 
CUST_33100_PI426222305
CUST_20498_PI426222305	GO:0004672 // GO:0006468 
CUST_40568_PI426222305
CUST_3928_PI426222305
CUST_44486_PI426222305
CUST_8013_PI426222305	GO:0016020 // GO:0003677 // GO:0042625 // GO:0004386 // GO:0008026 // GO:0005730 // GO:0005515 // GO:0005829 // GO:0005886 // GO:0000786 // GO:0005634 // GO:0006334 // GO:0003676 // GO:0006413 // GO:0015462 // GO:0046686 // GO:0009505 // GO:0004004 // GO:0005618 // GO:0017116 // GO:0045449 
CUST_9481_PI426222305	GO:0003684 // GO:0006281 // GO:0005524 // GO:0006508 // GO:0006260 // GO:0017111 // GO:0009536 // GO:0004176 // GO:0003678 
CUST_43693_PI426222305	GO:0000166 // GO:0009536 // GO:0009507 
CUST_20822_PI426222305	GO:0009539 // GO:0005886 // GO:0015979 // GO:0003676 
CUST_32225_PI426222305	GO:0016020 // GO:0008152 // GO:0006355 // GO:0005622 // GO:0016023 // GO:0012505 // GO:0016829 // GO:0043565 // GO:0016298 // GO:0003700 // GO:0006629 
CUST_10052_PI426222305	GO:0005634 // GO:0005783 // GO:0030036 // GO:0006355 // GO:0019866 // GO:0048364 // GO:0003779 // GO:0005515 // GO:0015629 // GO:0004812 // GO:0006420 // GO:0005886 // GO:0003700 
CUST_32084_PI426222305
CUST_23567_PI426222305
CUST_45125_PI426222305	GO:0008152 // GO:0008565 // GO:0016757 // GO:0005743 // GO:0009536 // GO:0009941 // GO:0004048 // GO:0015031 // GO:0016887 // GO:0009570 
CUST_11744_PI426222305	GO:0012505 // GO:0004857 // GO:0009860 
CUST_24468_PI426222305
CUST_5130_PI426222305	GO:0009536 
CUST_24203_PI426222305
CUST_41853_PI426222305
CUST_43920_PI426222305
CUST_33464_PI426222305	GO:0006810 // GO:0000166 // GO:0005622 // GO:0008766 // GO:0005215 // GO:0003676 // GO:0009536 
CUST_19256_PI426222305
CUST_43495_PI426222305
CUST_175_PI426222305
CUST_191_PI426222305
CUST_22387_PI426222305	GO:0016020 // GO:0006605 // GO:0006811 // GO:0005216 // GO:0015450 // GO:0015031 // GO:0005886 // GO:0006629 
CUST_19457_PI426222305	GO:0003677 // GO:0005634 // GO:0045941 // GO:0006355 // GO:0046982 // GO:0016563 // GO:0009933 // GO:0009908 // GO:0043565 // GO:0003700 
CUST_41490_PI426222305	GO:0003824 // GO:0016023 // GO:0031225 // GO:0042973 // GO:0004553 // GO:0043169 // GO:0005975 // GO:0046658 // GO:0005886 
CUST_40420_PI426222305	GO:0046677 // GO:0016020 // GO:0055085 // GO:0000166 // GO:0016021 // GO:0016023 // GO:0015520 // GO:0003676 // GO:0005215 
CUST_4789_PI426222305	GO:0012505 // GO:0005739 
CUST_11289_PI426222305	GO:0016020 // GO:0055085 // GO:0008152 // GO:0015238 // GO:0015297 // GO:0016491 
CUST_24386_PI426222305	GO:0044267 // GO:0005515 // GO:0000166 
CUST_23332_PI426222305	GO:0016020 // GO:0018106 // GO:0003677 // GO:0007165 // GO:0009873 // GO:0006355 // GO:0004872 // GO:0016023 // GO:0004673 // GO:0000155 // GO:0000160 // GO:0004674 // GO:0005739 // GO:0004871 // GO:0005789 
CUST_291_PI426222305	GO:0005515 // GO:0006511 
CUST_997_PI426222305	GO:0046034 // GO:0005634 // GO:0006281 // GO:0005524 // GO:0006355 // GO:0048364 // GO:0004601 // GO:0009378 // GO:0017111 // GO:0006310 // GO:0016568 // GO:0016887 
CUST_49682_PI426222305
CUST_7143_PI426222305
CUST_17807_PI426222305	GO:0005856 // GO:0006915 // GO:0006909 
CUST_11302_PI426222305
CUST_14672_PI426222305
CUST_31714_PI426222305	GO:0005634 // GO:0005515 // GO:0043565 // GO:0003700 
CUST_45780_PI426222305	GO:0016023 // GO:0016192 
CUST_11002_PI426222305	GO:0016020 // GO:0012505 // GO:0016023 
CUST_40744_PI426222305
CUST_2780_PI426222305	GO:0004712 // GO:0006241 // GO:0006468 // GO:0004691 // GO:0012505 // GO:0004713 // GO:0004674 // GO:0004672 // GO:0008603 // GO:0016491 
CUST_3539_PI426222305
CUST_2276_PI426222305	GO:0016020 // GO:0010583 // GO:0015238 // GO:0005488 // GO:0005737 // GO:0009751 // GO:0046686 // GO:0009407 // GO:0015297 
CUST_32012_PI426222305
CUST_35748_PI426222305	GO:0005634 // GO:0003677 // GO:0006281 // GO:0051336 // GO:0008236 // GO:0004518 // GO:0008415 // GO:0043169 // GO:0008409 // GO:0004553 // GO:0009058 // GO:0048256 // GO:0005975 
CUST_22183_PI426222305	GO:0005634 // GO:0009738 // GO:0006952 // GO:0006950 // GO:0009607 
CUST_22744_PI426222305	GO:0016020 // GO:0009738 // GO:0043069 // GO:0030001 // GO:0005515 // GO:0005887 // GO:0009055 // GO:0046873 // GO:0009408 // GO:0006413 // GO:0005216 // GO:0019538 // GO:0022626 // GO:0033198 // GO:0031226 // GO:0009873 // GO:0005506 // GO:0055114 // GO:0009723 // GO:0000166 // GO:0016021 // GO:0017111 // GO:0005739 // GO:0005886 // GO:0016491 // GO:0050832 // GO:0055085 // GO:0009845 // GO:0052542 // GO:0009060 // GO:0005773 // GO:0002679 // GO:0022900 // GO:0050664 // GO:0006800 // GO:0006952 // GO:0004601 // GO:0050665 // GO:0010053 
CUST_27459_PI426222305	GO:0008152 // GO:0006096 // GO:0003824 // GO:0010167 // GO:0016868 // GO:0004619 // GO:0006952 // GO:0009536 // GO:0009507 
CUST_41876_PI426222305
CUST_7053_PI426222305	GO:0005643 // GO:0005975 // GO:0003676 // GO:0009793 
CUST_39712_PI426222305
CUST_4502_PI426222305	GO:0010044 
CUST_2471_PI426222305	GO:0008202 // GO:0004713 // GO:0005783 // GO:0004674 // GO:0032934 // GO:0006468 
CUST_16245_PI426222305	GO:0080010 // GO:0008415 // GO:0005747 // GO:0009651 // GO:0016740 // GO:0009853 // GO:0005739 // GO:0006629 // GO:0009507 
CUST_20349_PI426222305	GO:0003899 // GO:0005634 // GO:0006355 // GO:0043565 // GO:0003700 
CUST_25981_PI426222305	GO:0003677 // GO:0003700 // GO:0009507 
CUST_15008_PI426222305	GO:0016020 // GO:0009555 // GO:0016779 // GO:0042773 // GO:0009860 // GO:0009058 // GO:0015450 // GO:0005739 // GO:0015031 // GO:0009507 // GO:0009435 
CUST_22757_PI426222305	GO:0005840 // GO:0003677 // GO:0005634 // GO:0016567 // GO:0005694 // GO:0005488 // GO:0046983 // GO:0004842 // GO:0010200 // GO:0005829 // GO:0000151 // GO:0016021 // GO:0006412 // GO:0019843 
CUST_38052_PI426222305
CUST_40046_PI426222305	GO:0016036 // GO:0004402 // GO:0019005 
CUST_39125_PI426222305
CUST_47821_PI426222305	GO:0003677 // GO:0005506 // GO:0006355 // GO:0016567 // GO:0005622 // GO:0004842 // GO:0005515 // GO:0009058 // GO:0000151 // GO:0016491 
CUST_29148_PI426222305	GO:0020037 // GO:0005524 // GO:0009414 // GO:0016301 // GO:0055114 // GO:0006915 // GO:0012505 // GO:0005515 // GO:0006952 // GO:0017111 // GO:0051707 // GO:0004497 
CUST_30857_PI426222305	GO:0003677 // GO:0000784 // GO:0042625 // GO:0005524 // GO:0019067 // GO:0005515 // GO:0005875 // GO:0016021 // GO:0016887 // GO:0006810 // GO:0007018 // GO:0016469 // GO:0008017 // GO:0015462 // GO:0015986 // GO:0004004 // GO:0003777 // GO:0017116 // GO:0000723 
CUST_5234_PI426222305
CUST_20222_PI426222305	GO:0016020 // GO:0003723 // GO:0006865 // GO:0005618 // GO:0004857 // GO:0016021 // GO:0009651 // GO:0005886 // GO:0015171 // GO:0042545 
CUST_19176_PI426222305	GO:0006098 // GO:0005975 // GO:0003824 // GO:0009507 
CUST_36839_PI426222305	GO:0005634 // GO:0030528 // GO:0045449 // GO:0003700 
CUST_13757_PI426222305	GO:0006508 // GO:0004222 // GO:0005743 // GO:0009790 // GO:0009536 
CUST_30142_PI426222305	GO:0009055 // GO:0003677 // GO:0020037 // GO:0016023 // GO:0019825 // GO:0055114 // GO:0046983 // GO:0012505 // GO:0016711 // GO:0005739 // GO:0004497 
CUST_52389_PI426222305
CUST_19765_PI426222305	GO:0080008 // GO:0016751 // GO:0009116 // GO:0006349 // GO:0009909 // GO:0016749 // GO:0016750 // GO:0016413 // GO:0005515 // GO:0010026 // GO:0009156 // GO:0031507 // GO:0008080 // GO:0016301 // GO:0016753 // GO:0016418 // GO:0016412 // GO:0016414 // GO:0016454 // GO:0045787 // GO:0016419 // GO:0016585 // GO:0009555 // GO:0016406 // GO:0016411 // GO:0010214 // GO:0008283 // GO:0016416 // GO:0009507 // GO:0019705 // GO:0005634 // GO:0019105 // GO:0019706 // GO:0009793 
CUST_32618_PI426222305
CUST_22006_PI426222305	GO:0006457 // GO:0031072 
CUST_36829_PI426222305	GO:0009644 // GO:0009414 // GO:0009409 // GO:0006468 // GO:0004713 // GO:0004674 // GO:0004672 // GO:0009651 // GO:0005739 // GO:0005886 // GO:0009507 
CUST_13071_PI426222305	GO:0016307 // GO:0016020 // GO:0003677 // GO:0005524 // GO:0008349 // GO:0016538 // GO:0016023 // GO:0012505 // GO:0042557 // GO:0005515 // GO:0015078 // GO:0016887 // GO:0035004 // GO:0009507 // GO:0010583 // GO:0008545 // GO:0051735 // GO:0005634 // GO:0007018 // GO:0007165 // GO:0016301 // GO:0005622 // GO:0016909 // GO:0015986 // GO:0008443 // GO:0006952 // GO:0033177 // GO:0009725 // GO:0003777 // GO:0051734 // GO:0004690 // GO:0004675 // GO:0045449 
CUST_3595_PI426222305	GO:0016020 // GO:0018658 // GO:0009540 // GO:0009414 // GO:0006970 // GO:0006725 // GO:0055114 // GO:0010182 // GO:0009941 // GO:0010114 // GO:0009507 // GO:0016491 // GO:0009055 // GO:0008152 // GO:0009408 // GO:0009688 // GO:0009737 // GO:0022900 // GO:0004497 
CUST_24867_PI426222305	GO:0005515 // GO:0006952 // GO:0006915 
CUST_17718_PI426222305	GO:0006355 // GO:0003700 
CUST_23846_PI426222305
CUST_14081_PI426222305
CUST_48016_PI426222305
CUST_5625_PI426222305	GO:0008152 // GO:0016628 // GO:0009536 // GO:0003824 // GO:0005488 // GO:0010584 // GO:0009507 
CUST_22226_PI426222305	GO:0016020 // GO:0006486 // GO:0006355 // GO:0016853 // GO:0016758 // GO:0008378 // GO:0046983 // GO:0030246 // GO:0005794 // GO:0043565 // GO:0016021 // GO:0005739 // GO:0003700 // GO:0047220 
CUST_42865_PI426222305
CUST_8112_PI426222305	GO:0003723 // GO:0006468 // GO:0016023 // GO:0003676 // GO:0015986 // GO:0004713 // GO:0005515 // GO:0000276 // GO:0004674 // GO:0015078 
CUST_13828_PI426222305
CUST_46197_PI426222305	GO:0005634 // GO:0006333 // GO:0003682 // GO:0000785 
CUST_13611_PI426222305	GO:0016020 // GO:0006457 // GO:0051082 // GO:0005737 // GO:0042623 
CUST_19367_PI426222305
CUST_29584_PI426222305	GO:0005515 
CUST_34932_PI426222305	GO:0008233 // GO:0006508 // GO:0042802 // GO:0016021 // GO:0043086 // GO:0016023 
CUST_47651_PI426222305
CUST_21528_PI426222305
CUST_2154_PI426222305	GO:0005840 // GO:0005730 // GO:0005622 // GO:0006412 // GO:0022627 // GO:0005886 
CUST_30099_PI426222305
CUST_24731_PI426222305
CUST_33244_PI426222305	GO:0003677 // GO:0005634 // GO:0006499 // GO:0008168 // GO:0016023 // GO:0009505 // GO:0005515 // GO:0005794 // GO:0005886 // GO:0016491 
CUST_13322_PI426222305
CUST_16066_PI426222305
CUST_45746_PI426222305	GO:0005634 // GO:0003723 // GO:0005618 // GO:0000166 // GO:0004857 // GO:0042545 // GO:0003676 
CUST_38315_PI426222305	GO:0005739 // GO:0005488 
CUST_14049_PI426222305	GO:0005634 // GO:0003677 // GO:0055114 // GO:0003700 // GO:0045449 // GO:0016491 
CUST_30539_PI426222305	GO:0006810 // GO:0005840 // GO:0005524 // GO:0008152 // GO:0016779 // GO:0006364 // GO:0016021 // GO:0006412 // GO:0009536 // GO:0016887 // GO:0009507 
CUST_7778_PI426222305	GO:0042625 // GO:0004386 // GO:0008026 // GO:0003676 // GO:0015462 // GO:0004004 // GO:0017116 // GO:0043141 // GO:0008796 
CUST_47067_PI426222305	GO:0005634 // GO:0030528 // GO:0045449 // GO:0003676 
CUST_29977_PI426222305
CUST_51121_PI426222305
CUST_8991_PI426222305	GO:0008757 
CUST_41469_PI426222305
CUST_8283_PI426222305
CUST_44330_PI426222305
CUST_51240_PI426222305	GO:0016307 // GO:0016020 // GO:0003677 // GO:0005524 // GO:0008349 // GO:0016538 // GO:0016023 // GO:0012505 // GO:0042557 // GO:0005515 // GO:0015078 // GO:0016887 // GO:0035004 // GO:0009507 // GO:0010583 // GO:0008545 // GO:0051735 // GO:0005634 // GO:0007018 // GO:0007165 // GO:0016301 // GO:0005622 // GO:0016909 // GO:0015986 // GO:0008443 // GO:0006952 // GO:0033177 // GO:0009725 // GO:0003777 // GO:0051734 // GO:0004690 // GO:0004675 // GO:0045449 
CUST_13781_PI426222305	GO:0005634 // GO:0006355 // GO:0003700 // GO:0009507 
CUST_4394_PI426222305
CUST_7409_PI426222305	GO:0003677 // GO:0008766 
CUST_17488_PI426222305	GO:0012505 // GO:0016020 // GO:0016021 
CUST_41652_PI426222305	GO:0003723 // GO:0005634 // GO:0005737 
CUST_10803_PI426222305
CUST_35584_PI426222305
CUST_30315_PI426222305
CUST_5011_PI426222305	GO:0012505 // GO:0005634 // GO:0003677 // GO:0016023 // GO:0045449 // GO:0005737 // GO:0007568 
CUST_1062_PI426222305	GO:0008026 // GO:0003676 
CUST_20058_PI426222305
CUST_37573_PI426222305	GO:0006810 // GO:0016020 // GO:0005524 // GO:0050660 // GO:0042626 // GO:0005777 // GO:0055114 // GO:0008026 // GO:0003676 // GO:0006635 // GO:0003997 // GO:0016021 // GO:0003995 // GO:0016887 // GO:0009507 
CUST_26267_PI426222305	GO:0006432 // GO:0005634 // GO:0007165 // GO:0006511 // GO:0006355 // GO:0007275 // GO:0005886 
CUST_3388_PI426222305	GO:0016020 // GO:0030244 // GO:0009536 
CUST_43699_PI426222305
CUST_40943_PI426222305	GO:0016616 // GO:0006096 // GO:0009579 // GO:0005488 // GO:0055114 // GO:0016615 // GO:0005975 // GO:0009536 // GO:0005739 // GO:0009941 // GO:0030060 // GO:0009507 // GO:0009570 
CUST_49325_PI426222305
CUST_16064_PI426222305
CUST_41177_PI426222305
CUST_44933_PI426222305	GO:0005840 // GO:0016020 // GO:0006810 // GO:0008152 // GO:0003824 // GO:0016023 // GO:0055114 // GO:0009505 // GO:0005794 // GO:0006412 // GO:0016021 // GO:0005886 // GO:0015979 // GO:0009522 // GO:0005215 
CUST_46918_PI426222305	GO:0016020 // GO:0012505 // GO:0006857 // GO:0005215 // GO:0005773 
CUST_31188_PI426222305	GO:0004713 // GO:0005524 // GO:0006468 // GO:0004707 
CUST_4121_PI426222305
CUST_17282_PI426222305
CUST_1927_PI426222305
CUST_8324_PI426222305
CUST_11688_PI426222305	GO:0005634 // GO:0003677 // GO:0009897 // GO:0030247 // GO:0006950 // GO:0031225 // GO:0009825 // GO:0007155 // GO:0009725 // GO:0046658 // GO:0045449 // GO:0005886 
CUST_14600_PI426222305
CUST_2752_PI426222305
CUST_21837_PI426222305
CUST_2037_PI426222305
CUST_27544_PI426222305
CUST_36620_PI426222305
CUST_50320_PI426222305	GO:0005524 // GO:0006950 // GO:0003824 // GO:0009536 // GO:0008026 // GO:0003676 // GO:0016291 
CUST_14213_PI426222305
CUST_51630_PI426222305	GO:0016020 // GO:0004713 // GO:0004674 // GO:0004672 // GO:0006468 // GO:0005739 // GO:0016023 
CUST_25519_PI426222305
CUST_4892_PI426222305	GO:0016020 // GO:0006810 // GO:0003723 // GO:0009165 // GO:0015864 // GO:0006915 // GO:0003964 // GO:0005515 // GO:0005337 // GO:0006952 // GO:0005886 // GO:0006278 
CUST_22345_PI426222305
CUST_31816_PI426222305	GO:0005634 // GO:0030528 // GO:0009536 // GO:0045449 // GO:0003700 
CUST_37031_PI426222305	GO:0005515 // GO:0008081 // GO:0005886 // GO:0003700 // GO:0045449 
CUST_32230_PI426222305	GO:0005634 // GO:0043565 // GO:0003700 
CUST_20197_PI426222305	GO:0003677 // GO:0005524 // GO:0017111 // GO:0003676 // GO:0008026 
CUST_9617_PI426222305	GO:0016307 // GO:0051735 // GO:0016538 // GO:0006468 // GO:0016023 // GO:0012505 // GO:0008443 // GO:0007169 // GO:0004713 // GO:0004674 // GO:0005515 // GO:0042557 // GO:0004672 // GO:0051734 // GO:0035004 
CUST_17757_PI426222305	GO:0012505 // GO:0004857 // GO:0009651 
CUST_15007_PI426222305
CUST_31748_PI426222305
CUST_4175_PI426222305
CUST_47635_PI426222305	GO:0016020 // GO:0003677 // GO:0016023 // GO:0042742 // GO:0008305 // GO:0012505 // GO:0004713 // GO:0004672 // GO:0016021 // GO:0005739 // GO:0015992 // GO:0005886 // GO:0009507 // GO:0016301 // GO:0004872 // GO:0006468 // GO:0007160 // GO:0009751 // GO:0009986 // GO:0004674 // GO:0006952 // GO:0012501 
CUST_36545_PI426222305	GO:0016020 // GO:0016538 // GO:0016023 // GO:0004716 // GO:0004713 // GO:0009058 // GO:0005515 // GO:0004672 // GO:0016887 // GO:0004714 // GO:0004689 // GO:0008338 // GO:0016301 // GO:0016909 // GO:0006468 // GO:0004710 // GO:0006508 // GO:0004197 // GO:0004692 // GO:0016307 // GO:0008349 // GO:0005524 // GO:0012505 // GO:0007169 // GO:0042557 // GO:0005886 // GO:0035004 // GO:0051735 // GO:0008545 // GO:0004697 // GO:0008443 // GO:0004674 // GO:0051734 // GO:0004675 
CUST_18694_PI426222305
CUST_34516_PI426222305	GO:0003677 // GO:0005886 
CUST_43572_PI426222305
CUST_39658_PI426222305	GO:0005634 // GO:0003677 // GO:0009887 // GO:0009301 // GO:0006350 // GO:0005622 // GO:0003676 
CUST_33079_PI426222305	GO:0055070 // GO:0016855 // GO:0005634 // GO:0003677 // GO:0008152 // GO:0006355 // GO:0003700 // GO:0045449 
CUST_33506_PI426222305
CUST_32465_PI426222305	GO:0055085 // GO:0009926 // GO:0009672 // GO:0009734 // GO:0016021 // GO:0055114 // GO:0005886 // GO:0016491 
CUST_44505_PI426222305
CUST_732_PI426222305	GO:0003677 // GO:0006355 // GO:0048443 // GO:0009867 // GO:0003700 // GO:0045449 // GO:0009740 // GO:0016491 
CUST_4854_PI426222305	GO:0005576 
CUST_12103_PI426222305
CUST_24258_PI426222305
CUST_14347_PI426222305	GO:0005840 // GO:0016020 // GO:0003723 // GO:0016759 // GO:0016567 // GO:0009860 // GO:0000139 // GO:0012505 // GO:0004713 // GO:0005515 // GO:0016021 // GO:0009294 // GO:0007018 // GO:0006468 // GO:0005488 // GO:0004842 // GO:0007047 // GO:0006915 // GO:0004674 // GO:0016757 // GO:0000151 // GO:0006952 // GO:0003777 // GO:0006412 // GO:0009617 // GO:0009793 
CUST_32361_PI426222305
CUST_6269_PI426222305
CUST_9805_PI426222305
CUST_1130_PI426222305	GO:0006820 // GO:0008308 // GO:0006468 // GO:0005741 // GO:0016023 // GO:0012505 // GO:0004713 // GO:0004674 // GO:0005515 
CUST_36112_PI426222305	GO:0003677 // GO:0045449 
CUST_40356_PI426222305
CUST_51841_PI426222305	GO:0009536 // GO:0008033 
CUST_52833_PI426222305
CUST_26536_PI426222305	GO:0006886 // GO:0006302 // GO:0009555 // GO:0010212 // GO:0007264 // GO:0005622 // GO:0009553 
CUST_48252_PI426222305
CUST_16403_PI426222305
CUST_19135_PI426222305	GO:0042625 // GO:0006281 // GO:0005524 // GO:0006529 // GO:0015462 // GO:0006508 // GO:0004004 // GO:0000166 // GO:0017111 // GO:0017116 // GO:0004176 // GO:0006310 // GO:0016887 
CUST_13514_PI426222305	GO:0003677 // GO:0008152 // GO:0016491 
CUST_4047_PI426222305
CUST_12309_PI426222305	GO:0016051 // GO:0016757 // GO:0016758 
CUST_27484_PI426222305	GO:0016020 // GO:0006810 // GO:0005622 // GO:0005215 
CUST_35330_PI426222305	GO:0012505 
CUST_4444_PI426222305	GO:0003677 // GO:0005506 // GO:0004722 // GO:0016787 // GO:0005515 // GO:0000166 // GO:0005829 // GO:0004721 // GO:0005886 // GO:0005634 // GO:0003676 // GO:0006915 // GO:0032880 // GO:0006952 // GO:0030529 // GO:0016071 // GO:0004723 
CUST_22885_PI426222305
CUST_39303_PI426222305	GO:0005576 
CUST_28670_PI426222305
CUST_52696_PI426222305
CUST_47645_PI426222305	GO:0005840 // GO:0016020 // GO:0019211 // GO:0016023 // GO:0004713 // GO:0008408 // GO:0016021 // GO:0005886 // GO:0015031 // GO:0015198 // GO:0055085 // GO:0006468 // GO:0005622 // GO:0004190 // GO:0003676 // GO:0004674 // GO:0006875 // GO:0006857 // GO:0006508 // GO:0006412 
CUST_32249_PI426222305	GO:0005840 // GO:0016020 // GO:0016023 // GO:0055114 // GO:0012505 // GO:0004713 // GO:0016787 // GO:0005829 // GO:0004672 // GO:0004888 // GO:0005886 // GO:0016491 // GO:0006810 // GO:0005634 // GO:0019199 // GO:0005529 // GO:0016301 // GO:0006468 // GO:0003676 // GO:0046777 // GO:0005773 // GO:0046872 // GO:0030246 // GO:0006508 // GO:0004674 // GO:0006412 // GO:0048544 // GO:0034613 // GO:0004675 // GO:0005215 
CUST_7160_PI426222305
CUST_15286_PI426222305
CUST_38634_PI426222305	GO:0051782 // GO:0005634 // GO:0045941 // GO:0030528 // GO:0010052 // GO:0016563 // GO:0005739 // GO:0045597 // GO:0045449 // GO:0003700 
CUST_25259_PI426222305	GO:0005840 // GO:0008168 // GO:0009152 // GO:0006189 // GO:0009058 // GO:0006412 // GO:0016742 // GO:0005739 // GO:0009536 // GO:0004644 // GO:0009507 
CUST_3683_PI426222305
CUST_38541_PI426222305	GO:0009055 // GO:0006979 // GO:0006284 // GO:0004601 // GO:0005576 // GO:0016023 // GO:0055114 
CUST_6424_PI426222305	GO:0008152 // GO:0016491 
CUST_40468_PI426222305	GO:0006801 // GO:0046872 // GO:0003676 
CUST_1486_PI426222305
CUST_37904_PI426222305
CUST_51642_PI426222305	GO:0016985 // GO:0005529 // GO:0006468 // GO:0003824 // GO:0016023 // GO:0012505 // GO:0004553 // GO:0043169 // GO:0004713 // GO:0004674 // GO:0005975 // GO:0005576 
CUST_22893_PI426222305
CUST_44286_PI426222305	GO:0005515 // GO:0005886 
CUST_6318_PI426222305	GO:0015969 // GO:0003824 
CUST_4940_PI426222305	GO:0006810 // GO:0005524 // GO:0006508 // GO:0008234 // GO:0016021 // GO:0016887 
CUST_44937_PI426222305	GO:0009067 // GO:0008652 // GO:0016597 // GO:0030528 // GO:0055114 // GO:0008026 // GO:0005739 // GO:0009507 // GO:0016491 // GO:0005634 // GO:0008152 // GO:0016301 // GO:0005488 // GO:0003676 // GO:0009536 // GO:0045449 
CUST_40335_PI426222305	GO:0009535 // GO:0009536 // GO:0009642 
CUST_29279_PI426222305
CUST_10968_PI426222305
CUST_26440_PI426222305	GO:0012505 // GO:0016998 
CUST_8343_PI426222305	GO:0000922 // GO:0005815 // GO:0000226 // GO:0016021 
CUST_12734_PI426222305
CUST_29029_PI426222305	GO:0016020 // GO:0005634 // GO:0006865 // GO:0043565 // GO:0003700 // GO:0005886 // GO:0015171 
CUST_6879_PI426222305	GO:0006032 // GO:0016998 // GO:0004568 
CUST_34429_PI426222305
CUST_36428_PI426222305
CUST_7887_PI426222305	GO:0009055 // GO:0020037 // GO:0055114 // GO:0016209 // GO:0005515 // GO:0007242 // GO:0004497 // GO:0016491 
CUST_23583_PI426222305	GO:0016020 // GO:0055114 // GO:0009658 // GO:0017038 // GO:0008026 // GO:0005515 // GO:0009646 // GO:0009941 // GO:0016887 // GO:0006605 // GO:0009055 // GO:0020037 // GO:0010090 // GO:0003676 // GO:0006886 // GO:0015450 // GO:0009790 // GO:0004497 // GO:0009536 // GO:0010109 // GO:0009570 
CUST_12015_PI426222305
CUST_12347_PI426222305	GO:0009840 // GO:0006508 // GO:0004386 // GO:0009536 // GO:0009941 // GO:0009534 // GO:0003676 
CUST_13709_PI426222305
CUST_13881_PI426222305	GO:0016020 // GO:0012505 // GO:0006081 // GO:0005975 // GO:0005886 // GO:0016491 
CUST_12503_PI426222305	GO:0012505 // GO:0004674 // GO:0006468 // GO:0005975 // GO:0004650 // GO:0006364 // GO:0007047 
CUST_49320_PI426222305	GO:0003677 // GO:0005634 // GO:0003723 // GO:0006355 // GO:0009409 // GO:0005737 // GO:0003690 // GO:0032508 // GO:0003676 // GO:0003697 
CUST_5395_PI426222305	GO:0009734 // GO:0005739 
CUST_45050_PI426222305	GO:0009055 // GO:0005634 // GO:0030528 // GO:0005777 // GO:0055114 // GO:0006635 // GO:0003997 // GO:0006631 // GO:0003995 // GO:0051791 // GO:0045449 
CUST_45944_PI426222305	GO:0010255 // GO:0008878 // GO:0055114 // GO:0005737 // GO:0006754 // GO:0015988 // GO:0045259 // GO:0009941 // GO:0005886 // GO:0033180 // GO:0009507 // GO:0020037 // GO:0016469 // GO:0005773 // GO:0015986 // GO:0046686 // GO:0033178 // GO:0005978 // GO:0016820 // GO:0004497 // GO:0008553 
CUST_42420_PI426222305
CUST_1608_PI426222305	GO:0016441 
CUST_1968_PI426222305	GO:0009877 // GO:0019375 // GO:0035250 // GO:0006869 // GO:0003676 // GO:0016787 // GO:0016757 // GO:0046481 // GO:0006508 // GO:0006995 // GO:0009058 // GO:0009527 // GO:0009707 // GO:0005739 
CUST_27148_PI426222305
CUST_35938_PI426222305
CUST_46455_PI426222305
CUST_41093_PI426222305	GO:0003779 // GO:0003964 // GO:0012505 // GO:0003723 // GO:0005515 // GO:0005622 // GO:0006278 
CUST_31076_PI426222305
CUST_35697_PI426222305
CUST_28814_PI426222305	GO:0016020 // GO:0016051 // GO:0006260 // GO:0016023 // GO:0005737 // GO:0016787 // GO:0005515 // GO:0004857 // GO:0015078 // GO:0016887 // GO:0009055 // GO:0020037 // GO:0008152 // GO:0046168 // GO:0019829 // GO:0005622 // GO:0006812 // GO:0009737 // GO:0016820 // GO:0007033 // GO:0006412 // GO:0004497 // GO:0008553 // GO:0006310 // GO:0005840 // GO:0009414 // GO:0006754 // GO:0016021 // GO:0009651 // GO:0005886 // GO:0015992 // GO:0006818 // GO:0016491 // GO:0042545 // GO:0009507 // GO:0005634 // GO:0006281 // GO:0015662 // GO:0051287 // GO:0005773 // GO:0005618 
CUST_15883_PI426222305
CUST_23366_PI426222305	GO:0007186 // GO:0005622 // GO:0007047 // GO:0009505 // GO:0005618 // GO:0016787 // GO:0016021 // GO:0004857 // GO:0005886 // GO:0009507 // GO:0042545 
CUST_35483_PI426222305	GO:0005634 // GO:0006355 // GO:0003700 
CUST_5161_PI426222305
CUST_23199_PI426222305	GO:0016020 // GO:0046873 // GO:0055085 // GO:0015095 // GO:0030001 
CUST_41423_PI426222305	GO:0000502 // GO:0005524 // GO:0005737 // GO:0003697 // GO:0006511 // GO:0005730 // GO:0000166 // GO:0005829 // GO:0009378 // GO:0017111 // GO:0005886 // GO:0008540 // GO:0016887 // GO:0005634 // GO:0006281 // GO:0016998 // GO:0030163 // GO:0005618 // GO:0043234 // GO:0006310 
CUST_7455_PI426222305	GO:0016020 // GO:0055085 // GO:0006281 // GO:0006499 // GO:0019898 // GO:0006260 // GO:0015238 // GO:0005488 // GO:0030301 // GO:0005773 // GO:0016021 // GO:0015297 // GO:0005886 // GO:0006310 // GO:0015979 
CUST_7969_PI426222305
CUST_13933_PI426222305	GO:0005739 // GO:0016023 
CUST_3687_PI426222305	GO:0005622 // GO:0003676 
CUST_4278_PI426222305	GO:0016020 // GO:0005737 // GO:0009658 // GO:0044267 // GO:0005515 // GO:0005739 // GO:0009941 // GO:0009507 // GO:0006457 // GO:0006546 // GO:0009579 // GO:0042623 // GO:0051082 // GO:0009790 // GO:0009536 // GO:0016465 // GO:0009793 // GO:0022626 // GO:0009570 
CUST_23201_PI426222305	GO:0006886 // GO:0005795 // GO:0008565 // GO:0005622 // GO:0006891 
CUST_51775_PI426222305
CUST_43015_PI426222305	GO:0016020 // GO:0008643 // GO:0055085 // GO:0016021 // GO:0005351 // GO:0022891 
CUST_21032_PI426222305	GO:0006792 // GO:0015940 // GO:0015934 // GO:0003824 // GO:0005488 // GO:0043169 // GO:0005975 // GO:0006412 
CUST_15499_PI426222305	GO:0020037 // GO:0009505 // GO:0004497 // GO:0055114 
CUST_22011_PI426222305
CUST_38073_PI426222305
CUST_38681_PI426222305	GO:0016020 // GO:0003887 // GO:0005634 // GO:0005506 // GO:0006260 // GO:0055114 // GO:0016491 
CUST_43368_PI426222305	GO:0003677 // GO:0005634 // GO:0006355 // GO:0006468 // GO:0006351 // GO:0010629 // GO:0005737 // GO:0046983 // GO:0004674 // GO:0010310 // GO:0043565 // GO:0045449 // GO:0003700 
CUST_2566_PI426222305	GO:0016020 // GO:0010413 // GO:0005634 // GO:0031072 // GO:0019761 // GO:0042285 // GO:0003824 // GO:0055114 // GO:0006952 // GO:0005794 // GO:0045492 // GO:0016117 // GO:0005886 // GO:0016491 
CUST_18909_PI426222305
CUST_1807_PI426222305
CUST_37465_PI426222305
CUST_15245_PI426222305	GO:0005515 // GO:0030528 // GO:0045449 
CUST_17536_PI426222305
CUST_35086_PI426222305	GO:0005634 // GO:0016567 // GO:0004842 // GO:0042254 // GO:0005515 // GO:0006511 // GO:0000151 // GO:0016021 
CUST_6443_PI426222305	GO:0016020 // GO:0004713 // GO:0004674 // GO:0006468 // GO:0016023 
CUST_4006_PI426222305
CUST_8899_PI426222305
CUST_17699_PI426222305	GO:0007186 // GO:0006241 // GO:0016021 // GO:0007601 
CUST_34358_PI426222305
CUST_49376_PI426222305
CUST_18903_PI426222305
CUST_27414_PI426222305	GO:0031224 // GO:0006413 // GO:0005515 // GO:0007165 // GO:0004888 // GO:0016021 // GO:0016023 // GO:0045087 // GO:0006915 
CUST_52225_PI426222305
CUST_34708_PI426222305	GO:0005634 // GO:0009733 // GO:0043407 // GO:0006468 // GO:0004181 // GO:0004725 // GO:0033549 // GO:0009737 // GO:0007243 // GO:0004674 // GO:0006508 // GO:0008138 // GO:0006470 
CUST_16258_PI426222305	GO:0009055 // GO:0020037 // GO:0006357 // GO:0016021 // GO:0009060 // GO:0008026 // GO:0003676 
CUST_22598_PI426222305	GO:0032502 // GO:0006342 // GO:0009791 // GO:0003700 // GO:0006306 
CUST_45077_PI426222305	GO:0008026 // GO:0003676 
CUST_7141_PI426222305
CUST_48350_PI426222305	GO:0055114 // GO:0043565 // GO:0006470 // GO:0004499 // GO:0003700 // GO:0042545 // GO:0016491 // GO:0015036 // GO:0006810 // GO:0005634 // GO:0005792 // GO:0003824 // GO:0004725 // GO:0005773 // GO:0031227 // GO:0050661 // GO:0005618 // GO:0004497 // GO:0009536 // GO:0045449 // GO:0005215 
CUST_8517_PI426222305
CUST_25994_PI426222305
CUST_1157_PI426222305
CUST_47419_PI426222305
CUST_3074_PI426222305	GO:0050661 // GO:0008835 // GO:0016787 // GO:0008703 // GO:0055114 // GO:0009507 
CUST_41865_PI426222305
CUST_13664_PI426222305	GO:0005634 // GO:0030528 // GO:0045449 // GO:0003700 
CUST_19059_PI426222305	GO:0003677 // GO:0000502 // GO:0006904 // GO:0016023 // GO:0006259 // GO:0006511 // GO:0005739 // GO:0005886 // GO:0008540 // GO:0005634 // GO:0030234 // GO:0005488 // GO:0030163 // GO:0042176 // GO:0051726 // GO:0008094 
CUST_40519_PI426222305	GO:0016829 // GO:0009536 
CUST_34471_PI426222305
CUST_6995_PI426222305
CUST_16287_PI426222305	GO:0048367 // GO:0009507 
CUST_598_PI426222305	GO:0016020 // GO:0005634 // GO:0003677 // GO:0006281 // GO:0006334 // GO:0005488 // GO:0005737 // GO:0046686 // GO:0005515 // GO:0009294 // GO:0005886 
CUST_28266_PI426222305	GO:0016491 
CUST_46509_PI426222305
CUST_12796_PI426222305	GO:0004713 // GO:0005634 // GO:0003677 // GO:0004674 // GO:0006468 // GO:0030528 // GO:0045449 
CUST_43923_PI426222305	GO:0016307 // GO:0051735 // GO:0020037 // GO:0016301 // GO:0016538 // GO:0006468 // GO:0055114 // GO:0008443 // GO:0004713 // GO:0042557 // GO:0004674 // GO:0004672 // GO:0051734 // GO:0004497 // GO:0035004 
CUST_4377_PI426222305	GO:0004857 // GO:0016023 // GO:0004866 
CUST_38033_PI426222305	GO:0006281 // GO:0016740 // GO:0003913 
CUST_51272_PI426222305	GO:0016307 // GO:0016020 // GO:0003677 // GO:0005524 // GO:0008349 // GO:0016538 // GO:0016023 // GO:0012505 // GO:0042557 // GO:0005515 // GO:0015078 // GO:0016887 // GO:0035004 // GO:0009507 // GO:0010583 // GO:0008545 // GO:0051735 // GO:0005634 // GO:0007018 // GO:0007165 // GO:0016301 // GO:0005622 // GO:0016909 // GO:0015986 // GO:0008443 // GO:0006952 // GO:0033177 // GO:0009725 // GO:0003777 // GO:0051734 // GO:0004690 // GO:0004675 // GO:0045449 
CUST_4364_PI426222305	GO:0016020 // GO:0031072 // GO:0015936 // GO:0055114 // GO:0031224 // GO:0004672 // GO:0004888 // GO:0045087 // GO:0006457 // GO:0007165 // GO:0016301 // GO:0006468 // GO:0004691 // GO:0004674 // GO:0008603 // GO:0009536 // GO:0050662 
CUST_36452_PI426222305
CUST_20741_PI426222305	GO:0004636 // GO:0009536 // GO:0009507 
CUST_5565_PI426222305	GO:0005634 // GO:0003677 // GO:0016021 // GO:0045449 // GO:0005886 
CUST_107_PI426222305
CUST_42487_PI426222305	GO:0006979 // GO:0004601 // GO:0005739 // GO:0055114 
CUST_51239_PI426222305
CUST_19902_PI426222305	GO:0031012 // GO:0006355 // GO:0016023 // GO:0012505 // GO:0006979 // GO:0046872 // GO:0004601 // GO:0006412 
CUST_30643_PI426222305	GO:0016491 
CUST_22692_PI426222305
CUST_22222_PI426222305	GO:0005783 // GO:0020037 // GO:0009535 // GO:0016023 // GO:0005773 // GO:0022900 // GO:0005789 // GO:0005886 
CUST_36583_PI426222305
CUST_14372_PI426222305	GO:0009644 // GO:0003677 // GO:0005634 // GO:0045941 // GO:0005737 // GO:0016563 // GO:0009962 // GO:0007275 // GO:0003700 // GO:0045449 
CUST_38054_PI426222305	GO:0008152 // GO:0016787 // GO:0008138 // GO:0006470 // GO:0003824 
CUST_10440_PI426222305	GO:0016020 // GO:0006863 // GO:0005345 // GO:0016021 
CUST_48483_PI426222305
CUST_3201_PI426222305	GO:0010090 // GO:0045010 
CUST_8051_PI426222305	GO:0016020 // GO:0005634 // GO:0008565 // GO:0016023 // GO:0005488 // GO:0006915 // GO:0006952 // GO:0006606 // GO:0043565 // GO:0005739 // GO:0003700 
CUST_48053_PI426222305	GO:0008757 // GO:0006355 // GO:0008168 // GO:0016427 // GO:0009909 // GO:0009008 // GO:0016274 // GO:0005737 // GO:0010228 // GO:0016279 // GO:0008425 // GO:0008174 // GO:0016435 // GO:0003880 // GO:0016568 // GO:0016426 // GO:0005634 // GO:0008469 // GO:0008276 // GO:0006479 // GO:0043827 // GO:0016423 // GO:0042803 // GO:0008172 // GO:0016300 // GO:0008650 // GO:0016433 // GO:0009383 
CUST_15788_PI426222305	GO:0006801 // GO:0004175 // GO:0046872 // GO:0006508 // GO:0003824 
CUST_50730_PI426222305	GO:0005829 // GO:0005622 // GO:0032313 // GO:0009507 
CUST_39171_PI426222305	GO:0016020 // GO:0010583 // GO:0015238 // GO:0005488 // GO:0005737 // GO:0009751 // GO:0046686 // GO:0009407 // GO:0015297 
CUST_28133_PI426222305
CUST_28042_PI426222305	GO:0003824 // GO:0005488 // GO:0055114 // GO:0009579 // GO:0043087 // GO:0005835 // GO:0016631 // GO:0005507 // GO:0004318 // GO:0009536 // GO:0006633 // GO:0009941 // GO:0009507 // GO:0016491 // GO:0009570 
CUST_25178_PI426222305	GO:0009055 // GO:0005634 // GO:0009414 // GO:0010118 // GO:0010167 // GO:0055114 // GO:0005507 // GO:0003700 
CUST_10071_PI426222305
CUST_30779_PI426222305	GO:0003677 // GO:0005524 // GO:0005529 // GO:0006468 // GO:0016023 // GO:0005737 // GO:0055114 // GO:0003676 // GO:0006915 // GO:0006979 // GO:0004713 // GO:0004674 // GO:0005515 // GO:0006418 // GO:0006952 // GO:0004812 
CUST_6129_PI426222305
CUST_15646_PI426222305
CUST_51535_PI426222305	GO:0003677 // GO:0005622 // GO:0016607 // GO:0003824 // GO:0016023 // GO:0009658 // GO:0009718 // GO:0006541 // GO:0045449 // GO:0003700 // GO:0015995 // GO:0010099 
CUST_35195_PI426222305
CUST_2909_PI426222305	GO:0000154 // GO:0008649 // GO:0003676 
CUST_51112_PI426222305
CUST_18136_PI426222305	GO:0006397 // GO:0043484 // GO:0003723 // GO:0005634 // GO:0000932 // GO:0006417 // GO:0003676 // GO:0000166 
CUST_43327_PI426222305	GO:0003774 // GO:0016459 
CUST_195_PI426222305
CUST_32477_PI426222305
CUST_26069_PI426222305
CUST_50027_PI426222305
CUST_44739_PI426222305
CUST_29078_PI426222305	GO:0008234 // GO:0004672 // GO:0006468 // GO:0009536 // GO:0016023 // GO:0005886 
CUST_19245_PI426222305	GO:0006979 // GO:0009055 // GO:0020037 // GO:0006284 // GO:0004601 // GO:0004497 // GO:0055114 
CUST_7537_PI426222305
CUST_2482_PI426222305	GO:0004712 // GO:0006468 // GO:0009723 // GO:0010182 // GO:0009686 // GO:0009744 // GO:0004713 // GO:0004674 // GO:0005515 // GO:0004672 // GO:0005789 
CUST_8093_PI426222305
CUST_41349_PI426222305	GO:0000166 // GO:0000146 // GO:0009536 
CUST_52801_PI426222305
CUST_31398_PI426222305	GO:0016020 // GO:0003723 // GO:0006857 // GO:0030529 // GO:0000166 // GO:0005215 // GO:0003676 
CUST_18228_PI426222305	GO:0016023 // GO:0005737 // GO:0008235 // GO:0031365 // GO:0006508 // GO:0004177 // GO:0016485 // GO:0009987 
CUST_21452_PI426222305
CUST_4_PI426222305	GO:0003723 // GO:0005634 // GO:0005515 // GO:0006350 // GO:0016779 // GO:0043631 // GO:0005739 // GO:0005737 
CUST_41011_PI426222305
CUST_52477_PI426222305
CUST_11196_PI426222305	GO:0016020 // GO:0006396 // GO:0006486 // GO:0003723 // GO:0006464 // GO:0005529 // GO:0008378 
CUST_18520_PI426222305	GO:0005634 // GO:0003677 // GO:0006355 
CUST_5480_PI426222305	GO:0055085 // GO:0008152 // GO:0005524 // GO:0042626 // GO:0016021 // GO:0009941 // GO:0016740 // GO:0016887 
CUST_10398_PI426222305
CUST_27501_PI426222305
CUST_45177_PI426222305	GO:0009536 // GO:0009507 
CUST_46163_PI426222305	GO:0005634 // GO:0006355 // GO:0043565 // GO:0003700 
CUST_12290_PI426222305	GO:0006979 // GO:0005634 // GO:0004601 // GO:0043565 // GO:0003700 // GO:0005886 // GO:0046983 
CUST_15221_PI426222305	GO:0016020 // GO:0055085 // GO:0005230 // GO:0005247 // GO:0006821 // GO:0005216 // GO:0005794 // GO:0016021 // GO:0009536 // GO:0009507 
CUST_52128_PI426222305
CUST_26980_PI426222305
CUST_23511_PI426222305	GO:0003677 // GO:0006355 
CUST_36153_PI426222305	GO:0016020 // GO:0055085 // GO:0005515 // GO:0005351 // GO:0015238 // GO:0015297 // GO:0005215 
CUST_46462_PI426222305	GO:0016307 // GO:0008349 // GO:0016538 // GO:0004716 // GO:0009705 // GO:0004713 // GO:0042557 // GO:0004672 // GO:0009651 // GO:0009749 // GO:0005886 // GO:0004714 // GO:0035004 // GO:0008545 // GO:0051735 // GO:0007165 // GO:0016301 // GO:0004689 // GO:0008338 // GO:0016909 // GO:0006468 // GO:0004697 // GO:0010167 // GO:0004710 // GO:0048364 // GO:0008443 // GO:0004674 // GO:0004692 // GO:0051734 // GO:0004675 
CUST_25790_PI426222305
CUST_29340_PI426222305
CUST_27766_PI426222305
CUST_29118_PI426222305	GO:0030528 // GO:0045449 
CUST_29117_PI426222305	GO:0005515 
CUST_1627_PI426222305
CUST_22424_PI426222305	GO:0005739 // GO:0016023 // GO:0009507 
CUST_48008_PI426222305
CUST_38875_PI426222305
CUST_22825_PI426222305	GO:0016020 // GO:0016023 // GO:0003725 // GO:0031225 // GO:0012505 // GO:0004553 // GO:0005515 // GO:0004857 // GO:0005975 // GO:0005886 // GO:0042545 // GO:0005622 // GO:0004181 // GO:0006915 // GO:0005773 // GO:0003676 // GO:0008422 // GO:0009505 // GO:0005618 // GO:0006508 // GO:0006952 // GO:0004812 
CUST_30006_PI426222305
CUST_4831_PI426222305
CUST_1019_PI426222305	GO:0016855 // GO:0008152 // GO:0009536 
CUST_8978_PI426222305
CUST_47321_PI426222305	GO:0001539 // GO:0005634 // GO:0009409 // GO:0009288 // GO:0005737 // GO:0005886 // GO:0005773 
CUST_9055_PI426222305
CUST_33631_PI426222305	GO:0009535 // GO:0006260 // GO:0005747 // GO:0005507 // GO:0009941 // GO:0015078 // GO:0045261 // GO:0006979 // GO:0046686 // GO:0016820 // GO:0048038 // GO:0008553 // GO:0006310 // GO:0046034 // GO:0003677 // GO:0005524 // GO:0055114 // GO:0031977 // GO:0005730 // GO:0000166 // GO:0016021 // GO:0017111 // GO:0005739 // GO:0005886 // GO:0015992 // GO:0009507 // GO:0006281 // GO:0009409 // GO:0015986 // GO:0005618 // GO:0045263 // GO:0000275 // GO:0009570 
CUST_24670_PI426222305	GO:0005634 // GO:0003677 // GO:0032453 // GO:0008152 // GO:0009555 // GO:0003824 // GO:0048573 // GO:0005515 // GO:0009536 // GO:0003700 // GO:0045449 // GO:0009793 
CUST_42767_PI426222305	GO:0016020 // GO:0006813 // GO:0003677 // GO:0005634 // GO:0006355 // GO:0009909 // GO:0046983 // GO:0043565 // GO:0003700 // GO:0015079 
CUST_33830_PI426222305	GO:0016020 // GO:0055085 // GO:0008152 // GO:0015562 // GO:0006812 // GO:0055114 // GO:0000166 // GO:0008324 // GO:0016491 
CUST_24970_PI426222305	GO:0016020 // GO:0016023 // GO:0009706 
CUST_15972_PI426222305	GO:0016787 // GO:0006725 // GO:0003824 // GO:0006915 
CUST_13839_PI426222305
CUST_30431_PI426222305	GO:0008152 // GO:0016758 // GO:0003676 
CUST_48557_PI426222305
CUST_33221_PI426222305	GO:0080002 // GO:0046482 // GO:0008152 // GO:0006468 // GO:0016758 // GO:0009696 // GO:0018874 // GO:0004672 // GO:0080046 
CUST_49183_PI426222305	GO:0005840 // GO:0005622 // GO:0016023 // GO:0055114 // GO:0003676 // GO:0006979 // GO:0012505 // GO:0004553 // GO:0006464 // GO:0004601 // GO:0005507 // GO:0006412 // GO:0005576 // GO:0005975 // GO:0008447 
CUST_43549_PI426222305
CUST_41078_PI426222305
CUST_7542_PI426222305	GO:0016020 // GO:0003677 // GO:0005634 // GO:0006508 // GO:0006355 // GO:0043565 // GO:0045449 // GO:0003700 // GO:0008236 
CUST_12212_PI426222305
CUST_28419_PI426222305
CUST_1084_PI426222305	GO:0012505 // GO:0016020 // GO:0009055 // GO:0020037 // GO:0004497 // GO:0055114 // GO:0019825 
CUST_22436_PI426222305	GO:0016419 // GO:0016751 // GO:0016406 // GO:0006355 // GO:0016749 // GO:0016750 // GO:0016411 // GO:0045271 // GO:0016413 // GO:0005747 // GO:0009651 // GO:0043565 // GO:0016416 // GO:0008080 // GO:0005739 // GO:0003700 // GO:0005886 // GO:0009507 // GO:0019705 // GO:0019105 // GO:0005634 // GO:0016753 // GO:0019706 // GO:0016418 // GO:0016412 // GO:0008415 // GO:0016414 // GO:0016454 // GO:0009853 // GO:0016740 
CUST_52451_PI426222305
CUST_51037_PI426222305
CUST_43292_PI426222305	GO:0012505 // GO:0016023 
CUST_27460_PI426222305	GO:0046872 // GO:0030001 
CUST_21296_PI426222305	GO:0030276 // GO:0005545 // GO:0048268 // GO:0030118 
CUST_33168_PI426222305	GO:0016020 // GO:0006096 // GO:0016023 // GO:0012505 // GO:0005507 // GO:0016021 // GO:0005739 // GO:0005886 // GO:0006810 // GO:0009055 // GO:0005634 // GO:0006882 // GO:0009505 // GO:0005794 // GO:0004396 // GO:0005215 
CUST_49565_PI426222305
CUST_5709_PI426222305
CUST_34799_PI426222305	GO:0003899 // GO:0005634 // GO:0003677 // GO:0006350 // GO:0009507 
CUST_34039_PI426222305	GO:0008152 // GO:0006499 // GO:0003824 // GO:0008456 // GO:0004553 // GO:0005618 // GO:0005990 // GO:0005975 // GO:0005739 
CUST_3048_PI426222305	GO:0016020 // GO:0008152 // GO:0006812 // GO:0003824 // GO:0051410 // GO:0006535 // GO:0005507 // GO:0019344 // GO:0005739 // GO:0019499 // GO:0008324 // GO:0009507 
CUST_32181_PI426222305	GO:0006006 // GO:0008152 // GO:0006468 // GO:0003824 // GO:0051287 // GO:0004386 // GO:0051536 // GO:0005488 // GO:0003676 // GO:0008236 // GO:0004713 // GO:0004674 // GO:0006508 // GO:0004672 // GO:0016021 // GO:0016740 
CUST_32017_PI426222305	GO:0008081 // GO:0006499 // GO:0006629 
CUST_49528_PI426222305	GO:0015232 // GO:0016020 // GO:0003723 // GO:0017004 // GO:0008535 // GO:0016023 // GO:0003964 // GO:0006754 // GO:0004713 // GO:0005515 // GO:0004672 // GO:0016021 // GO:0015662 // GO:0006468 // GO:0008219 // GO:0016469 // GO:0004190 // GO:0015986 // GO:0007155 // GO:0004674 // GO:0006508 // GO:0009536 // GO:0006278 
CUST_33668_PI426222305
CUST_30852_PI426222305
CUST_26466_PI426222305	GO:0009414 // GO:0009738 // GO:0009409 // GO:0009651 // GO:0042538 // GO:0009269 // GO:0009737 
CUST_12817_PI426222305	GO:0006508 // GO:0008233 // GO:0005515 // GO:0009414 // GO:0015630 // GO:0051607 
CUST_4456_PI426222305
CUST_8291_PI426222305	GO:0005634 // GO:0016818 // GO:0045449 
CUST_5644_PI426222305	GO:0009055 // GO:0009611 // GO:0020037 // GO:0005792 // GO:0016023 // GO:0009753 // GO:0055114 // GO:0019825 // GO:0022900 // GO:0004497 // GO:0019113 // GO:0018595 
CUST_52047_PI426222305
CUST_36209_PI426222305
CUST_44109_PI426222305
CUST_23718_PI426222305
CUST_11601_PI426222305
CUST_42788_PI426222305	GO:0006810 // GO:0007165 // GO:0006468 // GO:0016023 // GO:0006364 // GO:0012505 // GO:0004713 // GO:0004553 // GO:0004674 // GO:0005515 // GO:0005975 // GO:0005215 
CUST_6704_PI426222305
CUST_35557_PI426222305
CUST_18406_PI426222305
CUST_29490_PI426222305
CUST_23805_PI426222305	GO:0005634 // GO:0005515 // GO:0000151 // GO:0016567 // GO:0004842 // GO:0003676 
CUST_20800_PI426222305	GO:0016538 // GO:0004716 // GO:0004713 // GO:0005515 // GO:0004672 // GO:0009898 // GO:0004714 // GO:0004689 // GO:0008338 // GO:0006499 // GO:0016301 // GO:0016909 // GO:0006468 // GO:0010740 // GO:0004710 // GO:0005488 // GO:0009737 // GO:0004692 // GO:0009536 // GO:0006396 // GO:0016307 // GO:0003723 // GO:0003677 // GO:0005524 // GO:0008349 // GO:0004000 // GO:0042557 // GO:0016021 // GO:0017111 // GO:0005886 // GO:0035004 // GO:0051735 // GO:0008545 // GO:0004697 // GO:0005773 // GO:0008443 // GO:0004674 // GO:0005509 // GO:0051734 // GO:0004675 
CUST_46563_PI426222305	GO:0006810 // GO:0005524 // GO:0007165 // GO:0005622 // GO:0003676 // GO:0006915 // GO:0031224 // GO:0005515 // GO:0006952 // GO:0030244 // GO:0017111 // GO:0004888 // GO:0045087 
CUST_50915_PI426222305
CUST_8893_PI426222305	GO:0006508 // GO:0007264 // GO:0005622 // GO:0015031 // GO:0004190 
CUST_42778_PI426222305	GO:0006979 // GO:0000151 // GO:0016567 // GO:0005739 // GO:0005488 // GO:0004842 
CUST_16973_PI426222305
CUST_35394_PI426222305	GO:0016020 // GO:0030244 
CUST_32147_PI426222305	GO:0005484 // GO:0016020 // GO:0006886 // GO:0005515 // GO:0005794 // GO:0006944 // GO:0016192 
CUST_7850_PI426222305	GO:0016020 // GO:0016567 // GO:0016023 // GO:0055114 // GO:0004842 // GO:0016788 // GO:0012505 // GO:0009505 // GO:0016787 // GO:0000151 // GO:0005507 // GO:0008447 // GO:0006629 // GO:0016491 
CUST_17760_PI426222305	GO:0012505 
CUST_44294_PI426222305
CUST_274_PI426222305
CUST_44541_PI426222305
CUST_43303_PI426222305
CUST_12174_PI426222305
CUST_50416_PI426222305
CUST_38746_PI426222305
CUST_35254_PI426222305
CUST_35799_PI426222305
CUST_30519_PI426222305	GO:0005634 // GO:0006355 // GO:0043565 // GO:0003700 // GO:0045449 
CUST_9603_PI426222305	GO:0003723 // GO:0008565 // GO:0003824 // GO:0005488 // GO:0046872 // GO:0005730 // GO:0006508 // GO:0005743 // GO:0016071 // GO:0015031 // GO:0006278 
CUST_27426_PI426222305
CUST_41902_PI426222305
CUST_40821_PI426222305	GO:0005515 // GO:0009416 // GO:0004871 
CUST_23494_PI426222305	GO:0016307 // GO:0008349 // GO:0016538 // GO:0004716 // GO:0004713 // GO:0042557 // GO:0005739 // GO:0035004 // GO:0004714 // GO:0051735 // GO:0008545 // GO:0008338 // GO:0004689 // GO:0006468 // GO:0005622 // GO:0016909 // GO:0003824 // GO:0032957 // GO:0004697 // GO:0004710 // GO:0008443 // GO:0004674 // GO:0051734 // GO:0004692 // GO:0004675 
CUST_41083_PI426222305
CUST_36205_PI426222305
CUST_21652_PI426222305
CUST_27467_PI426222305	GO:0005634 // GO:0003677 // GO:0005829 // GO:0006629 // GO:0003676 // GO:0009507 
CUST_6852_PI426222305
CUST_42797_PI426222305	GO:0003899 // GO:0032549 // GO:0003677 // GO:0006350 // GO:0003824 
CUST_35947_PI426222305	GO:0016020 // GO:0009055 // GO:0016709 // GO:0020037 // GO:0005783 // GO:0042742 // GO:0055114 // GO:0019825 // GO:0007155 // GO:0009682 // GO:0006508 // GO:0009684 // GO:0004497 // GO:0005739 // GO:0005886 // GO:0010114 
CUST_10955_PI426222305
CUST_49150_PI426222305
CUST_33865_PI426222305
CUST_30788_PI426222305
CUST_48606_PI426222305
CUST_44878_PI426222305	GO:0016020 // GO:0004175 // GO:0016023 // GO:0005764 // GO:0008026 // GO:0004190 // GO:0005773 // GO:0012505 // GO:0003779 // GO:0046686 // GO:0006508 // GO:0006665 // GO:0009651 // GO:0003700 // GO:0006629 
CUST_35970_PI426222305
CUST_1847_PI426222305
CUST_49877_PI426222305
CUST_40520_PI426222305	GO:0009507 
CUST_1618_PI426222305	GO:0004713 // GO:0004674 // GO:0016301 // GO:0006468 // GO:0005737 
CUST_48368_PI426222305
CUST_49402_PI426222305
CUST_49363_PI426222305
CUST_19049_PI426222305	GO:0005634 // GO:0006355 // GO:0043565 // GO:0003700 // GO:0045449 
CUST_18861_PI426222305	GO:0016020 // GO:0006355 // GO:0005739 // GO:0009536 // GO:0003700 // GO:0009706 
CUST_14013_PI426222305
CUST_46343_PI426222305	GO:0006810 // GO:0005198 // GO:0005488 // GO:0009507 // GO:0005215 
CUST_45649_PI426222305
CUST_43675_PI426222305	GO:0005634 // GO:0003677 // GO:0006281 // GO:0051567 // GO:0006306 // GO:0006346 // GO:0008170 // GO:0003886 // GO:0006310 // GO:0051719 
CUST_13618_PI426222305	GO:0016226 // GO:0005618 // GO:0005506 // GO:0005739 // GO:0016023 // GO:0051536 
CUST_44367_PI426222305
CUST_37676_PI426222305	GO:0051015 // GO:0016020 // GO:0030048 // GO:0010091 // GO:0003774 // GO:0003964 // GO:0004713 // GO:0005515 // GO:0009791 // GO:0004871 // GO:0006265 // GO:0016887 // GO:0007165 // GO:0051646 // GO:0006468 // GO:0005694 // GO:0006508 // GO:0004197 // GO:0016459 // GO:0008483 // GO:0000146 // GO:0009536 // GO:0005215 // GO:0003723 // GO:0003917 // GO:0010154 // GO:0005524 // GO:0006950 // GO:0060151 // GO:0005777 // GO:0016049 // GO:0048767 // GO:0016192 // GO:0012505 // GO:0017111 // GO:0016021 // GO:0005739 // GO:0005886 // GO:0016461 // GO:0009507 // GO:0006810 // GO:0004518 // GO:0003676 // GO:0005773 // GO:0003779 // GO:0051645 // GO:0004674 // GO:0006535 // GO:0051301 // GO:0006278 
CUST_52826_PI426222305	GO:0016020 // GO:0003677 // GO:0008152 // GO:0005524 // GO:0006520 // GO:0003824 // GO:0016829 // GO:0016787 // GO:0016491 // GO:0009507 
CUST_45298_PI426222305	GO:0016787 // GO:0005975 
CUST_7240_PI426222305
CUST_34023_PI426222305	GO:0009409 // GO:0006950 
CUST_7278_PI426222305
CUST_8868_PI426222305
CUST_49691_PI426222305	GO:0016020 // GO:0030246 // GO:0016853 // GO:0005975 // GO:0009536 // GO:0003824 // GO:0010628 // GO:0009507 
CUST_40866_PI426222305
CUST_51308_PI426222305
CUST_40057_PI426222305
CUST_21816_PI426222305
CUST_14847_PI426222305
CUST_1351_PI426222305
CUST_7675_PI426222305	GO:0006457 // GO:0005783 // GO:0009535 // GO:0031072 // GO:0009536 // GO:0009570 
CUST_23949_PI426222305
CUST_5077_PI426222305	GO:0016020 // GO:0008375 // GO:0006506 // GO:0016759 // GO:0004376 // GO:0005524 // GO:0046921 // GO:0016758 // GO:0000033 // GO:0016023 // GO:0008378 // GO:0046920 // GO:0000009 // GO:0000026 // GO:0019187 // GO:0008237 // GO:0017111 // GO:0016021 // GO:0051751 // GO:0009832 // GO:0006915 // GO:0006508 // GO:0006952 // GO:0051301 // GO:0009790 // GO:0030244 // GO:0005789 // GO:0008376 // GO:0018716 // GO:0004576 
CUST_24629_PI426222305
CUST_10412_PI426222305	GO:0016020 // GO:0003677 // GO:0034062 // GO:0009860 // GO:0042651 // GO:0004713 // GO:0048481 // GO:0005515 // GO:0005739 // GO:0009507 // GO:0006810 // GO:0006468 // GO:0003899 // GO:0004674 // GO:0006350 // GO:0006419 // GO:0009536 // GO:0009793 // GO:0005215 
CUST_11001_PI426222305	GO:0009536 // GO:0008033 
CUST_11445_PI426222305	GO:0016020 // GO:0030246 // GO:0006865 // GO:0004721 // GO:0005975 // GO:0009536 // GO:0003824 // GO:0009507 
CUST_21649_PI426222305
CUST_14526_PI426222305	GO:0016020 // GO:0003677 // GO:0055085 // GO:0016023 // GO:0005773 // GO:0005618 // GO:0016021 // GO:0005886 // GO:0022891 // GO:0000723 // GO:0022857 // GO:0005215 
CUST_57_PI426222305	GO:0006950 
CUST_11714_PI426222305	GO:0005634 // GO:0003677 // GO:0006260 // GO:0000785 // GO:0006355 // GO:0003700 // GO:0010228 
CUST_14064_PI426222305	GO:0003676 // GO:0016020 // GO:0009535 // GO:0009637 // GO:0006096 // GO:0009765 // GO:0010218 // GO:0030076 // GO:0009941 // GO:0016168 // GO:0010114 // GO:0015979 
CUST_43726_PI426222305
CUST_15961_PI426222305
CUST_34444_PI426222305
CUST_18017_PI426222305	GO:0003723 // GO:0008152 // GO:0008168 // GO:0010192 // GO:0003824 // GO:0006364 // GO:0008033 // GO:0045226 // GO:0010214 // GO:0005509 // GO:0009225 // GO:0044237 // GO:0050662 // GO:0016491 
CUST_13927_PI426222305	GO:0012505 // GO:0016020 // GO:0004872 // GO:0016021 // GO:0016023 
CUST_12857_PI426222305	GO:0003887 // GO:0005634 // GO:0006350 // GO:0005622 // GO:0043565 // GO:0003700 // GO:0045449 
CUST_8658_PI426222305	GO:0016614 // GO:0004672 // GO:0007264 // GO:0006468 // GO:0006412 // GO:0005739 // GO:0055114 
CUST_16473_PI426222305	GO:0009279 // GO:0016301 // GO:0006952 // GO:0000146 // GO:0005739 // GO:0005886 // GO:0009793 
CUST_13481_PI426222305	GO:0005515 // GO:0048437 // GO:0046621 // GO:0051865 // GO:0004842 
CUST_19398_PI426222305
CUST_3632_PI426222305
CUST_32198_PI426222305	GO:0005524 // GO:0017111 // GO:0004812 
CUST_11437_PI426222305	GO:0006635 // GO:0005515 // GO:0016558 // GO:0009536 // GO:0005778 
CUST_14499_PI426222305	GO:0006396 // GO:0005634 // GO:0003723 // GO:0005515 // GO:0005739 // GO:0001522 
CUST_18970_PI426222305
CUST_43792_PI426222305	GO:0006979 // GO:0005515 // GO:0004601 
CUST_14952_PI426222305	GO:0003723 // GO:0005506 // GO:0055114 // GO:0003994 // GO:0006099 // GO:0016829 // GO:0005515 // GO:0005829 // GO:0005507 // GO:0009651 // GO:0005739 // GO:0005886 // GO:0009507 // GO:0008152 // GO:0003676 // GO:0005773 // GO:0009737 // GO:0006979 // GO:0046686 // GO:0005618 // GO:0009536 // GO:0016020 // GO:0006810 // GO:0016787 // GO:0005234 // GO:0004970 // GO:0030288 
CUST_6186_PI426222305
CUST_23021_PI426222305	GO:0030261 // GO:0005634 // GO:0000796 // GO:0055114 // GO:0005488 // GO:0007067 // GO:0016192 // GO:0006886 // GO:0030117 // GO:0006508 // GO:0005515 // GO:0016491 
CUST_1052_PI426222305	GO:0016307 // GO:0016538 // GO:0012505 // GO:0004713 // GO:0006511 // GO:0042557 // GO:0004672 // GO:0035004 // GO:0051735 // GO:0004298 // GO:0016301 // GO:0016998 // GO:0006468 // GO:0008443 // GO:0004674 // GO:0051734 
CUST_47769_PI426222305	GO:0005634 // GO:0003677 // GO:0006355 // GO:0046983 // GO:0015986 // GO:0006979 // GO:0033178 // GO:0016820 // GO:0004601 // GO:0009725 
CUST_40139_PI426222305	GO:0009414 // GO:0009738 // GO:0006970 // GO:0006499 // GO:0010118 // GO:0009409 // GO:0006885 // GO:0006950 // GO:0019722 // GO:0015299 // GO:0005737 // GO:0008287 // GO:0016021 // GO:0009651 // GO:0005886 
CUST_3189_PI426222305
CUST_18623_PI426222305	GO:0043231 // GO:0009536 // GO:0031966 // GO:0009570 
CUST_32904_PI426222305
CUST_26176_PI426222305	GO:0005634 // GO:0003677 // GO:0003676 // GO:0004518 
CUST_19833_PI426222305	GO:0005634 // GO:0000166 // GO:0043021 // GO:0006364 
CUST_35474_PI426222305
CUST_50213_PI426222305
CUST_25367_PI426222305
CUST_45495_PI426222305	GO:0008375 // GO:0016759 // GO:0004376 // GO:0046921 // GO:0016051 // GO:0000033 // GO:0016758 // GO:0016023 // GO:0055114 // GO:0008378 // GO:0012505 // GO:0046920 // GO:0000009 // GO:0000026 // GO:0019187 // GO:0016787 // GO:0005739 // GO:0005886 // GO:0020037 // GO:0006468 // GO:0006464 // GO:0004674 // GO:0016757 // GO:0005794 // GO:0004497 // GO:0009536 // GO:0008376 // GO:0018716 // GO:0004576 
CUST_50823_PI426222305	GO:0012505 // GO:0005515 // GO:0006508 // GO:0016023 // GO:0008236 
CUST_16697_PI426222305
CUST_20201_PI426222305	GO:0006629 // GO:0016788 
CUST_14551_PI426222305	GO:0005634 // GO:0009536 // GO:0005488 
CUST_50651_PI426222305	GO:0005524 // GO:0005741 // GO:0015238 // GO:0031224 // GO:0005515 // GO:0000166 // GO:0005507 // GO:0016021 // GO:0004888 // GO:0017111 // GO:0015297 // GO:0045087 // GO:0016491 // GO:0006820 // GO:0055085 // GO:0008308 // GO:0007165 // GO:0006468 // GO:0003676 // GO:0006915 // GO:0016813 // GO:0046872 // GO:0004674 // GO:0006952 // GO:0016846 
CUST_36530_PI426222305	GO:0016020 // GO:0016538 // GO:0016023 // GO:0004716 // GO:0004713 // GO:0009058 // GO:0005515 // GO:0004672 // GO:0016887 // GO:0004714 // GO:0004689 // GO:0008338 // GO:0016301 // GO:0016909 // GO:0006468 // GO:0004710 // GO:0006508 // GO:0004197 // GO:0004692 // GO:0016307 // GO:0008349 // GO:0005524 // GO:0012505 // GO:0007169 // GO:0042557 // GO:0005886 // GO:0035004 // GO:0051735 // GO:0008545 // GO:0004697 // GO:0008443 // GO:0004674 // GO:0051734 // GO:0004675 
CUST_16686_PI426222305	GO:0016769 // GO:0009862 // GO:0004069 // GO:0003676 // GO:0033362 // GO:0009089 // GO:0009058 // GO:0005507 // GO:0010285 // GO:0009536 // GO:0005739 // GO:0009570 
CUST_44703_PI426222305	GO:0015074 // GO:0012505 // GO:0016020 // GO:0003677 // GO:0023034 // GO:0016023 // GO:0007242 
CUST_5226_PI426222305	GO:0016020 // GO:0005634 // GO:0003677 // GO:0003824 // GO:0009536 // GO:0045449 
CUST_50475_PI426222305	GO:0016301 // GO:0016773 // GO:0009793 
CUST_9811_PI426222305	GO:0009611 // GO:0005634 // GO:0005515 // GO:0000166 // GO:0010112 // GO:0009753 // GO:0003676 
CUST_47268_PI426222305
CUST_44852_PI426222305	GO:0005634 // GO:0043565 // GO:0003700 // GO:0045449 
CUST_30137_PI426222305	GO:0005747 // GO:0005739 
CUST_13534_PI426222305
CUST_40039_PI426222305	GO:0003723 // GO:0005634 // GO:0003677 // GO:0051603 // GO:0016567 // GO:0004842 // GO:0055046 // GO:0005515 // GO:0009561 // GO:0000151 // GO:0051726 // GO:0045449 // GO:0005886 
CUST_42446_PI426222305	GO:0005515 // GO:0005529 // GO:0016021 // GO:0055114 
CUST_3803_PI426222305
CUST_37189_PI426222305	GO:0016021 
CUST_27833_PI426222305
CUST_32585_PI426222305
CUST_1338_PI426222305
CUST_22409_PI426222305	GO:0003677 
CUST_10580_PI426222305	GO:0016020 // GO:0008152 // GO:0033764 // GO:0003824 // GO:0005488 // GO:0055114 // GO:0009706 // GO:0004448 // GO:0008875 // GO:0004495 // GO:0033765 // GO:0004033 // GO:0005739 // GO:0032442 // GO:0016491 
CUST_32348_PI426222305	GO:0006508 // GO:0008237 // GO:0005515 // GO:0000151 // GO:0016567 // GO:0004842 
CUST_20970_PI426222305	GO:0016307 // GO:0016020 // GO:0003677 // GO:0005524 // GO:0008349 // GO:0016538 // GO:0016023 // GO:0012505 // GO:0042557 // GO:0005515 // GO:0015078 // GO:0016887 // GO:0035004 // GO:0009507 // GO:0010583 // GO:0008545 // GO:0051735 // GO:0005634 // GO:0007018 // GO:0007165 // GO:0016301 // GO:0005622 // GO:0016909 // GO:0015986 // GO:0008443 // GO:0006952 // GO:0033177 // GO:0009725 // GO:0003777 // GO:0051734 // GO:0004690 // GO:0004675 // GO:0045449 
CUST_32614_PI426222305
CUST_41559_PI426222305	GO:0015986 // GO:0012505 // GO:0016469 // GO:0016023 
CUST_14682_PI426222305
CUST_41414_PI426222305	GO:0050661 // GO:0005792 // GO:0005515 // GO:0006499 // GO:0004497 // GO:0055114 // GO:0005886 // GO:0031227 
CUST_31550_PI426222305
CUST_13727_PI426222305	GO:0003677 // GO:0005634 // GO:0005524 // GO:0006355 // GO:0043254 // GO:0006468 // GO:0005622 // GO:0004713 // GO:0004674 // GO:0000160 // GO:0009941 // GO:0008134 // GO:0016887 
CUST_47552_PI426222305
CUST_46923_PI426222305	GO:0016020 // GO:0005634 // GO:0015144 // GO:0030528 // GO:0016023 // GO:0012505 // GO:0008643 // GO:0016021 // GO:0045449 // GO:0005886 
CUST_18155_PI426222305
CUST_34566_PI426222305
CUST_42564_PI426222305
CUST_31019_PI426222305	GO:0016020 // GO:0003964 // GO:0004713 // GO:0005515 // GO:0016787 // GO:0004672 // GO:0005507 // GO:0003700 // GO:0016887 // GO:0006813 // GO:0009605 // GO:0008152 // GO:0006468 // GO:0003824 // GO:0005488 // GO:0006979 // GO:0009932 // GO:0016740 // GO:0009642 // GO:0009697 // GO:0009674 // GO:0003723 // GO:0003677 // GO:0005524 // GO:0009555 // GO:0006355 // GO:0004386 // GO:0042742 // GO:0009651 // GO:0016021 // GO:0005975 // GO:0005739 // GO:0005886 // GO:0009507 // GO:0015079 // GO:0005634 // GO:0005351 // GO:0005774 // GO:0004674 // GO:0004601 // GO:0006278 // GO:0000325 
CUST_5886_PI426222305	GO:0004344 // GO:0033764 // GO:0009860 // GO:0055114 // GO:0004448 // GO:0008875 // GO:0004495 // GO:0016491 // GO:0016229 // GO:0008152 // GO:0003824 // GO:0005488 // GO:0003779 // GO:0033765 // GO:0004033 // GO:0032442 
CUST_12878_PI426222305
CUST_13490_PI426222305	GO:0019867 // GO:0005975 
CUST_7738_PI426222305
CUST_17038_PI426222305
CUST_6083_PI426222305
CUST_47282_PI426222305
CUST_38253_PI426222305
CUST_31410_PI426222305	GO:0016020 // GO:0046470 // GO:0003964 // GO:0005515 // GO:0009941 // GO:0009395 // GO:0008152 // GO:0030136 // GO:0015630 // GO:0005622 // GO:0003824 // GO:0009737 // GO:0006979 // GO:0003899 // GO:0046686 // GO:0006350 // GO:0022626 // GO:0003723 // GO:0016042 // GO:0003677 // GO:0009414 // GO:0046466 // GO:0004630 // GO:0046473 // GO:0006631 // GO:0009651 // GO:0016021 // GO:0005739 // GO:0005886 // GO:0009507 // GO:0007186 // GO:0005634 // GO:0009409 // GO:0009845 // GO:0042538 // GO:0003676 // GO:0005773 // GO:0004601 // GO:0012501 // GO:0006278 // GO:0009793 
CUST_3597_PI426222305	GO:0016020 // GO:0003723 // GO:0016787 // GO:0006629 
CUST_32903_PI426222305
CUST_4816_PI426222305
CUST_18168_PI426222305
CUST_36331_PI426222305	GO:0005515 
CUST_16405_PI426222305	GO:0009055 
CUST_49326_PI426222305
CUST_41118_PI426222305	GO:0051302 // GO:0005622 // GO:0042803 // GO:0048364 // GO:0003676 // GO:0010075 // GO:0045604 // GO:0003700 // GO:0045449 
CUST_25250_PI426222305
CUST_21513_PI426222305	GO:0003824 // GO:0016023 // GO:0031225 // GO:0042973 // GO:0012505 // GO:0004553 // GO:0043169 // GO:0005975 // GO:0005886 
CUST_42621_PI426222305	GO:0003677 
CUST_28566_PI426222305	GO:0016020 
CUST_28009_PI426222305	GO:0008233 // GO:0005737 // GO:0004553 // GO:0043169 // GO:0008234 // GO:0006511 // GO:0004197 // GO:0005975 // GO:0006914 // GO:0015031 // GO:0009507 
CUST_51744_PI426222305	GO:0005739 
CUST_11950_PI426222305	GO:0005634 // GO:0006355 // GO:0043565 // GO:0045449 // GO:0003700 
CUST_8860_PI426222305
CUST_35876_PI426222305	GO:0016020 // GO:0005634 // GO:0009826 // GO:0016023 // GO:0012505 // GO:0009664 // GO:0005576 // GO:0006949 
CUST_34_PI426222305
CUST_4375_PI426222305
CUST_22229_PI426222305
CUST_15257_PI426222305
CUST_49879_PI426222305	GO:0012505 // GO:0016743 // GO:0016597 // GO:0006520 // GO:0005739 
CUST_18029_PI426222305
CUST_9549_PI426222305	GO:0016020 // GO:0030125 // GO:0006810 // GO:0006468 // GO:0016192 // GO:0006886 // GO:0006865 // GO:0030117 // GO:0004713 // GO:0004674 // GO:0005515 // GO:0005886 // GO:0006461 
CUST_11728_PI426222305	GO:0016020 // GO:0005739 
CUST_34369_PI426222305
CUST_33164_PI426222305
CUST_26188_PI426222305	GO:0006886 // GO:0012505 // GO:0007264 // GO:0005622 // GO:0016023 
CUST_23960_PI426222305
CUST_51748_PI426222305	GO:0016855 // GO:0008152 // GO:0009536 
CUST_6067_PI426222305	GO:0006355 // GO:0003700 
CUST_14741_PI426222305	GO:0016787 // GO:0008152 // GO:0004091 // GO:0009651 // GO:0005737 
CUST_30957_PI426222305
CUST_27844_PI426222305
CUST_7960_PI426222305
CUST_31914_PI426222305	GO:0009535 // GO:0009579 // GO:0016491 
CUST_27715_PI426222305
CUST_19412_PI426222305
CUST_50076_PI426222305
CUST_14078_PI426222305	GO:0008168 // GO:0006499 // GO:0003824 // GO:0004723 // GO:0004722 // GO:0009507 
CUST_34048_PI426222305
CUST_28809_PI426222305	GO:0016020 // GO:0008152 // GO:0015238 // GO:0016023 // GO:0016798 // GO:0012505 // GO:0009505 // GO:0006508 // GO:0016740 // GO:0015297 
CUST_43367_PI426222305	GO:0004540 // GO:0008033 
CUST_24930_PI426222305
CUST_23686_PI426222305	GO:0016020 // GO:0005634 // GO:0006508 // GO:0005622 // GO:0008236 // GO:0003676 
CUST_1069_PI426222305	GO:0008152 // GO:0003824 // GO:0005488 // GO:0003676 // GO:0044237 // GO:0004519 // GO:0050662 // GO:0009507 
CUST_1368_PI426222305
CUST_25461_PI426222305	GO:0003677 // GO:0003676 
CUST_22711_PI426222305
CUST_5166_PI426222305	GO:0006979 // GO:0009505 // GO:0004601 // GO:0055114 
CUST_46962_PI426222305	GO:0012505 // GO:0006810 // GO:0016020 // GO:0006886 // GO:0005783 // GO:0008320 // GO:0016021 // GO:0005739 
CUST_5649_PI426222305	GO:0008375 // GO:0016759 // GO:0004376 // GO:0046921 // GO:0000033 // GO:0008378 // GO:0046920 // GO:0000026 // GO:0000009 // GO:0019187 // GO:0009736 // GO:0005515 // GO:0005829 // GO:0009740 // GO:0005634 // GO:0080010 // GO:0005488 // GO:0016757 // GO:0008376 // GO:0018716 // GO:0004576 
CUST_52589_PI426222305
CUST_35419_PI426222305	GO:0010051 // GO:0005634 // GO:0009733 // GO:0005524 // GO:0003993 // GO:0003824 // GO:0042803 // GO:0006915 // GO:0012505 // GO:0006508 // GO:0005515 // GO:0009867 // GO:0006952 // GO:0005829 // GO:0017111 // GO:0016564 
CUST_46946_PI426222305
CUST_51470_PI426222305	GO:0012505 // GO:0005840 // GO:0006979 // GO:0020037 // GO:0004601 // GO:0006412 // GO:0009536 // GO:0055114 
CUST_19634_PI426222305	GO:0020037 // GO:0004497 // GO:0055114 // GO:0015031 
CUST_4020_PI426222305
CUST_23534_PI426222305	GO:0016829 // GO:0005634 // GO:0008152 // GO:0006355 
CUST_19297_PI426222305
CUST_39022_PI426222305
CUST_11226_PI426222305	GO:0005634 // GO:0006355 // GO:0003700 
CUST_12637_PI426222305
CUST_34183_PI426222305
CUST_41438_PI426222305
CUST_1354_PI426222305	GO:0016310 // GO:0016301 // GO:0016773 // GO:0042546 // GO:0048868 // GO:0005737 // GO:0006020 // GO:0005515 // GO:0006310 
CUST_9082_PI426222305	GO:0006810 // GO:0008152 // GO:0019761 // GO:0003824 // GO:0005777 // GO:0016788 // GO:0016874 // GO:0006979 // GO:0009058 // GO:0004601 // GO:0048037 // GO:0005215 
CUST_28751_PI426222305	GO:0003887 // GO:0005634 // GO:0006350 // GO:0005622 // GO:0043565 // GO:0003700 // GO:0045449 
CUST_35004_PI426222305
CUST_17979_PI426222305	GO:0003697 // GO:0005634 // GO:0005515 // GO:0000724 // GO:0007090 
CUST_37701_PI426222305	GO:0016020 // GO:0005840 // GO:0015934 // GO:0030528 // GO:0022625 // GO:0005773 // GO:0005730 // GO:0006508 // GO:0005618 // GO:0004197 // GO:0006412 // GO:0005886 // GO:0009507 
CUST_51640_PI426222305	GO:0016985 // GO:0005529 // GO:0006468 // GO:0003824 // GO:0016023 // GO:0012505 // GO:0004553 // GO:0043169 // GO:0004713 // GO:0004674 // GO:0005975 // GO:0005576 
CUST_31001_PI426222305
CUST_37348_PI426222305
CUST_24693_PI426222305	GO:0015986 // GO:0016020 // GO:0006865 // GO:0016469 // GO:0005886 // GO:0015171 
CUST_18007_PI426222305	GO:0016020 // GO:0004527 // GO:0005622 // GO:0015238 // GO:0016023 // GO:0015297 // GO:0003676 // GO:0009507 
CUST_46627_PI426222305
CUST_37304_PI426222305	GO:0005634 // GO:0016301 // GO:0006468 // GO:0007050 // GO:0007067 // GO:0000076 // GO:0004713 // GO:0004674 // GO:0004672 
CUST_15530_PI426222305	GO:0016787 // GO:0004126 // GO:0046087 // GO:0005829 // GO:0008655 // GO:0003824 
CUST_8235_PI426222305	GO:0003677 // GO:0016567 // GO:0003824 // GO:0004842 // GO:0003899 // GO:0005515 // GO:0006511 // GO:0006350 // GO:0000151 // GO:0005975 // GO:0008270 
CUST_5366_PI426222305	GO:0012505 // GO:0005515 // GO:0006508 // GO:0016023 // GO:0008236 
CUST_1800_PI426222305
CUST_5559_PI426222305	GO:0005840 // GO:0003677 // GO:0006284 // GO:0005506 // GO:0006349 // GO:0005515 // GO:0006810 // GO:0003906 // GO:0005634 // GO:0006281 // GO:0031936 // GO:0003824 // GO:0006306 // GO:0005488 // GO:0006412 // GO:0005743 // GO:0019104 // GO:0009536 // GO:0004519 // GO:0009793 
CUST_38372_PI426222305	GO:0005515 
CUST_45217_PI426222305	GO:0043141 // GO:0004386 // GO:0008796 // GO:0016192 // GO:0009507 // GO:0008026 // GO:0003676 
CUST_39557_PI426222305
CUST_21833_PI426222305	GO:0005840 // GO:0005524 // GO:0005622 // GO:0006915 // GO:0005515 // GO:0006952 // GO:0007264 // GO:0017111 // GO:0006412 
CUST_16603_PI426222305	GO:0016020 // GO:0009814 // GO:0005634 // GO:0003677 // GO:0051607 // GO:0070417 // GO:0055114 // GO:0010200 // GO:0003713 // GO:0007275 // GO:0005886 // GO:0045449 // GO:0003700 // GO:0016491 
CUST_10419_PI426222305	GO:0009767 // GO:0016021 // GO:0005739 // GO:0009507 
CUST_4733_PI426222305
CUST_50864_PI426222305	GO:0004674 // GO:0006508 // GO:0008233 // GO:0042802 // GO:0031072 // GO:0043086 // GO:0005737 
CUST_30650_PI426222305
CUST_14090_PI426222305	GO:0016020 // GO:0005634 // GO:0007165 // GO:0006355 // GO:0016192 // GO:0005773 // GO:0005515 // GO:0005739 // GO:0004871 // GO:0003700 
CUST_22111_PI426222305	GO:0003677 // GO:0005524 // GO:0006281 // GO:0009616 // GO:0003724 // GO:0004003 // GO:0016787 // GO:0017111 // GO:0006633 // GO:0008796 // GO:0008828 
CUST_7628_PI426222305	GO:0080008 // GO:0003677 // GO:0005634 // GO:0016813 // GO:0003676 // GO:0046872 // GO:0016481 // GO:0003684 // GO:0005515 // GO:0015979 // GO:0009522 // GO:0009793 
CUST_14435_PI426222305
CUST_11541_PI426222305	GO:0006457 // GO:0005634 // GO:0031072 // GO:0010016 // GO:0005622 // GO:0016023 // GO:0005737 // GO:0006511 // GO:0016579 // GO:0048366 
CUST_8839_PI426222305
CUST_38659_PI426222305	GO:0016020 // GO:0008654 // GO:0005515 // GO:0009926 // GO:0030288 // GO:0004176 // GO:0009941 // GO:0006519 // GO:0009607 // GO:0016887 // GO:0005740 // GO:0009055 // GO:0046865 // GO:0005622 // GO:0048364 // GO:0006915 // GO:0009737 // GO:0016831 // GO:0009751 // GO:0006508 // GO:0004970 // GO:0015086 // GO:0015691 // GO:0005215 // GO:0031348 // GO:0015074 // GO:0003677 // GO:0007217 // GO:0005524 // GO:0042742 // GO:0055114 // GO:0009723 // GO:0010193 // GO:0000166 // GO:0005975 // GO:0005234 // GO:0016021 // GO:0017111 // GO:0005739 // GO:0005886 // GO:0016491 // GO:0009507 // GO:0007186 // GO:0010583 // GO:0006810 // GO:0055085 // GO:0006281 // GO:0042626 // GO:0009627 // GO:0009753 // GO:0005351 // GO:0003676 // GO:0004190 // GO:0004518 // GO:0019752 // GO:0006464 // GO:0006952 // GO:0007268 
CUST_8787_PI426222305
CUST_10374_PI426222305	GO:0016020 // GO:0009306 // GO:0016021 // GO:0015450 // GO:0009536 // GO:0015031 // GO:0009507 // GO:0010027 
CUST_51849_PI426222305
CUST_44491_PI426222305
CUST_38179_PI426222305	GO:0030528 // GO:0000272 // GO:0009536 
CUST_13635_PI426222305
CUST_30593_PI426222305	GO:0005886 
CUST_46982_PI426222305	GO:0000166 // GO:0003676 
CUST_18745_PI426222305	GO:0008152 // GO:0005515 // GO:0009416 // GO:0004871 
CUST_17002_PI426222305	GO:0005634 // GO:0005654 // GO:0006997 // GO:0005488 // GO:0005730 // GO:0005515 // GO:0005829 // GO:0006917 // GO:0006919 // GO:0005739 
CUST_16133_PI426222305	GO:0005634 // GO:0003677 // GO:0005506 // GO:0017000 // GO:0003676 // GO:0006352 // GO:0016570 // GO:0006508 // GO:0005515 // GO:0004197 // GO:0005975 // GO:0009536 // GO:0005739 // GO:0016491 
CUST_38879_PI426222305
CUST_42703_PI426222305	GO:0016538 // GO:0004716 // GO:0004713 // GO:0005515 // GO:0004672 // GO:0009898 // GO:0004714 // GO:0004689 // GO:0008338 // GO:0006499 // GO:0016301 // GO:0016909 // GO:0006468 // GO:0010740 // GO:0004710 // GO:0005488 // GO:0009737 // GO:0004692 // GO:0009536 // GO:0006396 // GO:0016307 // GO:0003723 // GO:0003677 // GO:0005524 // GO:0008349 // GO:0004000 // GO:0042557 // GO:0016021 // GO:0017111 // GO:0005886 // GO:0035004 // GO:0051735 // GO:0008545 // GO:0004697 // GO:0005773 // GO:0008443 // GO:0004674 // GO:0005509 // GO:0051734 // GO:0004675 
CUST_45437_PI426222305	GO:0009536 
CUST_42379_PI426222305	GO:0016020 // GO:0006486 // GO:0004437 // GO:0046855 // GO:0009845 // GO:0032957 // GO:0008378 // GO:0009737 
CUST_42335_PI426222305	GO:0016020 // GO:0006810 // GO:0005524 // GO:0016023 // GO:0006437 // GO:0004650 // GO:0007047 // GO:0012505 // GO:0005618 // GO:0005975 // GO:0017111 // GO:0004812 // GO:0005215 
CUST_26848_PI426222305
CUST_40685_PI426222305	GO:0016020 // GO:0009058 // GO:0016779 // GO:0015238 // GO:0015297 
CUST_29201_PI426222305
CUST_22582_PI426222305
CUST_19844_PI426222305	GO:0016020 // GO:0016538 // GO:0008287 // GO:0009058 // GO:0048229 // GO:0004672 // GO:0004702 // GO:0007165 // GO:0008338 // GO:0005622 // GO:0004710 // GO:0004691 // GO:0046777 // GO:0010075 // GO:0016765 // GO:0006979 // GO:0008603 // GO:0004692 // GO:0004690 // GO:0007169 // GO:0010200 // GO:0008237 // GO:0005739 // GO:0005886 // GO:0051735 // GO:0004872 // GO:0004697 // GO:0015986 // GO:0008443 // GO:0004674 // GO:0006952 // GO:0051734 // GO:0004675 // GO:0048366 // GO:0048437 // GO:0016023 // GO:0007172 // GO:0004716 // GO:0004722 // GO:0004713 // GO:0005515 // GO:0003700 // GO:0004714 // GO:0030154 // GO:0016301 // GO:0004689 // GO:0006468 // GO:0016909 // GO:0048833 // GO:0006508 // GO:0016820 // GO:0048653 // GO:0016307 // GO:0008349 // GO:0006355 // GO:0012505 // GO:0042557 // GO:0016021 // GO:0006470 // GO:0035004 // GO:0008545 // GO:0050832 // GO:0009845 // GO:0033178 
CUST_37996_PI426222305	GO:0016023 // GO:0005886 // GO:0005773 
CUST_34322_PI426222305	GO:0003723 // GO:0009536 // GO:0008380 // GO:0009507 
CUST_17296_PI426222305	GO:0007165 // GO:0006355 // GO:0016567 // GO:0005488 // GO:0004842 // GO:0000151 // GO:0004871 // GO:0006278 // GO:0003700 
CUST_34589_PI426222305
CUST_34127_PI426222305	GO:0006355 // GO:0003712 
CUST_46895_PI426222305
CUST_29839_PI426222305
CUST_31888_PI426222305
CUST_12608_PI426222305
CUST_37511_PI426222305	GO:0012505 // GO:0009505 // GO:0008233 // GO:0006952 // GO:0005576 // GO:0005886 // GO:0030414 
CUST_7799_PI426222305	GO:0016307 // GO:0003677 // GO:0008349 // GO:0006355 // GO:0016538 // GO:0055114 // GO:0012505 // GO:0004521 // GO:0004713 // GO:0042557 // GO:0016891 // GO:0004672 // GO:0000786 // GO:0035004 // GO:0006397 // GO:0008545 // GO:0051735 // GO:0005634 // GO:0016301 // GO:0006334 // GO:0006468 // GO:0016909 // GO:0003676 // GO:0006915 // GO:0008443 // GO:0004674 // GO:0051734 // GO:0004690 // GO:0005789 // GO:0004675 
CUST_28500_PI426222305	GO:0012505 // GO:0016023 
CUST_11467_PI426222305
CUST_28267_PI426222305
CUST_32117_PI426222305	GO:0004713 // GO:0007165 // GO:0004674 // GO:0004672 // GO:0006468 // GO:0055114 // GO:0016491 
CUST_45683_PI426222305	GO:0003677 // GO:0005524 // GO:0005529 // GO:0006468 // GO:0016023 // GO:0005737 // GO:0055114 // GO:0003676 // GO:0006915 // GO:0006979 // GO:0004713 // GO:0004674 // GO:0005515 // GO:0006418 // GO:0006952 // GO:0004812 
CUST_19496_PI426222305	GO:0003677 // GO:0005634 // GO:0006355 // GO:0006468 // GO:0046983 // GO:0004713 // GO:0004674 // GO:0043565 // GO:0009536 // GO:0003700 
CUST_12440_PI426222305
CUST_4352_PI426222305	GO:0006629 // GO:0016788 
CUST_27158_PI426222305	GO:0015462 // GO:0042625 // GO:0003677 // GO:0004004 // GO:0005730 // GO:0005515 // GO:0017116 // GO:0042023 
CUST_11450_PI426222305
CUST_52561_PI426222305	GO:0009536 // GO:0008033 
CUST_35259_PI426222305
CUST_33505_PI426222305	GO:0006457 // GO:0009536 
CUST_43934_PI426222305
CUST_2231_PI426222305	GO:0009055 // GO:0020037 // GO:0019825 // GO:0055114 // GO:0022900 // GO:0008171 // GO:0009536 // GO:0004497 // GO:0009941 // GO:0016117 // GO:0019113 // GO:0018595 
CUST_8731_PI426222305	GO:0009055 // GO:0020037 // GO:0004497 // GO:0055114 
CUST_41205_PI426222305
CUST_34405_PI426222305
CUST_17313_PI426222305	GO:0016020 // GO:0005783 // GO:0005874 // GO:0043069 // GO:0016023 // GO:0043621 // GO:0046983 // GO:0009705 // GO:0008171 // GO:0004672 // GO:0005622 // GO:0006468 // GO:0006812 // GO:0009624 // GO:0006816 // GO:0003684 // GO:0006412 // GO:0009536 // GO:0005789 // GO:0048367 // GO:0005840 // GO:0009555 // GO:0003993 // GO:0042742 // GO:0055114 // GO:0006754 // GO:0055081 // GO:0016021 // GO:0009651 // GO:0007338 // GO:0005886 // GO:0015992 // GO:0016491 // GO:0009507 // GO:0048281 // GO:0006810 // GO:0007018 // GO:0006281 // GO:0015662 // GO:0005388 // GO:0004518 // GO:0009706 // GO:0015085 // GO:0005262 // GO:0005198 
CUST_31200_PI426222305
CUST_15577_PI426222305
CUST_33809_PI426222305
CUST_5975_PI426222305
CUST_33539_PI426222305
CUST_24528_PI426222305	GO:0009055 // GO:0012505 // GO:0016023 // GO:0055114 // GO:0016491 
CUST_34766_PI426222305
CUST_36747_PI426222305	GO:0003723 // GO:0005622 // GO:0003676 // GO:0006886 // GO:0000166 // GO:0007264 // GO:0009536 // GO:0005525 
CUST_14905_PI426222305	GO:0005488 // GO:0006413 // GO:0004553 // GO:0043169 // GO:0003743 // GO:0005829 // GO:0043234 // GO:0005975 
CUST_33317_PI426222305
CUST_38355_PI426222305
CUST_21190_PI426222305	GO:0006952 // GO:0006915 
CUST_49362_PI426222305
CUST_47905_PI426222305	GO:0016068 // GO:0006388 // GO:0000213 // GO:0004518 // GO:0003676 
CUST_25751_PI426222305
CUST_32893_PI426222305	GO:0016857 // GO:0003824 // GO:0009225 // GO:0005794 // GO:0016021 // GO:0019567 // GO:0006012 // GO:0005739 // GO:0050662 // GO:0009832 
CUST_18863_PI426222305	GO:0005634 // GO:0000775 // GO:0045132 
CUST_7204_PI426222305	GO:0005739 
CUST_1925_PI426222305
CUST_14766_PI426222305	GO:0005759 // GO:0003677 // GO:0005739 // GO:0016874 
CUST_21830_PI426222305	GO:0006508 // GO:0004197 // GO:0005739 
CUST_18383_PI426222305	GO:0004527 // GO:0006260 // GO:0005622 // GO:0003676 
CUST_16340_PI426222305
CUST_42040_PI426222305	GO:0003676 
CUST_26697_PI426222305
CUST_11413_PI426222305	GO:0005634 // GO:0009409 // GO:0006915 // GO:0010228 // GO:0006464 // GO:0005515 // GO:0006511 // GO:0007275 // GO:0009651 // GO:0042981 
CUST_37084_PI426222305
CUST_33980_PI426222305
CUST_2628_PI426222305
CUST_11306_PI426222305
CUST_14808_PI426222305
CUST_5894_PI426222305
CUST_19409_PI426222305	GO:0005634 // GO:0030528 // GO:0045449 // GO:0003700 
CUST_37607_PI426222305
CUST_46013_PI426222305
CUST_2432_PI426222305	GO:0008194 // GO:0008152 // GO:0005622 // GO:0016758 
CUST_45616_PI426222305	GO:0016020 // GO:0008654 // GO:0009536 // GO:0016772 // GO:0009507 
CUST_17096_PI426222305
CUST_5112_PI426222305	GO:0006662 // GO:0009055 // GO:0005681 // GO:0016671 // GO:0005829 // GO:0055114 // GO:0007067 
CUST_15307_PI426222305
CUST_29964_PI426222305	GO:0031977 // GO:0005515 // GO:0006508 // GO:0009543 // GO:0009536 // GO:0003824 // GO:0008236 
CUST_11956_PI426222305	GO:0016020 // GO:0006486 // GO:0008378 
CUST_13027_PI426222305	GO:0009055 // GO:0046653 // GO:0003824 // GO:0055114 // GO:0030272 // GO:0009396 // GO:0005507 // GO:0005739 
CUST_41614_PI426222305	GO:0009055 // GO:0005634 // GO:0020037 // GO:0016023 // GO:0055114 // GO:0022900 // GO:0043565 // GO:0004497 // GO:0003700 
CUST_38798_PI426222305	GO:0005634 // GO:0006355 // GO:0043565 // GO:0045449 // GO:0003700 
CUST_22193_PI426222305	GO:0055114 // GO:0016491 
CUST_12960_PI426222305	GO:0043687 // GO:0003987 // GO:0016051 // GO:0008152 // GO:0031072 // GO:0019787 // GO:0005777 // GO:0003824 // GO:0016023 // GO:0051246 // GO:0055114 // GO:0016874 // GO:0009850 // GO:0016491 
CUST_46036_PI426222305	GO:0005524 // GO:0005741 // GO:0015238 // GO:0031224 // GO:0005515 // GO:0000166 // GO:0005507 // GO:0016021 // GO:0004888 // GO:0017111 // GO:0015297 // GO:0045087 // GO:0016491 // GO:0006820 // GO:0055085 // GO:0008308 // GO:0007165 // GO:0006468 // GO:0003676 // GO:0006915 // GO:0016813 // GO:0046872 // GO:0004674 // GO:0006952 // GO:0016846 
CUST_31656_PI426222305
CUST_36835_PI426222305	GO:0009664 // GO:0005618 
CUST_26447_PI426222305	GO:0008168 // GO:0016023 // GO:0005739 
CUST_12669_PI426222305	GO:0009535 // GO:0005874 // GO:0005938 // GO:0003774 // GO:0045334 // GO:0006096 // GO:0005737 // GO:0004713 // GO:0005515 // GO:0003700 // GO:0030276 // GO:0006468 // GO:0046686 // GO:0006412 // GO:0045449 // GO:0010051 // GO:0005840 // GO:0003677 // GO:0006355 // GO:0016192 // GO:0006897 // GO:0005739 // GO:0005886 // GO:0000266 // GO:0050832 // GO:0048488 // GO:0009920 // GO:0005773 // GO:0004674 // GO:0051301 // GO:0007049 // GO:0009793 
CUST_28835_PI426222305	GO:0005634 // GO:0016616 // GO:0016023 // GO:0051287 // GO:0055114 // GO:0012505 // GO:0005618 // GO:0005829 
CUST_14250_PI426222305	GO:0009733 // GO:0009414 // GO:0004662 // GO:0003824 // GO:0018344 // GO:0009737 
CUST_10717_PI426222305
CUST_22578_PI426222305	GO:0008287 // GO:0006470 // GO:0003824 // GO:0017023 // GO:0004723 // GO:0004722 
CUST_49910_PI426222305	GO:0009055 // GO:0005634 // GO:0000502 // GO:0008541 // GO:0055114 // GO:0046872 // GO:0006511 // GO:0005829 // GO:0043234 // GO:0005886 
CUST_48314_PI426222305	GO:0005506 // GO:0055114 // GO:0016491 
CUST_38604_PI426222305	GO:0055085 // GO:0005529 // GO:0006468 // GO:0055114 // GO:0005515 // GO:0004674 // GO:0016021 // GO:0016491 // GO:0022891 
CUST_25782_PI426222305	GO:0009535 // GO:0005515 // GO:0006508 // GO:0006520 // GO:0003824 // GO:0009536 // GO:0008236 // GO:0009570 
CUST_12671_PI426222305
CUST_19082_PI426222305	GO:0004553 // GO:0005618 // GO:0006073 
CUST_38075_PI426222305
CUST_7359_PI426222305
CUST_41413_PI426222305	GO:0016020 // GO:0055085 // GO:0015238 // GO:0009624 // GO:0006952 // GO:0009536 // GO:0005739 // GO:0009697 // GO:0015297 // GO:0009507 // GO:0031348 
CUST_21178_PI426222305
CUST_15599_PI426222305
CUST_31660_PI426222305
CUST_25627_PI426222305	GO:0009685 // GO:0005506 // GO:0047927 // GO:0055114 // GO:0016491 
CUST_1839_PI426222305
CUST_42515_PI426222305
CUST_38242_PI426222305	GO:0016787 // GO:0005351 
CUST_50024_PI426222305
CUST_43629_PI426222305	GO:0009536 // GO:0003676 
CUST_25217_PI426222305
CUST_27136_PI426222305	GO:0005634 // GO:0003677 // GO:0016301 // GO:0016567 // GO:0006950 // GO:0006468 // GO:0046983 // GO:0003676 // GO:0004842 // GO:0004713 // GO:0004674 // GO:0004672 // GO:0000151 // GO:0009536 // GO:0005886 
CUST_21517_PI426222305	GO:0005618 // GO:0006412 // GO:0015935 // GO:0003676 
CUST_8168_PI426222305	GO:0009055 // GO:0006979 // GO:0009505 // GO:0004601 // GO:0016023 // GO:0055114 
CUST_10429_PI426222305	GO:0012505 // GO:0006032 // GO:0016998 // GO:0005576 // GO:0004568 // GO:0016023 
CUST_9781_PI426222305	GO:0006457 // GO:0030036 // GO:0016023 // GO:0005737 // GO:0003779 // GO:0005618 // GO:0005730 // GO:0005819 // GO:0016021 // GO:0005886 
CUST_24426_PI426222305	GO:0003723 // GO:0000166 // GO:0003676 
CUST_10460_PI426222305	GO:0016020 // GO:0016538 // GO:0008287 // GO:0009058 // GO:0048229 // GO:0004672 // GO:0004702 // GO:0007165 // GO:0008338 // GO:0005622 // GO:0004710 // GO:0004691 // GO:0046777 // GO:0010075 // GO:0016765 // GO:0006979 // GO:0008603 // GO:0004692 // GO:0004690 // GO:0007169 // GO:0010200 // GO:0008237 // GO:0005739 // GO:0005886 // GO:0051735 // GO:0004872 // GO:0004697 // GO:0015986 // GO:0008443 // GO:0004674 // GO:0006952 // GO:0051734 // GO:0004675 // GO:0048366 // GO:0048437 // GO:0016023 // GO:0007172 // GO:0004716 // GO:0004722 // GO:0004713 // GO:0005515 // GO:0003700 // GO:0004714 // GO:0030154 // GO:0016301 // GO:0004689 // GO:0006468 // GO:0016909 // GO:0048833 // GO:0006508 // GO:0016820 // GO:0048653 // GO:0016307 // GO:0008349 // GO:0006355 // GO:0012505 // GO:0042557 // GO:0016021 // GO:0006470 // GO:0035004 // GO:0008545 // GO:0050832 // GO:0009845 // GO:0033178 
CUST_13556_PI426222305	GO:0005488 
CUST_13369_PI426222305
CUST_11593_PI426222305	GO:0005840 // GO:0003677 // GO:0015935 // GO:0003899 // GO:0006350 // GO:0006354 // GO:0006412 // GO:0009295 // GO:0009507 
CUST_37923_PI426222305
CUST_496_PI426222305	GO:0005515 // GO:0006511 
CUST_37412_PI426222305
CUST_49954_PI426222305	GO:0006457 // GO:0005634 // GO:0031072 // GO:0003824 // GO:0004674 // GO:0005829 // GO:0003700 // GO:0005886 
CUST_42234_PI426222305
CUST_37428_PI426222305	GO:0009055 // GO:0020037 // GO:0004497 // GO:0055114 
CUST_5199_PI426222305	GO:0009744 // GO:0003824 // GO:0044237 // GO:0006629 // GO:0050662 // GO:0009718 // GO:0031072 
CUST_31148_PI426222305
CUST_2145_PI426222305	GO:0006396 // GO:0012505 // GO:0003723 // GO:0016023 // GO:0005773 
CUST_49003_PI426222305	GO:0005737 // GO:0031224 // GO:0005829 // GO:0006144 // GO:0004888 // GO:0007242 // GO:0009168 // GO:0045087 // GO:0005634 // GO:0005792 // GO:0007165 // GO:0009737 // GO:0019239 // GO:0006098 // GO:0003876 // GO:0009793 // GO:0006629 
CUST_2922_PI426222305	GO:0004713 // GO:0007165 // GO:0004674 // GO:0008168 // GO:0006468 // GO:0005576 // GO:0005179 
CUST_21132_PI426222305	GO:0005515 // GO:0005622 // GO:0003725 
CUST_34690_PI426222305	GO:0009058 // GO:0004315 // GO:0005739 // GO:0003824 // GO:0016747 // GO:0006633 // GO:0004312 
CUST_15636_PI426222305	GO:0006952 // GO:0006915 
CUST_13166_PI426222305	GO:0016020 // GO:0006457 // GO:0009535 // GO:0009409 // GO:0005737 // GO:0046686 // GO:0006857 // GO:0005507 // GO:0009536 // GO:0005739 // GO:0009941 // GO:0005215 // GO:0009507 // GO:0009570 
CUST_34701_PI426222305	GO:0005840 // GO:0005634 // GO:0005622 // GO:0006414 // GO:0005488 // GO:0005829 // GO:0005886 // GO:0022626 
CUST_14930_PI426222305
CUST_6568_PI426222305	GO:0008375 // GO:0030276 // GO:0008565 // GO:0003676 // GO:0016192 // GO:0006886 // GO:0030117 // GO:0005515 // GO:0005794 // GO:0008270 // GO:0006461 
CUST_44875_PI426222305	GO:0016757 // GO:0005739 
CUST_26037_PI426222305
CUST_20915_PI426222305
CUST_28423_PI426222305
CUST_18910_PI426222305	GO:0005783 // GO:0008565 // GO:0016023 // GO:0055114 // GO:0019825 // GO:0006352 // GO:0012505 // GO:0004713 // GO:0005875 // GO:0004672 // GO:0016021 // GO:0007242 // GO:0015031 // GO:0010583 // GO:0009055 // GO:0008299 // GO:0007018 // GO:0020037 // GO:0005634 // GO:0006468 // GO:0003702 // GO:0051090 // GO:0022900 // GO:0004674 // GO:0005743 // GO:0003777 // GO:0004497 // GO:0016986 
CUST_18344_PI426222305	GO:0003677 // GO:0006508 // GO:0004197 // GO:0045449 // GO:0003700 
CUST_17001_PI426222305
CUST_48443_PI426222305	GO:0005634 // GO:0005622 // GO:0016491 // GO:0003676 
CUST_51785_PI426222305
CUST_45247_PI426222305	GO:0009536 
CUST_48152_PI426222305	GO:0005634 // GO:0006357 // GO:0016455 
CUST_37449_PI426222305	GO:0005524 // GO:0005741 // GO:0015238 // GO:0031224 // GO:0005515 // GO:0000166 // GO:0005507 // GO:0016021 // GO:0004888 // GO:0017111 // GO:0015297 // GO:0045087 // GO:0016491 // GO:0006820 // GO:0055085 // GO:0008308 // GO:0007165 // GO:0006468 // GO:0003676 // GO:0006915 // GO:0016813 // GO:0046872 // GO:0004674 // GO:0006952 // GO:0016846 
CUST_34714_PI426222305	GO:0005840 // GO:0016023 // GO:0055114 // GO:0046688 // GO:0010228 // GO:0012505 // GO:0005507 // GO:0006412 // GO:0008447 // GO:0016491 
CUST_22416_PI426222305
CUST_45937_PI426222305
CUST_23578_PI426222305
CUST_52146_PI426222305
CUST_35459_PI426222305	GO:0016020 // GO:0005739 
CUST_11482_PI426222305	GO:0009228 // GO:0016045 // GO:0009536 // GO:0003824 // GO:0051536 // GO:0009570 // GO:0010266 
CUST_30203_PI426222305	GO:0009535 // GO:0009536 
CUST_28075_PI426222305
CUST_34574_PI426222305	GO:0016020 // GO:0009535 // GO:0006355 // GO:0009637 // GO:0055114 // GO:0004713 // GO:0016829 // GO:0031977 // GO:0010218 // GO:0005507 // GO:0043565 // GO:0009941 // GO:0003700 // GO:0010114 // GO:0005634 // GO:0009573 // GO:0009409 // GO:0006468 // GO:0009579 // GO:0004674 // GO:0005618 // GO:0015977 // GO:0009536 // GO:0004497 // GO:0009853 // GO:0022626 // GO:0009570 
CUST_10480_PI426222305	GO:0003677 // GO:0005634 // GO:0045941 // GO:0006355 // GO:0016563 // GO:0010200 // GO:0005515 // GO:0031347 // GO:0043565 // GO:0045449 // GO:0003700 // GO:0009507 // GO:0006694 // GO:0000166 // GO:0016758 // GO:0005488 
CUST_13562_PI426222305	GO:0005634 // GO:0006520 // GO:0003824 // GO:0016639 // GO:0005488 // GO:0055114 // GO:0043565 // GO:0003700 // GO:0045449 // GO:0016491 
CUST_4770_PI426222305	GO:0009535 // GO:0005739 
CUST_35659_PI426222305
CUST_33_PI426222305	GO:0008171 // GO:0005886 
CUST_7565_PI426222305	GO:0006457 // GO:0005515 // GO:0031072 // GO:0009536 // GO:0009658 // GO:0009706 
CUST_44241_PI426222305
CUST_31219_PI426222305
CUST_48339_PI426222305	GO:0005515 // GO:0030176 // GO:0009059 
CUST_4150_PI426222305	GO:0003964 // GO:0003723 // GO:0006278 
CUST_48496_PI426222305
CUST_29657_PI426222305
CUST_45134_PI426222305	GO:0016020 // GO:0009055 // GO:0005634 // GO:0016787 // GO:0030785 // GO:0009536 // GO:0055114 // GO:0009507 
CUST_51680_PI426222305
CUST_50312_PI426222305	GO:0008152 // GO:0009536 // GO:0016491 
CUST_51596_PI426222305	GO:0016020 // GO:0010583 // GO:0015238 // GO:0005488 // GO:0005737 // GO:0009751 // GO:0046686 // GO:0009407 // GO:0015297 
CUST_33869_PI426222305	GO:0005840 // GO:0005622 // GO:0022625 // GO:0042254 // GO:0005618 // GO:0006412 // GO:0005886 // GO:0009507 
CUST_40680_PI426222305
CUST_51348_PI426222305
CUST_50831_PI426222305
CUST_34761_PI426222305	GO:0005739 // GO:0016023 
CUST_4119_PI426222305
CUST_518_PI426222305
CUST_38055_PI426222305	GO:0015986 // GO:0016787 // GO:0016469 // GO:0005739 
CUST_1547_PI426222305	GO:0003677 // GO:0031625 // GO:0055114 // GO:0031461 // GO:0004842 // GO:0006511 // GO:0005515 // GO:0000151 // GO:0007049 // GO:0016491 // GO:0009793 // GO:0009639 
CUST_4289_PI426222305
CUST_5551_PI426222305
CUST_45667_PI426222305
CUST_43734_PI426222305
CUST_39128_PI426222305	GO:0005840 // GO:0003677 // GO:0042625 // GO:0004386 // GO:0008026 // GO:0005739 // GO:0008796 // GO:0016070 // GO:0005634 // GO:0008152 // GO:0003724 // GO:0006499 // GO:0010093 // GO:0003676 // GO:0015462 // GO:0004004 // GO:0006412 // GO:0043141 // GO:0017116 // GO:0045449 // GO:0016020 // GO:0005783 // GO:0009555 // GO:0009416 // GO:0015238 // GO:0016023 // GO:0055114 // GO:0004713 // GO:0009699 // GO:0015297 // GO:0005886 // GO:0009055 // GO:0009611 // GO:0020037 // GO:0006468 // GO:0009505 // GO:0004674 // GO:0004497 // GO:0040007 // GO:0009808 
CUST_7039_PI426222305
CUST_49481_PI426222305
CUST_34521_PI426222305
CUST_44754_PI426222305
CUST_49751_PI426222305
CUST_6319_PI426222305	GO:0008152 // GO:0003824 
CUST_42270_PI426222305
CUST_52246_PI426222305
CUST_50999_PI426222305	GO:0005524 // GO:0000166 // GO:0006418 // GO:0006429 // GO:0004812 // GO:0005737 // GO:0009507 
CUST_39538_PI426222305	GO:0010255 // GO:0008878 // GO:0055114 // GO:0005737 // GO:0006754 // GO:0015988 // GO:0045259 // GO:0009941 // GO:0005886 // GO:0033180 // GO:0009507 // GO:0020037 // GO:0016469 // GO:0005773 // GO:0015986 // GO:0046686 // GO:0033178 // GO:0005978 // GO:0016820 // GO:0004497 // GO:0008553 
CUST_41631_PI426222305	GO:0016020 // GO:0005783 // GO:0005874 // GO:0043069 // GO:0016023 // GO:0043621 // GO:0046983 // GO:0009705 // GO:0008171 // GO:0004672 // GO:0005622 // GO:0006468 // GO:0006812 // GO:0009624 // GO:0006816 // GO:0003684 // GO:0006412 // GO:0009536 // GO:0005789 // GO:0048367 // GO:0005840 // GO:0009555 // GO:0003993 // GO:0042742 // GO:0055114 // GO:0006754 // GO:0055081 // GO:0016021 // GO:0009651 // GO:0007338 // GO:0005886 // GO:0015992 // GO:0016491 // GO:0009507 // GO:0048281 // GO:0006810 // GO:0007018 // GO:0006281 // GO:0015662 // GO:0005388 // GO:0004518 // GO:0009706 // GO:0015085 // GO:0005262 // GO:0005198 
CUST_2537_PI426222305	GO:0006457 // GO:0031072 // GO:0016853 // GO:0005794 // GO:0005739 // GO:0005886 
CUST_43411_PI426222305	GO:0005840 // GO:0009055 // GO:0005506 // GO:0005737 // GO:0055114 // GO:0006412 // GO:0009536 // GO:0016491 
CUST_45384_PI426222305	GO:0007186 // GO:0008152 // GO:0016787 // GO:0005794 // GO:0017111 // GO:0016021 // GO:0005739 // GO:0016887 // GO:0017110 
CUST_48861_PI426222305	GO:0006886 // GO:0012505 // GO:0007264 // GO:0005622 // GO:0016023 
CUST_10006_PI426222305
CUST_52048_PI426222305
CUST_39561_PI426222305	GO:0009697 // GO:0016747 // GO:0016740 
CUST_23004_PI426222305	GO:0009055 // GO:0006030 // GO:0006499 // GO:0005576 // GO:0055114 // GO:0009507 
CUST_4797_PI426222305
CUST_45742_PI426222305
CUST_39961_PI426222305	GO:0016020 // GO:0006457 // GO:0005515 // GO:0006812 // GO:0008324 // GO:0009507 
CUST_31969_PI426222305
CUST_22484_PI426222305
CUST_32576_PI426222305
CUST_31673_PI426222305
CUST_33620_PI426222305	GO:0006499 
CUST_44282_PI426222305	GO:0016020 // GO:0016307 // GO:0008349 // GO:0005524 // GO:0016538 // GO:0016023 // GO:0004716 // GO:0012505 // GO:0004713 // GO:0007169 // GO:0042557 // GO:0005515 // GO:0004672 // GO:0005886 // GO:0004714 // GO:0035004 // GO:0008545 // GO:0051735 // GO:0004689 // GO:0008338 // GO:0016909 // GO:0006468 // GO:0004697 // GO:0004710 // GO:0003676 // GO:0008443 // GO:0004674 // GO:0004692 // GO:0051734 // GO:0004675 
CUST_31434_PI426222305	GO:0045005 // GO:0003684 // GO:0006298 // GO:0005737 
CUST_28947_PI426222305
CUST_21702_PI426222305	GO:0006810 // GO:0016020 // GO:0030288 // GO:0005351 // GO:0005215 
CUST_50405_PI426222305	GO:0006605 // GO:0016020 // GO:0003677 // GO:0004198 // GO:0005524 // GO:0005622 // GO:0006306 // GO:0006508 // GO:0001708 // GO:0008170 // GO:0005886 // GO:0016887 // GO:0009793 
CUST_50811_PI426222305	GO:0008152 // GO:0016758 // GO:0003676 
CUST_36389_PI426222305	GO:0016020 // GO:0006098 // GO:0008442 // GO:0055114 // GO:0050662 // GO:0016491 
CUST_44774_PI426222305
CUST_11049_PI426222305	GO:0005634 // GO:0006333 // GO:0003954 // GO:0006355 // GO:0016023 // GO:0006139 // GO:0055114 // GO:0012505 // GO:0005739 // GO:0009294 // GO:0045449 // GO:0003700 
CUST_764_PI426222305	GO:0016021 
CUST_6322_PI426222305
CUST_15859_PI426222305	GO:0005634 // GO:0003677 // GO:0006352 // GO:0016570 // GO:0045893 
CUST_2859_PI426222305	GO:0031072 // GO:0005488 
CUST_24481_PI426222305	GO:0005515 // GO:0000151 // GO:0016567 // GO:0004842 // GO:0003676 
CUST_12884_PI426222305
CUST_2527_PI426222305	GO:0005740 // GO:0006457 // GO:0006260 // GO:0031072 // GO:0005737 // GO:0009408 
CUST_14673_PI426222305
CUST_36138_PI426222305	GO:0005634 // GO:0004437 // GO:0006355 // GO:0003700 // GO:0045449 
CUST_25102_PI426222305
CUST_27989_PI426222305
CUST_50790_PI426222305
CUST_23135_PI426222305	GO:0016020 // GO:0009055 // GO:0020037 // GO:0004497 // GO:0055114 
CUST_19105_PI426222305	GO:0016020 // GO:0009738 // GO:0016538 // GO:0004716 // GO:0005737 // GO:0004713 // GO:0004672 // GO:0004714 // GO:0007165 // GO:0004689 // GO:0008338 // GO:0016909 // GO:0006468 // GO:0004710 // GO:0006915 // GO:0006412 // GO:0004692 // GO:0005840 // GO:0016307 // GO:0008349 // GO:0042557 // GO:0005829 // GO:0005739 // GO:0005886 // GO:0004707 // GO:0035004 // GO:0051735 // GO:0008545 // GO:0005634 // GO:0004697 // GO:0005773 // GO:0008443 // GO:0004674 // GO:0051734 // GO:0004675 
CUST_39974_PI426222305	GO:0016020 // GO:0009637 // GO:0050660 // GO:0048443 // GO:0016023 // GO:0006066 // GO:0009058 // GO:0009926 // GO:0016887 // GO:0008152 // GO:0008361 // GO:0009624 // GO:0048527 // GO:0006979 // GO:0006508 // GO:0004197 // GO:0003777 // GO:0001906 // GO:0009536 // GO:0043190 // GO:0003723 // GO:0009733 // GO:0005524 // GO:0006355 // GO:0048767 // GO:0009640 // GO:0055114 // GO:0005875 // GO:0010218 // GO:0000166 // GO:0005975 // GO:0016021 // GO:0009735 // GO:0005739 // GO:0005886 // GO:0016491 // GO:0006810 // GO:0010583 // GO:0007018 // GO:0055085 // GO:0005634 // GO:0042626 // GO:0016813 // GO:0003676 // GO:0046872 // GO:0009630 // GO:0043481 // GO:0004601 
CUST_48532_PI426222305	GO:0043169 // GO:0003723 // GO:0009626 // GO:0000166 // GO:0005975 // GO:0003824 // GO:0005737 // GO:0003676 
CUST_47592_PI426222305	GO:0005840 // GO:0046907 // GO:0009409 // GO:0005622 // GO:0006414 // GO:0005730 // GO:0005829 // GO:0005886 // GO:0022626 // GO:0009507 
CUST_40893_PI426222305
CUST_36059_PI426222305	GO:0016020 // GO:0012505 // GO:0016021 // GO:0016023 // GO:0007568 
CUST_30387_PI426222305	GO:0005840 // GO:0016020 // GO:0012505 // GO:0006412 // GO:0008380 // GO:0008514 
CUST_21436_PI426222305
CUST_40274_PI426222305	GO:0007165 // GO:0004674 // GO:0006468 
CUST_42840_PI426222305
CUST_31355_PI426222305
CUST_13586_PI426222305	GO:0009055 // GO:0012505 // GO:0016021 // GO:0016023 // GO:0055114 // GO:0016491 
CUST_45349_PI426222305	GO:0006508 // GO:0004197 // GO:0005886 // GO:0031225 
CUST_3615_PI426222305	GO:0008146 // GO:0006629 
CUST_16661_PI426222305	GO:0005622 // GO:0016020 // GO:0009637 // GO:0050660 // GO:0048443 // GO:0016023 // GO:0006066 // GO:0009058 // GO:0009926 // GO:0016887 // GO:0008152 // GO:0008361 // GO:0009624 // GO:0048527 // GO:0006979 // GO:0006508 // GO:0004197 // GO:0003777 // GO:0001906 // GO:0009536 // GO:0043190 // GO:0003723 // GO:0009733 // GO:0005524 // GO:0006355 // GO:0048767 // GO:0009640 // GO:0055114 // GO:0005875 // GO:0010218 // GO:0000166 // GO:0005975 // GO:0016021 // GO:0009735 // GO:0005739 // GO:0005886 // GO:0016491 // GO:0006810 // GO:0010583 // GO:0007018 // GO:0055085 // GO:0005634 // GO:0042626 // GO:0016813 // GO:0003676 // GO:0046872 // GO:0009630 // GO:0043481 // GO:0004601 
CUST_7572_PI426222305	GO:0016020 // GO:0003677 // GO:0016310 // GO:0050829 // GO:0019835 // GO:0004413 // GO:0010118 // GO:0009416 // GO:0016023 // GO:0006259 // GO:0004930 // GO:0012505 // GO:0005515 // GO:0007264 // GO:0005234 // GO:0016021 // GO:0006883 // GO:0030288 // GO:0006874 // GO:0006810 // GO:0007186 // GO:0055085 // GO:0006281 // GO:0005622 // GO:0006811 // GO:0006566 // GO:0003684 // GO:0004970 // GO:0008094 // GO:0006310 // GO:0005217 // GO:0006629 // GO:0005215 
CUST_6030_PI426222305
CUST_2530_PI426222305	GO:0005840 // GO:0006810 // GO:0016020 // GO:0055085 // GO:0006499 // GO:0005773 // GO:0009705 // GO:0006865 // GO:0005515 // GO:0006412 // GO:0005739 // GO:0005886 // GO:0015171 
CUST_47386_PI426222305
CUST_45196_PI426222305	GO:0010304 // GO:0005515 // GO:0015996 // GO:0009536 // GO:0009507 
CUST_11777_PI426222305	GO:0006623 // GO:0006355 // GO:0005829 // GO:0006888 // GO:0003700 
CUST_18248_PI426222305	GO:0006979 // GO:0004601 // GO:0005739 // GO:0016023 // GO:0055114 
CUST_15060_PI426222305	GO:0016020 // GO:0006810 // GO:0080008 // GO:0005515 // GO:0004416 // GO:0000166 // GO:0010267 
CUST_13762_PI426222305
CUST_25026_PI426222305	GO:0005634 // GO:0005829 // GO:0030528 // GO:0045449 
CUST_44297_PI426222305	GO:0015074 // GO:0006511 // GO:0004842 
CUST_14500_PI426222305	GO:0005634 // GO:0003677 // GO:0006334 // GO:0006096 // GO:0016481 // GO:0009536 // GO:0005886 // GO:0000786 // GO:0016491 
CUST_349_PI426222305	GO:0005634 // GO:0030528 // GO:0005739 // GO:0045449 // GO:0003700 
CUST_22915_PI426222305	GO:0008152 // GO:0016758 
CUST_41531_PI426222305	GO:0003723 // GO:0008152 // GO:0055114 // GO:0003700 // GO:0045449 // GO:0016491 // GO:0015979 
CUST_25076_PI426222305
CUST_37834_PI426222305
CUST_19999_PI426222305	GO:0016020 // GO:0055085 // GO:0003677 // GO:0006468 // GO:0004518 // GO:0006289 // GO:0004683 // GO:0009536 // GO:0005215 // GO:0009507 
CUST_31099_PI426222305
CUST_42190_PI426222305
CUST_14718_PI426222305
CUST_26573_PI426222305
CUST_233_PI426222305
CUST_11501_PI426222305	GO:0009723 // GO:0009851 // GO:0012505 // GO:0009058 // GO:0005515 // GO:0009073 // GO:0044237 // GO:0005739 // GO:0004049 // GO:0009507 // GO:0009611 // GO:0006468 // GO:0016833 // GO:0003824 // GO:0006508 // GO:0004674 // GO:0009536 // GO:0009617 // GO:0050662 
CUST_51509_PI426222305	GO:0016023 
CUST_406_PI426222305
CUST_16655_PI426222305	GO:0004713 // GO:0004712 // GO:0004674 // GO:0006468 // GO:0005886 // GO:0003676 // GO:0016020 // GO:0016021 // GO:0016023 
CUST_35294_PI426222305	GO:0004553 // GO:0005618 // GO:0006073 // GO:0016023 // GO:0016798 
CUST_16784_PI426222305	GO:0016020 // GO:0016567 // GO:0016023 // GO:0055114 // GO:0004842 // GO:0012505 // GO:0005515 // GO:0005507 // GO:0000151 // GO:0005886 // GO:0016491 
CUST_19626_PI426222305
CUST_9217_PI426222305	GO:0008936 // GO:0009058 // GO:0008152 // GO:0005622 // GO:0005739 // GO:0003824 // GO:0005488 // GO:0016887 
CUST_51708_PI426222305
CUST_36190_PI426222305
CUST_45096_PI426222305
CUST_23115_PI426222305	GO:0016020 // GO:0012505 
CUST_32214_PI426222305
CUST_21655_PI426222305	GO:0005506 // GO:0055114 // GO:0048316 // GO:0004713 // GO:0006826 // GO:0016021 // GO:0005886 // GO:0016887 // GO:0015198 // GO:0055085 // GO:0020037 // GO:0006468 // GO:0010043 // GO:0010039 // GO:0009624 // GO:0003824 // GO:0006857 // GO:0004674 // GO:0004497 
CUST_51558_PI426222305	GO:0003677 // GO:0006511 // GO:0045449 
CUST_34327_PI426222305
CUST_32061_PI426222305
CUST_748_PI426222305	GO:0012505 // GO:0007186 // GO:0016021 
CUST_46773_PI426222305
CUST_49071_PI426222305	GO:0006457 // GO:0004713 // GO:0004674 // GO:0005515 // GO:0016853 // GO:0006468 // GO:0051726 // GO:0005886 
CUST_41848_PI426222305	GO:0016020 // GO:0008233 // GO:0016023 // GO:0055114 // GO:0006754 // GO:0006623 // GO:0005887 // GO:0016021 // GO:0015031 // GO:0005886 // GO:0020037 // GO:0015662 // GO:0006499 // GO:0004872 // GO:0005802 // GO:0007034 // GO:0005773 // GO:0006886 // GO:0006508 // GO:0004497 // GO:0009536 
CUST_51633_PI426222305
CUST_23210_PI426222305	GO:0006801 // GO:0005840 // GO:0015074 // GO:0003677 // GO:0055114 // GO:0003676 // GO:0046872 // GO:0005515 // GO:0008270 // GO:0006412 // GO:0009536 // GO:0006310 // GO:0006629 
CUST_34699_PI426222305
CUST_21151_PI426222305	GO:0016020 // GO:0003677 // GO:0005634 // GO:0006355 // GO:0005622 // GO:0005737 // GO:0006886 // GO:0000160 // GO:0005515 // GO:0006913 // GO:0007264 // GO:0043565 // GO:0003700 // GO:0015031 // GO:0008134 
CUST_18324_PI426222305	GO:0004518 // GO:0003676 
CUST_40701_PI426222305
CUST_10689_PI426222305	GO:0016020 // GO:0019825 // GO:0055114 // GO:0012505 // GO:0008171 // GO:0005515 // GO:0004672 // GO:0006631 // GO:0009055 // GO:0020037 // GO:0006468 // GO:0005773 // GO:0006508 // GO:0004497 // GO:0019113 // GO:0018595 
CUST_44885_PI426222305	GO:0005634 // GO:0043565 // GO:0003700 // GO:0045449 
CUST_26694_PI426222305	GO:0005773 
CUST_20115_PI426222305
CUST_5586_PI426222305	GO:0008152 // GO:0010229 // GO:0031982 // GO:0005773 // GO:0009744 // GO:0006623 // GO:0005886 // GO:0016491 
CUST_20633_PI426222305
CUST_22997_PI426222305	GO:0016787 // GO:0008152 // GO:0005739 // GO:0003824 
CUST_14395_PI426222305	GO:0006415 // GO:0005506 // GO:0008173 // GO:0005737 // GO:0051536 // GO:0006364 
CUST_36311_PI426222305	GO:0016020 // GO:0005634 // GO:0055085 // GO:0005774 // GO:0016021 // GO:0043565 // GO:0003700 // GO:0045449 // GO:0005886 // GO:0000325 
CUST_3399_PI426222305
CUST_13381_PI426222305
CUST_18622_PI426222305
CUST_42292_PI426222305	GO:0004737 // GO:0016020 // GO:0003824 // GO:0009396 // GO:0001666 // GO:0016831 // GO:0016740 // GO:0009536 
CUST_39692_PI426222305	GO:0016023 
CUST_39256_PI426222305	GO:0005515 
CUST_40383_PI426222305	GO:0006281 // GO:0005524 // GO:0006468 // GO:0016192 // GO:0000166 // GO:0004672 // GO:0009378 // GO:0005771 // GO:0017111 // GO:0007032 // GO:0006310 
CUST_3186_PI426222305	GO:0009055 // GO:0005507 // GO:0016023 // GO:0055114 
CUST_1363_PI426222305	GO:0008152 // GO:0016758 // GO:0009536 
CUST_36352_PI426222305
CUST_426_PI426222305
CUST_29516_PI426222305	GO:0009651 // GO:0009941 // GO:0005739 // GO:0005737 // GO:0031225 // GO:0006779 // GO:0005773 
CUST_21592_PI426222305
CUST_45463_PI426222305	GO:0016020 // GO:0003677 // GO:0005545 // GO:0005452 // GO:0010036 // GO:0046715 // GO:0080139 // GO:0015301 // GO:0048268 // GO:0005975 // GO:0016021 // GO:0016328 // GO:0005886 // GO:0015380 // GO:0006820 // GO:0030276 // GO:0008152 // GO:0030118 // GO:0005543 // GO:0005773 // GO:0016788 // GO:0005768 // GO:0006629 
CUST_8424_PI426222305
CUST_26838_PI426222305	GO:0016020 // GO:0006457 // GO:0009535 // GO:0009409 // GO:0005737 // GO:0046686 // GO:0006857 // GO:0005507 // GO:0009536 // GO:0005739 // GO:0009941 // GO:0005215 // GO:0009507 // GO:0009570 
CUST_16193_PI426222305	GO:0016020 // GO:0006096 // GO:0055114 // GO:0016829 // GO:0031977 // GO:0005739 // GO:0009941 // GO:0016491 // GO:0009507 // GO:0020037 // GO:0008152 // GO:0004332 // GO:0003824 // GO:0009579 // GO:0009737 // GO:0006979 // GO:0006098 // GO:0046686 // GO:0004497 // GO:0022626 // GO:0009570 
CUST_51825_PI426222305
CUST_25160_PI426222305	GO:0009055 // GO:0012505 // GO:0006979 // GO:0004601 // GO:0055114 // GO:0046983 
CUST_26395_PI426222305	GO:0003677 // GO:0003723 // GO:0000398 // GO:0006355 // GO:0016607 // GO:0003676 // GO:0000160 // GO:0005681 // GO:0000166 // GO:0008380 
CUST_464_PI426222305
CUST_44217_PI426222305
CUST_14602_PI426222305
CUST_37718_PI426222305
CUST_51936_PI426222305
CUST_19624_PI426222305	GO:0003676 
CUST_25432_PI426222305	GO:0016020 // GO:0006097 // GO:0006739 // GO:0005777 // GO:0042742 // GO:0055114 // GO:0005507 // GO:0005829 // GO:0009651 // GO:0005739 // GO:0005886 // GO:0009507 // GO:0009055 // GO:0016616 // GO:0008152 // GO:0030488 // GO:0051287 // GO:0010043 // GO:0006536 // GO:0016831 // GO:0004450 // GO:0046686 // GO:0046872 // GO:0009536 // GO:0016429 
CUST_6959_PI426222305	GO:0016307 // GO:0016020 // GO:0003677 // GO:0005524 // GO:0008349 // GO:0016538 // GO:0016023 // GO:0012505 // GO:0042557 // GO:0005515 // GO:0015078 // GO:0016887 // GO:0035004 // GO:0009507 // GO:0010583 // GO:0008545 // GO:0051735 // GO:0005634 // GO:0007018 // GO:0007165 // GO:0016301 // GO:0005622 // GO:0016909 // GO:0015986 // GO:0008443 // GO:0006952 // GO:0033177 // GO:0009725 // GO:0003777 // GO:0051734 // GO:0004690 // GO:0004675 // GO:0045449 
CUST_21444_PI426222305	GO:0005667 // GO:0003700 
CUST_52692_PI426222305
CUST_9052_PI426222305
CUST_13624_PI426222305
CUST_50195_PI426222305	GO:0003824 // GO:0008535 // GO:0055114 // GO:0006825 // GO:0005507 // GO:0009790 // GO:0005743 // GO:0005739 
CUST_50012_PI426222305
CUST_33703_PI426222305	GO:0046872 // GO:0030001 // GO:0016491 
CUST_9978_PI426222305
CUST_37711_PI426222305	GO:0008152 // GO:0016853 // GO:0009686 // GO:0016829 // GO:0009685 // GO:0009536 // GO:0009740 // GO:0009507 
CUST_10489_PI426222305	GO:0015074 // GO:0006511 // GO:0004842 
CUST_35321_PI426222305	GO:0005840 // GO:0003723 // GO:0003677 // GO:0006412 
CUST_16994_PI426222305	GO:0012505 
CUST_22495_PI426222305	GO:0005840 // GO:0016020 // GO:0009897 // GO:0005524 // GO:0004629 // GO:0030001 // GO:0004713 // GO:0005515 // GO:0008237 // GO:0000166 // GO:0005576 // GO:0005975 // GO:0017111 // GO:0007242 // GO:0015992 // GO:0016887 // GO:0006810 // GO:0015908 // GO:0006468 // GO:0042626 // GO:0016469 // GO:0015245 // GO:0046872 // GO:0004674 // GO:0006508 // GO:0016820 // GO:0006412 // GO:0009536 
CUST_15852_PI426222305	GO:0005634 // GO:0005524 // GO:0005529 // GO:0006298 // GO:0030983 // GO:0045005 // GO:0003684 // GO:0017111 // GO:0009536 
CUST_7590_PI426222305	GO:0016307 // GO:0051735 // GO:0016301 // GO:0016538 // GO:0006468 // GO:0008443 // GO:0004713 // GO:0042557 // GO:0004674 // GO:0051734 // GO:0009507 // GO:0035004 
CUST_46230_PI426222305	GO:0009877 
CUST_40378_PI426222305
CUST_26635_PI426222305	GO:0006886 // GO:0005634 // GO:0006355 // GO:0030662 // GO:0016023 // GO:0003700 
CUST_15160_PI426222305	GO:0005739 // GO:0005737 // GO:0006282 
CUST_5187_PI426222305
CUST_30600_PI426222305	GO:0015986 // GO:0016469 // GO:0016491 
CUST_7613_PI426222305	GO:0003677 // GO:0005737 
CUST_47423_PI426222305
CUST_20370_PI426222305	GO:0016810 
CUST_36075_PI426222305	GO:0016020 // GO:0005774 // GO:0055085 // GO:0006546 // GO:0016021 // GO:0005739 // GO:0005215 // GO:0000325 
CUST_33064_PI426222305	GO:0006508 // GO:0006629 // GO:0004190 
CUST_43852_PI426222305
CUST_9633_PI426222305	GO:0016021 
CUST_29724_PI426222305	GO:0009055 
CUST_20710_PI426222305	GO:0010294 // GO:0010583 // GO:0046482 // GO:0008152 // GO:0016758 // GO:0035251 // GO:0003676 // GO:0009751 // GO:0050645 // GO:0008194 // GO:0016787 // GO:0005739 // GO:0009507 
CUST_42813_PI426222305	GO:0016020 // GO:0003779 // GO:0005634 // GO:0030528 // GO:0009902 // GO:0009707 // GO:0045449 // GO:0016772 // GO:0009536 // GO:0005351 // GO:0009507 
CUST_37056_PI426222305	GO:0005634 // GO:0007049 
CUST_49414_PI426222305
CUST_30469_PI426222305
CUST_21201_PI426222305
CUST_20653_PI426222305
CUST_48859_PI426222305
CUST_34297_PI426222305	GO:0005840 // GO:0005524 // GO:0005622 // GO:0006915 // GO:0005515 // GO:0006952 // GO:0007264 // GO:0017111 // GO:0006412 
CUST_11202_PI426222305	GO:0016020 // GO:0005840 // GO:0005783 // GO:0042335 // GO:0006970 // GO:0048868 // GO:0009416 // GO:0016023 // GO:0012505 // GO:0005739 // GO:0016747 // GO:0006633 // GO:0008610 // GO:0009611 // GO:0009913 // GO:0009826 // GO:0000038 // GO:0009409 // GO:0008415 // GO:0030497 // GO:0006508 // GO:0016210 // GO:0004197 // GO:0006412 // GO:0009536 // GO:0022626 
CUST_3945_PI426222305
CUST_52648_PI426222305
CUST_37732_PI426222305	GO:0008152 // GO:0016853 // GO:0009686 // GO:0016829 // GO:0009685 // GO:0009536 // GO:0009740 // GO:0009507 
CUST_2086_PI426222305	GO:0012505 // GO:0008234 // GO:0008233 // GO:0006508 // GO:0042802 // GO:0043086 // GO:0016023 // GO:0055114 // GO:0016491 
CUST_47094_PI426222305	GO:0016020 // GO:0016616 // GO:0008152 // GO:0051287 // GO:0055114 // GO:0006099 // GO:0004448 // GO:0030244 // GO:0005739 
CUST_11053_PI426222305
CUST_6896_PI426222305	GO:0003677 // GO:0003723 
CUST_44090_PI426222305	GO:0005840 // GO:0004553 // GO:0006412 // GO:0005975 // GO:0005739 
CUST_32577_PI426222305
CUST_32830_PI426222305	GO:0009116 // GO:0000151 // GO:0016567 // GO:0005488 // GO:0004842 
CUST_12980_PI426222305	GO:0016020 // GO:0005216 // GO:0009536 // GO:0006811 // GO:0009860 // GO:0005488 // GO:0005886 
CUST_20609_PI426222305	GO:0005840 // GO:0005524 // GO:0005622 // GO:0006915 // GO:0005515 // GO:0006952 // GO:0007264 // GO:0017111 // GO:0006412 
CUST_2967_PI426222305
CUST_16049_PI426222305
CUST_5806_PI426222305	GO:0005759 // GO:0009507 
CUST_32973_PI426222305
CUST_40896_PI426222305	GO:0016020 // GO:0005634 // GO:0006355 // GO:0005622 // GO:0005737 // GO:0006886 // GO:0042254 // GO:0006913 // GO:0005515 // GO:0007264 // GO:0008134 // GO:0015031 
CUST_46416_PI426222305	GO:0012505 
CUST_46996_PI426222305	GO:0009793 
CUST_8735_PI426222305
CUST_2708_PI426222305
CUST_13863_PI426222305
CUST_46225_PI426222305
CUST_32291_PI426222305	GO:0006979 // GO:0004601 // GO:0009081 // GO:0003824 // GO:0009507 
CUST_28576_PI426222305	GO:0005524 // GO:0008026 // GO:0003676 
CUST_23989_PI426222305	GO:0043725 // GO:0016020 // GO:0005737 // GO:0016836 // GO:0005618 // GO:0009536 // GO:0006633 // GO:0018810 // GO:0019171 // GO:0009507 
CUST_34851_PI426222305
CUST_17087_PI426222305	GO:0009965 // GO:0005737 // GO:0004521 // GO:0009058 // GO:0017148 // GO:0005515 // GO:0005507 // GO:0010586 // GO:0045087 // GO:0009055 // GO:0005985 // GO:0006979 // GO:0007140 // GO:0019827 // GO:0007275 // GO:0005731 // GO:0009733 // GO:0009616 // GO:0006370 // GO:0055114 // GO:0010218 // GO:0005829 // GO:0009561 // GO:0043565 // GO:0005739 // GO:0005634 // GO:0016246 // GO:0009850 // GO:0003676 // GO:0055046 // GO:0007143 // GO:0004601 // GO:0035195 // GO:0009793 // GO:0048366 
CUST_7821_PI426222305	GO:0006810 // GO:0006886 // GO:0005515 // GO:0030130 // GO:0030131 // GO:0016192 // GO:0009507 
CUST_18368_PI426222305	GO:0003684 // GO:0006281 // GO:0007062 // GO:0003993 // GO:0009790 // GO:0008080 // GO:0009553 
CUST_25944_PI426222305	GO:0046571 // GO:0005634 // GO:0003677 // GO:0016769 // GO:0009058 
CUST_11564_PI426222305	GO:0003723 // GO:0016023 
CUST_8491_PI426222305	GO:0003677 
CUST_11068_PI426222305	GO:0006457 // GO:0005634 // GO:0003677 // GO:0031072 
CUST_7237_PI426222305
CUST_51288_PI426222305	GO:0016020 // GO:0009624 // GO:0015706 // GO:0006857 // GO:0005507 // GO:0010447 // GO:0000166 // GO:0017111 // GO:0005886 // GO:0016491 // GO:0005215 
CUST_47930_PI426222305	GO:0009058 // GO:0003824 // GO:0005739 
CUST_26439_PI426222305	GO:0003677 // GO:0003723 // GO:0000398 // GO:0006355 // GO:0016607 // GO:0003676 // GO:0000160 // GO:0005681 // GO:0000166 // GO:0008380 
CUST_12614_PI426222305	GO:0009840 // GO:0006508 // GO:0004386 // GO:0009536 // GO:0009941 // GO:0009534 // GO:0003676 
CUST_14028_PI426222305
CUST_40594_PI426222305
CUST_15478_PI426222305
CUST_52088_PI426222305
CUST_7251_PI426222305
CUST_48287_PI426222305
CUST_13253_PI426222305
CUST_30394_PI426222305
CUST_14577_PI426222305	GO:0016020 // GO:0003677 // GO:0008417 // GO:0006486 // GO:0004386 // GO:0016868 // GO:0018392 // GO:0005794 // GO:0006487 // GO:0005739 // GO:0017083 
CUST_26525_PI426222305	GO:0006801 // GO:0016020 // GO:0005622 // GO:0006886 // GO:0046872 // GO:0006913 // GO:0005515 // GO:0007264 // GO:0005886 // GO:0015031 
CUST_45914_PI426222305	GO:0016020 // GO:0007165 // GO:0005488 
CUST_17611_PI426222305
CUST_31497_PI426222305	GO:0004622 // GO:0016787 // GO:0004091 // GO:0006355 // GO:0003700 
CUST_942_PI426222305	GO:0000166 // GO:0003676 
CUST_45194_PI426222305	GO:0043141 // GO:0004386 // GO:0008796 // GO:0016192 // GO:0009507 // GO:0008026 // GO:0003676 
CUST_36576_PI426222305	GO:0000781 // GO:0000723 
CUST_12745_PI426222305	GO:0016020 // GO:0009535 // GO:0008233 // GO:0005737 // GO:0006465 // GO:0006289 // GO:0045037 // GO:0005515 // GO:0004176 // GO:0009941 // GO:0016887 // GO:0005622 // GO:0009408 // GO:0006508 // GO:0019538 // GO:0006412 // GO:0009536 // GO:0005840 // GO:0003677 // GO:0005524 // GO:0009414 // GO:0006950 // GO:0009658 // GO:0000166 // GO:0017111 // GO:0016021 // GO:0005739 // GO:0009507 // GO:0009644 // GO:0042542 // GO:0004518 // GO:0003676 // GO:0005618 // GO:0009570 
CUST_10336_PI426222305	GO:0016020 // GO:0016310 // GO:0055085 // GO:0016301 // GO:0015238 // GO:0005737 // GO:0008026 // GO:0003676 // GO:0015297 
CUST_28298_PI426222305
CUST_9048_PI426222305	GO:0004765 // GO:0005975 // GO:0005739 // GO:0009536 
CUST_7990_PI426222305	GO:0009535 // GO:0019898 // GO:0009543 // GO:0009536 // GO:0015979 
CUST_6094_PI426222305
CUST_47382_PI426222305	GO:0016023 // GO:0042742 // GO:0016045 // GO:0004713 // GO:0010359 // GO:0007169 // GO:0005515 // GO:0004672 // GO:0043565 // GO:0003700 // GO:0005886 // GO:0005634 // GO:0006468 // GO:0004674 // GO:0004675 // GO:0045449 
CUST_37321_PI426222305	GO:0008152 // GO:0005576 
CUST_12520_PI426222305	GO:0009055 // GO:0005783 // GO:0016853 // GO:0034976 // GO:0048868 // GO:0016023 // GO:0055114 // GO:0022900 // GO:0009505 // GO:0046686 // GO:0005794 // GO:0030244 // GO:0009553 // GO:0005886 // GO:0009793 
CUST_32479_PI426222305
CUST_10638_PI426222305	GO:0006810 // GO:0016020 // GO:0009536 // GO:0005215 // GO:0009507 
CUST_37893_PI426222305	GO:0016020 // GO:0004713 // GO:0004674 // GO:0016998 // GO:0006468 // GO:0005739 // GO:0003824 
CUST_48771_PI426222305	GO:0016688 // GO:0009408 // GO:0055114 // GO:0006979 // GO:0046686 // GO:0005618 // GO:0004601 // GO:0005829 // GO:0009651 // GO:0042744 // GO:0005886 // GO:0009570 // GO:0009793 
CUST_5598_PI426222305	GO:0006457 // GO:0031072 // GO:0009536 // GO:0009507 
CUST_32974_PI426222305
CUST_9295_PI426222305
CUST_4930_PI426222305	GO:0005515 // GO:0003824 // GO:0003700 // GO:0045449 
CUST_44730_PI426222305
CUST_25412_PI426222305	GO:0019239 // GO:0005739 // GO:0009168 // GO:0005488 // GO:0016491 
CUST_52226_PI426222305
CUST_49491_PI426222305
CUST_21775_PI426222305
CUST_26880_PI426222305
CUST_35698_PI426222305
CUST_27868_PI426222305
CUST_27836_PI426222305
CUST_52429_PI426222305
CUST_44238_PI426222305
CUST_35944_PI426222305	GO:0016020 // GO:0006810 // GO:0006886 // GO:0005515 // GO:0006508 // GO:0004197 // GO:0009651 // GO:0006888 // GO:0016887 // GO:0005215 
CUST_30140_PI426222305	GO:0003677 // GO:0046983 
CUST_28380_PI426222305	GO:0004713 // GO:0004674 // GO:0006468 
CUST_22470_PI426222305	GO:0005840 // GO:0016020 // GO:0009897 // GO:0005524 // GO:0004629 // GO:0030001 // GO:0004713 // GO:0005515 // GO:0008237 // GO:0000166 // GO:0005576 // GO:0005975 // GO:0017111 // GO:0007242 // GO:0015992 // GO:0016887 // GO:0006810 // GO:0015908 // GO:0006468 // GO:0042626 // GO:0016469 // GO:0015245 // GO:0046872 // GO:0004674 // GO:0006508 // GO:0016820 // GO:0006412 // GO:0009536 
CUST_36976_PI426222305
CUST_11309_PI426222305
CUST_36196_PI426222305	GO:0005524 // GO:0005741 // GO:0015238 // GO:0031224 // GO:0005515 // GO:0000166 // GO:0005507 // GO:0016021 // GO:0004888 // GO:0017111 // GO:0015297 // GO:0045087 // GO:0016491 // GO:0006820 // GO:0055085 // GO:0008308 // GO:0007165 // GO:0006468 // GO:0003676 // GO:0006915 // GO:0016813 // GO:0046872 // GO:0004674 // GO:0006952 // GO:0016846 
CUST_352_PI426222305	GO:0016020 // GO:0003723 // GO:0006863 // GO:0005887 // GO:0005345 // GO:0016021 // GO:0015211 
CUST_52105_PI426222305
CUST_18427_PI426222305	GO:0009055 // GO:0050661 // GO:0006598 // GO:0005777 // GO:0055114 // GO:0016491 
CUST_50895_PI426222305	GO:0009664 // GO:0005618 
CUST_27509_PI426222305	GO:0005840 // GO:0006412 // GO:0022625 // GO:0006629 
CUST_44879_PI426222305	GO:0016020 // GO:0016759 // GO:0007165 // GO:0000271 // GO:0016760 // GO:0005794 // GO:0030244 // GO:0016021 // GO:0009536 
CUST_35824_PI426222305	GO:0005739 // GO:0005488 
CUST_18445_PI426222305
CUST_22569_PI426222305	GO:0045271 // GO:0005739 // GO:0016655 
CUST_47794_PI426222305	GO:0006099 // GO:0009414 // GO:0008964 // GO:0009651 // GO:0003824 
CUST_44946_PI426222305	GO:0030246 // GO:0008757 // GO:0016853 // GO:0008168 // GO:0019318 
CUST_17733_PI426222305
CUST_42855_PI426222305	GO:0016020 // GO:0055085 // GO:0006355 // GO:0005622 // GO:0006885 // GO:0006812 // GO:0010351 // GO:0015299 // GO:0016021 // GO:0015081 // GO:0003700 // GO:0006814 
CUST_21478_PI426222305
CUST_1415_PI426222305	GO:0016020 // GO:0005515 // GO:0055114 // GO:0016491 
CUST_43559_PI426222305
CUST_9546_PI426222305	GO:0005634 // GO:0008408 // GO:0003723 // GO:0005622 // GO:0006139 // GO:0003700 // GO:0003676 
CUST_26883_PI426222305	GO:0006979 // GO:0004713 // GO:0004674 // GO:0006468 // GO:0005739 
CUST_46426_PI426222305	GO:0004713 // GO:0004674 // GO:0005529 // GO:0006468 // GO:0005739 
CUST_42393_PI426222305	GO:0004713 // GO:0004674 // GO:0005515 // GO:0006468 
CUST_31443_PI426222305	GO:0004622 // GO:0016787 // GO:0004091 // GO:0006355 // GO:0003700 
CUST_21264_PI426222305
CUST_39466_PI426222305
CUST_25747_PI426222305	GO:0016567 // GO:0005488 // GO:0004842 // GO:0009266 // GO:0009737 // GO:0000151 // GO:0009651 // GO:0004723 
CUST_15277_PI426222305	GO:0005634 // GO:0005515 // GO:0005739 // GO:0030029 
CUST_47121_PI426222305	GO:0005634 // GO:0003677 // GO:0005783 // GO:0009860 // GO:0012505 // GO:0009505 // GO:0005618 // GO:0005794 // GO:0045449 // GO:0042545 
CUST_35113_PI426222305	GO:0003677 // GO:0005515 // GO:0006355 
CUST_43911_PI426222305	GO:0016233 // GO:0000784 // GO:0003676 
CUST_43092_PI426222305
CUST_42547_PI426222305	GO:0008152 // GO:0048825 // GO:0003824 // GO:0005737 // GO:0048364 // GO:0009723 // GO:0048467 // GO:0046872 // GO:0009684 // GO:0016846 // GO:0016740 // GO:0048366 // GO:0010087 
CUST_34352_PI426222305
CUST_36239_PI426222305	GO:0003677 // GO:0006572 // GO:0006355 // GO:0055114 // GO:0046983 // GO:0043565 // GO:0045449 // GO:0006570 // GO:0003700 // GO:0006559 
CUST_33399_PI426222305	GO:0055114 // GO:0003676 // GO:0016491 
CUST_27012_PI426222305	GO:0007165 // GO:0006499 // GO:0005622 // GO:0005886 
CUST_38848_PI426222305
CUST_32297_PI426222305	GO:0007018 // GO:0005875 // GO:0003777 
CUST_31935_PI426222305
CUST_46415_PI426222305	GO:0009055 // GO:0012505 // GO:0016023 // GO:0055114 
CUST_28816_PI426222305	GO:0019538 
CUST_11673_PI426222305
CUST_23204_PI426222305	GO:0005840 // GO:0016307 // GO:0016310 // GO:0009741 // GO:0016538 // GO:0005737 // GO:0004713 // GO:0042557 // GO:0004672 // GO:0035004 // GO:0051735 // GO:0009826 // GO:0005634 // GO:0004712 // GO:0007165 // GO:0009506 // GO:0016301 // GO:0006468 // GO:0048364 // GO:0009850 // GO:0008443 // GO:0004674 // GO:0006412 // GO:0051734 
CUST_1609_PI426222305	GO:0016307 // GO:0008349 // GO:0016538 // GO:0004716 // GO:0012505 // GO:0004713 // GO:0042557 // GO:0004714 // GO:0035004 // GO:0051735 // GO:0008545 // GO:0005529 // GO:0004689 // GO:0008338 // GO:0016301 // GO:0016909 // GO:0006468 // GO:0004697 // GO:0004710 // GO:0008443 // GO:0004674 // GO:0004692 // GO:0051734 // GO:0004675 
CUST_49330_PI426222305
CUST_2807_PI426222305	GO:0009611 // GO:0009835 // GO:0016769 // GO:0009733 // GO:0009612 // GO:0006468 // GO:0009753 // GO:0009723 // GO:0009693 // GO:0004713 // GO:0004674 // GO:0009058 // GO:0005515 // GO:0008483 // GO:0030170 
CUST_18338_PI426222305	GO:0005840 // GO:0005515 // GO:0006412 
CUST_6483_PI426222305
CUST_47546_PI426222305	GO:0016020 // GO:0009414 // GO:0015399 // GO:0015172 // GO:0005887 // GO:0016021 // GO:0005739 // GO:0015800 // GO:0015802 // GO:0015175 // GO:0015174 // GO:0005488 // GO:0015809 // GO:0006865 // GO:0005905 // GO:0015804 // GO:0005198 // GO:0015171 
CUST_8591_PI426222305
CUST_12800_PI426222305	GO:0009058 // GO:0006950 
CUST_9408_PI426222305	GO:0003723 // GO:0008565 // GO:0003824 // GO:0005488 // GO:0046872 // GO:0005730 // GO:0006508 // GO:0005743 // GO:0016071 // GO:0015031 // GO:0006278 
CUST_9860_PI426222305
CUST_38498_PI426222305	GO:0016307 // GO:0008349 // GO:0016538 // GO:0004716 // GO:0004713 // GO:0009058 // GO:0005515 // GO:0042557 // GO:0004672 // GO:0004683 // GO:0005886 // GO:0004714 // GO:0035004 // GO:0008545 // GO:0051735 // GO:0004689 // GO:0008338 // GO:0006499 // GO:0016301 // GO:0016909 // GO:0006468 // GO:0004697 // GO:0004710 // GO:0008443 // GO:0004674 // GO:0004692 // GO:0051734 // GO:0004675 // GO:0004723 
CUST_24064_PI426222305
CUST_37632_PI426222305
CUST_51014_PI426222305
CUST_41823_PI426222305	GO:0016020 // GO:0005634 // GO:0003677 // GO:0008152 // GO:0004872 // GO:0003702 // GO:0005773 // GO:0012505 // GO:0006354 // GO:0016021 
CUST_14203_PI426222305	GO:0005783 // GO:0006486 // GO:0016757 // GO:0009536 // GO:0016023 
CUST_664_PI426222305
CUST_46609_PI426222305
CUST_30848_PI426222305
CUST_24046_PI426222305	GO:0006397 // GO:0003723 // GO:0005634 // GO:0010093 
CUST_16747_PI426222305	GO:0007275 
CUST_22935_PI426222305
CUST_37387_PI426222305	GO:0016651 // GO:0005743 // GO:0003824 // GO:0055114 
CUST_51727_PI426222305	GO:0009055 // GO:0020037 // GO:0004497 // GO:0055114 
CUST_33272_PI426222305	GO:0012505 // GO:0008194 // GO:0016757 // GO:0008152 // GO:0016758 // GO:0050505 // GO:0003676 
CUST_2735_PI426222305
CUST_2608_PI426222305
CUST_24857_PI426222305	GO:0003677 // GO:0005524 // GO:0005529 // GO:0006468 // GO:0016023 // GO:0005737 // GO:0055114 // GO:0003676 // GO:0006915 // GO:0006979 // GO:0004713 // GO:0004674 // GO:0005515 // GO:0006418 // GO:0006952 // GO:0004812 
CUST_48398_PI426222305	GO:0009507 
CUST_33279_PI426222305	GO:0016616 // GO:0046168 // GO:0051287 // GO:0005737 // GO:0004367 // GO:0042803 // GO:0055114 // GO:0006072 // GO:0009507 // GO:0050662 
CUST_33135_PI426222305	GO:0005488 // GO:0006629 
CUST_1888_PI426222305
CUST_46441_PI426222305
CUST_41509_PI426222305	GO:0003677 // GO:0005524 // GO:0006270 // GO:0003824 // GO:0004722 // GO:0008287 // GO:0006470 // GO:0008094 // GO:0005739 
CUST_1853_PI426222305
CUST_8231_PI426222305
CUST_9301_PI426222305
CUST_31118_PI426222305
CUST_44489_PI426222305
CUST_2065_PI426222305	GO:0006807 // GO:0019028 // GO:0016301 // GO:0005198 
CUST_17706_PI426222305
CUST_38970_PI426222305	GO:0005506 // GO:0055114 // GO:0017000 // GO:0003676 // GO:0009058 // GO:0016706 // GO:0000166 // GO:0016216 // GO:0016491 
CUST_21660_PI426222305
CUST_36179_PI426222305	GO:0009055 // GO:0005975 
CUST_30636_PI426222305	GO:0016020 // GO:0009535 // GO:0006950 // GO:0009536 // GO:0009941 // GO:0070417 // GO:0042631 // GO:0009737 
CUST_46047_PI426222305	GO:0003677 // GO:0005634 // GO:0006355 // GO:0045449 // GO:0003700 // GO:0009737 
CUST_18278_PI426222305	GO:0006396 // GO:0012505 // GO:0003723 // GO:0016023 // GO:0005773 
CUST_49673_PI426222305
CUST_18051_PI426222305	GO:0012505 // GO:0016020 // GO:0009664 // GO:0009826 // GO:0005515 // GO:0005618 // GO:0005576 
CUST_46816_PI426222305	GO:0004713 // GO:0004674 // GO:0016597 // GO:0006468 
CUST_36917_PI426222305	GO:0008138 // GO:0006470 // GO:0004725 
CUST_14358_PI426222305	GO:0006508 // GO:0005886 // GO:0031225 // GO:0004190 
CUST_10605_PI426222305	GO:0008152 // GO:0016597 // GO:0007165 // GO:0009651 // GO:0004871 
CUST_23670_PI426222305	GO:0006810 // GO:0005515 // GO:0005794 
CUST_13059_PI426222305	GO:0000166 // GO:0009536 
CUST_50415_PI426222305	GO:0012505 // GO:0009505 // GO:0005507 // GO:0016023 // GO:0008447 // GO:0055114 // GO:0016491 
CUST_44461_PI426222305
CUST_26009_PI426222305	GO:0005634 // GO:0005515 // GO:0009414 // GO:0000151 // GO:0016567 // GO:0003676 // GO:0004842 
CUST_26200_PI426222305	GO:0008152 // GO:0016787 // GO:0009536 // GO:0003824 // GO:0009941 // GO:0009570 
CUST_28682_PI426222305
CUST_20868_PI426222305	GO:0005759 // GO:0004148 // GO:0005874 // GO:0050660 // GO:0009416 // GO:0004722 // GO:0005737 // GO:0055114 // GO:0008287 // GO:0005747 // GO:0005507 // GO:0006470 // GO:0005739 // GO:0016491 // GO:0009507 // GO:0015036 // GO:0007018 // GO:0051258 // GO:0022900 // GO:0046686 // GO:0005198 
CUST_17137_PI426222305	GO:0009094 // GO:0016597 // GO:0006571 // GO:0005829 // GO:0009536 // GO:0009507 
CUST_45486_PI426222305
CUST_19680_PI426222305
CUST_11721_PI426222305	GO:0009055 // GO:0016020 // GO:0012505 // GO:0019201 
CUST_28956_PI426222305	GO:0003677 // GO:0005524 // GO:0005529 // GO:0006468 // GO:0016023 // GO:0005737 // GO:0055114 // GO:0003676 // GO:0006915 // GO:0006979 // GO:0004713 // GO:0004674 // GO:0005515 // GO:0006418 // GO:0006952 // GO:0004812 
CUST_42662_PI426222305
CUST_16453_PI426222305
CUST_4008_PI426222305
CUST_10806_PI426222305
CUST_2293_PI426222305	GO:0008152 // GO:0019408 // GO:0008360 // GO:0016765 // GO:0009252 // GO:0043169 // GO:0051301 // GO:0005975 // GO:0005739 // GO:0009536 // GO:0009507 
CUST_6265_PI426222305
CUST_28872_PI426222305	GO:0005488 
CUST_28900_PI426222305	GO:0005634 // GO:0004527 // GO:0005622 // GO:0042578 // GO:0003700 // GO:0003676 
CUST_436_PI426222305
CUST_13164_PI426222305	GO:0005840 // GO:0003723 // GO:0003677 // GO:0006281 // GO:0006351 // GO:0046983 // GO:0003899 // GO:0006350 // GO:0006354 // GO:0006412 // GO:0009295 // GO:0009507 
CUST_35051_PI426222305	GO:0016023 // GO:0031225 
CUST_20991_PI426222305
CUST_6463_PI426222305
CUST_27268_PI426222305	GO:0016020 // GO:0004713 // GO:0005249 // GO:0006813 // GO:0005634 // GO:0004674 // GO:0006468 // GO:0005543 
CUST_41171_PI426222305
CUST_30332_PI426222305
CUST_27471_PI426222305
CUST_19149_PI426222305	GO:0004055 // GO:0006526 // GO:0005737 // GO:0009570 
CUST_44635_PI426222305
CUST_38462_PI426222305
CUST_17744_PI426222305
CUST_13105_PI426222305	GO:0016020 // GO:0045489 // GO:0016023 // GO:0012505 // GO:0035252 // GO:0005515 // GO:0009651 // GO:0016021 // GO:0016491 // GO:0004872 // GO:0046914 // GO:0003824 // GO:0009744 // GO:0006464 // GO:0016757 // GO:0005794 // GO:0009725 
CUST_51099_PI426222305
CUST_26465_PI426222305
CUST_44171_PI426222305	GO:0006952 // GO:0006915 
CUST_37897_PI426222305	GO:0009055 // GO:0016020 // GO:0006810 // GO:0005634 // GO:0055114 // GO:0006412 // GO:0003700 // GO:0005215 
CUST_32526_PI426222305
CUST_24458_PI426222305	GO:0003677 // GO:0005634 // GO:0009733 // GO:0010154 // GO:0006869 // GO:0006355 // GO:0009734 // GO:0055114 // GO:0046983 // GO:0008289 // GO:0009908 // GO:0043565 // GO:0009725 // GO:0009536 // GO:0045449 // GO:0003700 
CUST_43383_PI426222305	GO:0008152 // GO:0016758 // GO:0008235 // GO:0016481 // GO:0009926 // GO:0004177 // GO:0016787 // GO:0006508 // GO:0009987 // GO:0005886 // GO:0016491 
CUST_39118_PI426222305	GO:0016020 // GO:0015238 // GO:0015297 
CUST_18379_PI426222305	GO:0008233 // GO:0042802 // GO:0016023 // GO:0004722 // GO:0004190 // GO:0012505 // GO:0008287 // GO:0006508 // GO:0043086 // GO:0016021 // GO:0006470 // GO:0016740 
CUST_12369_PI426222305	GO:0005484 // GO:0016020 // GO:0006886 // GO:0030140 // GO:0005515 // GO:0005802 // GO:0006944 // GO:0016192 
CUST_38121_PI426222305	GO:0016020 // GO:0016023 // GO:0009306 // GO:0046923 // GO:0016021 // GO:0015450 // GO:0009651 // GO:0005739 // GO:0015031 // GO:0005886 // GO:0016887 
CUST_38089_PI426222305
CUST_11488_PI426222305
CUST_19619_PI426222305	GO:0004713 // GO:0009058 // GO:0005829 // GO:0004672 // GO:0009941 // GO:0009507 // GO:0008299 // GO:0016779 // GO:0006468 // GO:0019252 // GO:0009744 // GO:0008415 // GO:0005978 // GO:0004674 // GO:0030244 // GO:0009536 // GO:0006629 // GO:0009570 
CUST_22283_PI426222305	GO:0016787 // GO:0006725 // GO:0003824 
CUST_8722_PI426222305	GO:0005634 // GO:0003677 // GO:0016042 // GO:0004623 // GO:0006644 // GO:0009651 // GO:0005886 // GO:0009507 
CUST_7252_PI426222305	GO:0012505 // GO:0016829 // GO:0008152 // GO:0016491 
CUST_49449_PI426222305
CUST_40766_PI426222305
CUST_24555_PI426222305	GO:0006281 // GO:0005524 // GO:0006468 // GO:0004713 // GO:0004674 // GO:0019538 // GO:0009378 // GO:0000166 // GO:0017111 // GO:0006310 // GO:0016887 
CUST_13813_PI426222305	GO:0016310 // GO:0009620 // GO:0009861 // GO:0009416 // GO:0005737 // GO:0007243 // GO:0006972 // GO:0004713 // GO:0005875 // GO:0007242 // GO:0004707 // GO:0007018 // GO:0005634 // GO:0007165 // GO:0016301 // GO:0009862 // GO:0009409 // GO:0009190 // GO:0006468 // GO:0080026 // GO:0009737 // GO:0004691 // GO:0016849 // GO:0004674 // GO:0008603 // GO:0003777 // GO:0009868 // GO:0042539 
CUST_34161_PI426222305	GO:0003723 // GO:0008152 // GO:0006370 // GO:0005622 // GO:0008080 // GO:0004540 
CUST_26030_PI426222305	GO:0006820 // GO:0008308 // GO:0005741 
CUST_19971_PI426222305
CUST_37746_PI426222305	GO:0003677 // GO:0005634 // GO:0030528 // GO:0045449 // GO:0003700 
CUST_52472_PI426222305
CUST_12355_PI426222305	GO:0016020 // GO:0006468 // GO:0006811 // GO:0004190 // GO:0008235 // GO:0004713 // GO:0004674 // GO:0006508 // GO:0004177 // GO:0016787 // GO:0005216 // GO:0009987 // GO:0009570 
CUST_40432_PI426222305
CUST_20753_PI426222305
CUST_26641_PI426222305	GO:0005634 // GO:0003677 // GO:0006631 // GO:0016740 // GO:0045449 // GO:0003700 // GO:0016491 // GO:0050662 
CUST_24471_PI426222305
CUST_34186_PI426222305	GO:0009055 // GO:0006598 // GO:0043826 // GO:0003993 // GO:0005777 // GO:0055114 // GO:0004842 // GO:0006464 // GO:0051341 // GO:0016491 
CUST_25099_PI426222305
CUST_3659_PI426222305
CUST_41781_PI426222305	GO:0009845 // GO:0048527 // GO:0005886 
CUST_46862_PI426222305	GO:0005515 // GO:0000151 // GO:0016567 // GO:0004842 
CUST_38656_PI426222305
CUST_35914_PI426222305
CUST_2823_PI426222305	GO:0008287 // GO:0003677 // GO:0016757 // GO:0009058 // GO:0031072 // GO:0005794 // GO:0006470 // GO:0004722 
CUST_11800_PI426222305
CUST_42991_PI426222305	GO:0016705 // GO:0016706 // GO:0019538 // GO:0005506 // GO:0055114 // GO:0009055 // GO:0012505 // GO:0006979 // GO:0020037 // GO:0004601 
CUST_29898_PI426222305
CUST_48461_PI426222305
CUST_9341_PI426222305	GO:0016020 // GO:0046470 // GO:0016616 // GO:0005634 // GO:0015936 // GO:0006904 // GO:0016023 // GO:0055114 // GO:0046983 // GO:0004630 // GO:0005829 // GO:0016021 // GO:0050662 // GO:0006629 // GO:0006887 
CUST_9419_PI426222305	GO:0005634 // GO:0030528 // GO:0045449 // GO:0003700 
CUST_7079_PI426222305
CUST_2583_PI426222305
CUST_21511_PI426222305	GO:0005634 // GO:0003677 // GO:0005622 // GO:0045449 // GO:0003676 
CUST_12479_PI426222305	GO:0005634 // GO:0016787 // GO:0006281 // GO:0030528 // GO:0009394 // GO:0046080 // GO:0004170 
CUST_8979_PI426222305
CUST_50359_PI426222305
CUST_49742_PI426222305
CUST_45998_PI426222305	GO:0009657 // GO:0009536 // GO:0005739 // GO:0002103 // GO:0009507 
CUST_44395_PI426222305
CUST_8438_PI426222305
CUST_5046_PI426222305
CUST_47581_PI426222305
CUST_34452_PI426222305	GO:0005634 // GO:0003677 // GO:0003700 // GO:0045449 
CUST_16380_PI426222305
CUST_46318_PI426222305	GO:0015036 // GO:0005794 // GO:0005739 // GO:0009536 // GO:0055114 
CUST_5893_PI426222305	GO:0005634 // GO:0009733 // GO:0003700 // GO:0046983 
CUST_2082_PI426222305	GO:0005634 // GO:0003723 // GO:0005524 // GO:0006334 // GO:0006468 // GO:0006904 // GO:0006915 // GO:0005515 // GO:0004674 // GO:0006952 // GO:0016021 // GO:0017111 
CUST_7379_PI426222305	GO:0012505 // GO:0016020 // GO:0046872 // GO:0016023 
CUST_8623_PI426222305
CUST_42344_PI426222305
CUST_20804_PI426222305
CUST_5414_PI426222305	GO:0000182 // GO:0006355 // GO:0030528 // GO:0003702 // GO:0006352 // GO:0006413 // GO:0005515 // GO:0009527 // GO:0005667 // GO:0009536 // GO:0003700 
CUST_43533_PI426222305
CUST_18219_PI426222305	GO:0006810 // GO:0016020 // GO:0003677 // GO:0005634 // GO:0005524 // GO:0042626 // GO:0046983 // GO:0016021 // GO:0043565 // GO:0045449 // GO:0003700 // GO:0005886 // GO:0016887 
CUST_2388_PI426222305	GO:0005515 // GO:0019538 // GO:0006950 
CUST_19577_PI426222305	GO:0005840 // GO:0046872 // GO:0015934 // GO:0006412 
CUST_51224_PI426222305
CUST_43938_PI426222305	GO:0016020 // GO:0006457 // GO:0065002 // GO:0005524 // GO:0031072 // GO:0016887 
CUST_48190_PI426222305	GO:0016020 // GO:0007155 
CUST_19983_PI426222305	GO:0042389 // GO:0009535 // GO:0009414 // GO:0042538 // GO:0016215 // GO:0009579 // GO:0009688 // GO:0009536 // GO:0010114 // GO:0009570 
CUST_48425_PI426222305	GO:0005488 
CUST_14595_PI426222305	GO:0005634 // GO:0003677 // GO:0006334 // GO:0006096 // GO:0016481 // GO:0009536 // GO:0005886 // GO:0000786 // GO:0016491 
CUST_50898_PI426222305
CUST_35293_PI426222305
CUST_29827_PI426222305	GO:0009414 // GO:0006869 // GO:0016023 // GO:0009737 // GO:0008289 // GO:0012505 // GO:0009505 // GO:0005618 // GO:0012501 // GO:0005886 
CUST_2785_PI426222305	GO:0019239 // GO:0008152 // GO:0016758 // GO:0009168 
CUST_40491_PI426222305	GO:0050832 // GO:0005634 // GO:0003677 // GO:0016787 // GO:0042742 // GO:0003700 // GO:0045449 // GO:0009507 
CUST_13401_PI426222305
CUST_791_PI426222305
CUST_6069_PI426222305
CUST_27369_PI426222305
CUST_6825_PI426222305	GO:0080008 // GO:0006508 // GO:0000166 // GO:0003676 
CUST_50540_PI426222305
CUST_36402_PI426222305	GO:0051015 // GO:0016020 // GO:0030048 // GO:0010091 // GO:0003774 // GO:0003964 // GO:0004713 // GO:0005515 // GO:0009791 // GO:0004871 // GO:0006265 // GO:0016887 // GO:0007165 // GO:0051646 // GO:0006468 // GO:0005694 // GO:0006508 // GO:0004197 // GO:0016459 // GO:0008483 // GO:0000146 // GO:0009536 // GO:0005215 // GO:0003723 // GO:0003917 // GO:0010154 // GO:0005524 // GO:0006950 // GO:0060151 // GO:0005777 // GO:0016049 // GO:0048767 // GO:0016192 // GO:0012505 // GO:0017111 // GO:0016021 // GO:0005739 // GO:0005886 // GO:0016461 // GO:0009507 // GO:0006810 // GO:0004518 // GO:0003676 // GO:0005773 // GO:0003779 // GO:0051645 // GO:0004674 // GO:0006535 // GO:0051301 // GO:0006278 
CUST_48514_PI426222305	GO:0010089 // GO:0003677 // GO:0005515 // GO:0007275 // GO:0016564 // GO:0045449 // GO:0003700 
CUST_33410_PI426222305
CUST_5540_PI426222305	GO:0005667 // GO:0006355 // GO:0003700 
CUST_1301_PI426222305	GO:0016020 // GO:0030001 // GO:0015706 // GO:0009705 // GO:0004437 // GO:0006821 // GO:0005515 // GO:0016021 // GO:0005886 // GO:0016887 // GO:0015112 // GO:0055085 // GO:0005247 // GO:0005622 // GO:0003824 // GO:0010167 // GO:0046872 // GO:0005216 // GO:0006508 // GO:0004197 
CUST_49345_PI426222305	GO:0009733 // GO:0042742 // GO:0005737 // GO:0006021 // GO:0008654 // GO:0009791 // GO:0005515 // GO:0016021 // GO:0015380 // GO:0006820 // GO:0050832 // GO:0009644 // GO:0010264 // GO:0016036 // GO:0008152 // GO:0016853 // GO:0051607 // GO:0003824 // GO:0005488 // GO:0042542 // GO:0009408 
CUST_49687_PI426222305	GO:0006396 // GO:0006397 // GO:0005840 // GO:0003723 // GO:0005634 // GO:0005622 // GO:0005730 // GO:0006412 // GO:0004866 // GO:0005886 // GO:0016887 
CUST_48964_PI426222305	GO:0005634 // GO:0006281 // GO:0007165 // GO:0005622 // GO:0005737 // GO:0003676 // GO:0006915 // GO:0031224 // GO:0005515 // GO:0000166 // GO:0004888 // GO:0045087 // GO:0009507 
CUST_29850_PI426222305
CUST_13044_PI426222305	GO:0005794 // GO:0030244 // GO:0005622 // GO:0043565 // GO:0005739 
CUST_38428_PI426222305
CUST_3753_PI426222305	GO:0008152 // GO:0005622 // GO:0003824 // GO:0003676 // GO:0009536 // GO:0004866 // GO:0009507 // GO:0009570 
CUST_40898_PI426222305
CUST_31532_PI426222305
CUST_14137_PI426222305
CUST_16305_PI426222305	GO:0005515 // GO:0016023 
CUST_49439_PI426222305
CUST_45014_PI426222305
CUST_39465_PI426222305	GO:0016020 // GO:0006810 // GO:0006821 // GO:0008517 // GO:0005247 // GO:0005739 // GO:0016023 // GO:0009941 // GO:0005215 
CUST_50133_PI426222305	GO:0016020 // GO:0006857 // GO:0005886 // GO:0005215 
CUST_40285_PI426222305
CUST_34706_PI426222305	GO:0016023 // GO:0006629 // GO:0016788 
CUST_14782_PI426222305
CUST_37623_PI426222305	GO:0005840 // GO:0016020 // GO:0016023 // GO:0055114 // GO:0012505 // GO:0004713 // GO:0016787 // GO:0005829 // GO:0004672 // GO:0004888 // GO:0005886 // GO:0016491 // GO:0006810 // GO:0005634 // GO:0019199 // GO:0005529 // GO:0016301 // GO:0006468 // GO:0003676 // GO:0046777 // GO:0005773 // GO:0046872 // GO:0030246 // GO:0006508 // GO:0004674 // GO:0006412 // GO:0048544 // GO:0034613 // GO:0004675 // GO:0005215 
CUST_44695_PI426222305	GO:0005663 // GO:0003677 // GO:0005634 // GO:0005524 // GO:0006281 // GO:0006260 // GO:0000166 // GO:0017111 // GO:0009536 // GO:0007049 
CUST_16648_PI426222305	GO:0003723 
CUST_1688_PI426222305	GO:0006568 // GO:0007275 // GO:0009411 // GO:0009536 // GO:0003824 // GO:0040007 // GO:0009507 
CUST_37335_PI426222305
CUST_11642_PI426222305
CUST_51300_PI426222305
CUST_33077_PI426222305
CUST_28935_PI426222305
CUST_51138_PI426222305
CUST_23535_PI426222305	GO:0009055 // GO:0016020 // GO:0006810 // GO:0005634 // GO:0005506 // GO:0055114 // GO:0005507 // GO:0005215 
CUST_50279_PI426222305
CUST_35251_PI426222305	GO:0015986 // GO:0045263 // GO:0015078 // GO:0005739 
CUST_24334_PI426222305	GO:0009693 // GO:0009815 // GO:0009620 // GO:0005506 // GO:0055114 // GO:0016491 
CUST_44743_PI426222305	GO:0005840 // GO:0003723 // GO:0015935 // GO:0005773 // GO:0005618 // GO:0006412 // GO:0022627 // GO:0005886 // GO:0022626 // GO:0009507 
CUST_35318_PI426222305	GO:0005488 // GO:0019113 
CUST_51665_PI426222305	GO:0055085 // GO:0003723 // GO:0000966 // GO:0004386 // GO:0005488 // GO:0003676 // GO:0016021 // GO:0005739 // GO:0005215 
CUST_49519_PI426222305	GO:0015232 // GO:0016020 // GO:0003723 // GO:0017004 // GO:0008535 // GO:0016023 // GO:0003964 // GO:0006754 // GO:0004713 // GO:0005515 // GO:0004672 // GO:0016021 // GO:0015662 // GO:0006468 // GO:0008219 // GO:0016469 // GO:0004190 // GO:0015986 // GO:0007155 // GO:0004674 // GO:0006508 // GO:0009536 // GO:0006278 
CUST_16137_PI426222305
CUST_44676_PI426222305	GO:0006886 // GO:0016020 // GO:0005488 
CUST_7233_PI426222305
CUST_86_PI426222305
CUST_8503_PI426222305
CUST_52124_PI426222305
CUST_37935_PI426222305
CUST_36347_PI426222305	GO:0005524 // GO:0017111 // GO:0016023 
CUST_32262_PI426222305	GO:0016020 // GO:0009536 
CUST_2874_PI426222305	GO:0016020 // GO:0003677 // GO:0005783 // GO:0015238 // GO:0055114 // GO:0046983 // GO:0015297 // GO:0005886 // GO:0009507 // GO:0016491 // GO:0006810 // GO:0048513 // GO:0004691 // GO:0006979 // GO:0016757 // GO:0005618 // GO:0008603 // GO:0009536 // GO:0045449 // GO:0005215 // GO:0003723 // GO:0003824 // GO:0006614 // GO:0005576 // GO:0017111 // GO:0016818 // GO:0005525 
CUST_335_PI426222305
CUST_10125_PI426222305	GO:0005634 // GO:0008168 // GO:0006468 // GO:0000775 // GO:0003676 // GO:0004713 // GO:0004674 // GO:0004672 // GO:0005819 // GO:0032259 // GO:0016572 
CUST_33092_PI426222305	GO:0016020 // GO:0016051 // GO:0019898 // GO:0006260 // GO:0010118 // GO:0016023 // GO:0016791 // GO:0008026 // GO:0005507 // GO:0044237 // GO:0051707 // GO:0016887 // GO:0006457 // GO:0009055 // GO:0009611 // GO:0020037 // GO:0008152 // GO:0005622 // GO:0009624 // GO:0006098 // GO:0008517 // GO:0004497 // GO:0009536 // GO:0043190 // GO:0015979 // GO:0003677 // GO:0005524 // GO:0009414 // GO:0006950 // GO:0016758 // GO:0055114 // GO:0012505 // GO:0006511 // GO:0000166 // GO:0016021 // GO:0009651 // GO:0005886 // GO:0016491 // GO:0010583 // GO:0006810 // GO:0055085 // GO:0042626 // GO:0003676 // GO:0050661 // GO:0015431 // GO:0005774 // GO:0046872 // GO:0051082 // GO:0000325 // GO:0050662 
CUST_43870_PI426222305	GO:0016020 // GO:0005515 // GO:0016192 
CUST_30303_PI426222305	GO:0008289 // GO:0016020 // GO:0012505 // GO:0006869 // GO:0009793 
CUST_28359_PI426222305
CUST_48352_PI426222305
CUST_1616_PI426222305
CUST_42765_PI426222305	GO:0016020 // GO:0003779 // GO:0005634 // GO:0030528 // GO:0009902 // GO:0009707 // GO:0045449 // GO:0016772 // GO:0009536 // GO:0005351 // GO:0009507 
CUST_44755_PI426222305
CUST_37651_PI426222305
CUST_6762_PI426222305
CUST_41192_PI426222305
CUST_45990_PI426222305	GO:0020037 // GO:0004497 // GO:0005739 // GO:0055114 // GO:0005886 
CUST_34663_PI426222305
CUST_38630_PI426222305	GO:0005783 // GO:0016023 // GO:0005886 
CUST_16426_PI426222305
CUST_8617_PI426222305
CUST_31165_PI426222305
CUST_26393_PI426222305
CUST_45739_PI426222305
CUST_3371_PI426222305	GO:0006306 
CUST_22065_PI426222305	GO:0016020 // GO:0016021 
CUST_26357_PI426222305	GO:0007623 // GO:0003677 // GO:0005634 // GO:0009414 // GO:0009409 // GO:0006355 // GO:0010371 // GO:0016049 // GO:0016563 // GO:0009737 // GO:0043565 // GO:0009651 // GO:0003700 // GO:0009507 // GO:0009631 
CUST_21995_PI426222305	GO:0005515 
CUST_17257_PI426222305	GO:0009986 // GO:0009414 // GO:0009409 // GO:0009651 // GO:0009408 // GO:0005773 
CUST_19023_PI426222305	GO:0005524 // GO:0005741 // GO:0015238 // GO:0031224 // GO:0005515 // GO:0000166 // GO:0005507 // GO:0016021 // GO:0004888 // GO:0017111 // GO:0015297 // GO:0045087 // GO:0016491 // GO:0006820 // GO:0055085 // GO:0008308 // GO:0007165 // GO:0006468 // GO:0003676 // GO:0006915 // GO:0016813 // GO:0046872 // GO:0004674 // GO:0006952 // GO:0016846 
CUST_39892_PI426222305	GO:0046872 // GO:0005634 // GO:0005739 // GO:0009507 
CUST_30604_PI426222305	GO:0005351 // GO:0051536 // GO:0016226 // GO:0005618 // GO:0004857 // GO:0005198 // GO:0009536 // GO:0009507 // GO:0009570 // GO:0042545 
CUST_5640_PI426222305
CUST_4433_PI426222305	GO:0005634 // GO:0006281 // GO:0003746 // GO:0006414 // GO:0005737 // GO:0005773 // GO:0046686 // GO:0005730 // GO:0009378 // GO:0006412 // GO:0005525 // GO:0005739 // GO:0006310 // GO:0005886 // GO:0009507 
CUST_4683_PI426222305
CUST_38811_PI426222305
CUST_5300_PI426222305	GO:0006886 // GO:0005515 // GO:0005083 // GO:0005488 // GO:0016192 // GO:0009793 
CUST_48260_PI426222305	GO:0006810 // GO:0009624 // GO:0009744 // GO:0007033 // GO:0009749 // GO:0016021 // GO:0009536 // GO:0009553 // GO:0005886 // GO:0015297 // GO:0010109 // GO:0009507 // GO:0015712 // GO:0005215 
CUST_13756_PI426222305
CUST_4404_PI426222305	GO:0016567 // GO:0051246 // GO:0004842 
CUST_2469_PI426222305	GO:0009055 // GO:0012505 // GO:0006979 // GO:0050832 // GO:0004601 // GO:0055114 
CUST_5757_PI426222305	GO:0080008 // GO:0005634 // GO:0003677 // GO:0006284 // GO:0000785 // GO:0006355 // GO:0003824 
CUST_51950_PI426222305
CUST_50221_PI426222305	GO:0009535 // GO:0019684 // GO:0009941 // GO:0009536 // GO:0005488 
CUST_37320_PI426222305
CUST_18628_PI426222305	GO:0003824 // GO:0044237 // GO:0009536 // GO:0050662 // GO:0009507 
CUST_52023_PI426222305
CUST_8811_PI426222305
CUST_3498_PI426222305	GO:0007018 // GO:0005874 // GO:0006511 // GO:0006499 // GO:0005198 // GO:0004842 
CUST_50243_PI426222305	GO:0006810 // GO:0005524 // GO:0016021 // GO:0005737 // GO:0016887 // GO:0006915 
CUST_5021_PI426222305	GO:0005634 // GO:0006952 // GO:0005829 // GO:0006915 
CUST_51769_PI426222305	GO:0008168 // GO:0016427 // GO:0009008 // GO:0016274 // GO:0031167 // GO:0016279 // GO:0008425 // GO:0008174 // GO:0016435 // GO:0003880 // GO:0016426 // GO:0005634 // GO:0016423 // GO:0003676 // GO:0008172 // GO:0019702 // GO:0016300 // GO:0008650 // GO:0009383 // GO:0016433 
CUST_48147_PI426222305
CUST_5595_PI426222305	GO:0016020 // GO:0008375 // GO:0016759 // GO:0004376 // GO:0046921 // GO:0016758 // GO:0000033 // GO:0016023 // GO:0008378 // GO:0012505 // GO:0046920 // GO:0000026 // GO:0000009 // GO:0019187 // GO:0016021 // GO:0008376 // GO:0018716 // GO:0004576 
CUST_25812_PI426222305	GO:0046923 // GO:0004872 // GO:0016021 // GO:0015031 
CUST_47356_PI426222305	GO:0016020 // GO:0012505 // GO:0004713 // GO:0005515 // GO:0004674 // GO:0006468 
CUST_16910_PI426222305
CUST_4651_PI426222305	GO:0016020 // GO:0006810 // GO:0005840 // GO:0006412 // GO:0005215 
CUST_37650_PI426222305	GO:0005840 // GO:0016020 // GO:0016023 // GO:0055114 // GO:0012505 // GO:0004713 // GO:0016787 // GO:0005829 // GO:0004672 // GO:0004888 // GO:0005886 // GO:0016491 // GO:0006810 // GO:0005634 // GO:0019199 // GO:0005529 // GO:0016301 // GO:0006468 // GO:0003676 // GO:0046777 // GO:0005773 // GO:0046872 // GO:0030246 // GO:0006508 // GO:0004674 // GO:0006412 // GO:0048544 // GO:0034613 // GO:0004675 // GO:0005215 
CUST_31946_PI426222305	GO:0006810 // GO:0016020 // GO:0009055 // GO:0055114 // GO:0022900 // GO:0022904 // GO:0005507 // GO:0016021 // GO:0005739 // GO:0005746 // GO:0009507 
CUST_31758_PI426222305	GO:0009738 // GO:0010118 // GO:0016538 // GO:0016023 // GO:0004716 // GO:0005737 // GO:0009628 // GO:0004713 // GO:0005515 // GO:0004672 // GO:0003700 // GO:0004714 // GO:0009611 // GO:0007165 // GO:0004689 // GO:0008338 // GO:0043266 // GO:0016301 // GO:0005622 // GO:0016909 // GO:0006468 // GO:0004710 // GO:0010555 // GO:0009737 // GO:0004692 // GO:0016307 // GO:0009414 // GO:0008349 // GO:0006355 // GO:0055114 // GO:0042557 // GO:0005829 // GO:0009735 // GO:0009651 // GO:0007584 // GO:0005739 // GO:0005886 // GO:0035004 // GO:0008545 // GO:0051735 // GO:0005634 // GO:0009409 // GO:0009845 // GO:0004697 // GO:0008443 // GO:0004527 // GO:0004674 // GO:0051734 // GO:0004675 
CUST_33582_PI426222305	GO:0016481 // GO:0005634 // GO:0005515 // GO:0016757 // GO:0006355 // GO:0016564 // GO:0009737 
CUST_33608_PI426222305	GO:0016020 // GO:0055085 // GO:0010353 // GO:0005351 // GO:0008643 // GO:0016021 // GO:0009941 // GO:0022891 
CUST_46339_PI426222305
CUST_9484_PI426222305	GO:0006397 // GO:0033179 // GO:0005634 // GO:0003677 // GO:0009414 // GO:0006355 // GO:0015986 // GO:0015078 // GO:0032582 // GO:0003700 // GO:0009507 
CUST_50246_PI426222305
CUST_46787_PI426222305	GO:0004713 // GO:0004674 // GO:0005529 // GO:0006468 // GO:0009507 
CUST_3739_PI426222305	GO:0023034 // GO:0016773 // GO:0016023 // GO:0004629 // GO:0005975 // GO:0046658 // GO:0007242 // GO:0006629 
CUST_42338_PI426222305
CUST_18073_PI426222305	GO:0009055 // GO:0005840 // GO:0042254 // GO:0005634 // GO:0005783 // GO:0016853 // GO:0006412 
CUST_7259_PI426222305
CUST_8760_PI426222305	GO:0005634 // GO:0003677 // GO:0005515 // GO:0006355 
CUST_30797_PI426222305
CUST_30730_PI426222305
CUST_6460_PI426222305	GO:0006298 // GO:0030983 
CUST_9445_PI426222305	GO:0003723 // GO:0000166 // GO:0009536 // GO:0003676 
CUST_31705_PI426222305	GO:0009055 // GO:0016301 // GO:0006468 // GO:0004713 // GO:0004674 // GO:0004672 // GO:0007242 // GO:0005886 
CUST_51091_PI426222305
CUST_50924_PI426222305	GO:0005783 // GO:0020037 // GO:0009535 // GO:0016023 // GO:0005773 // GO:0022900 // GO:0005789 // GO:0005886 
CUST_36489_PI426222305
CUST_23241_PI426222305	GO:0016020 // GO:0006810 // GO:0009055 // GO:0051537 // GO:0005506 // GO:0048868 // GO:0055114 // GO:0022900 // GO:0005739 // GO:0005215 
CUST_12210_PI426222305
CUST_48671_PI426222305
CUST_38700_PI426222305	GO:0005739 // GO:0016023 
CUST_7800_PI426222305	GO:0016020 // GO:0005783 // GO:0006486 // GO:0016021 // GO:0004576 
CUST_18651_PI426222305	GO:0042393 // GO:0006457 // GO:0005730 // GO:0006334 // GO:0005737 // GO:0006796 // GO:0003676 
CUST_8800_PI426222305
CUST_22353_PI426222305	GO:0005840 // GO:0005351 // GO:0004722 // GO:0008287 // GO:0016787 // GO:0006470 // GO:0006412 // GO:0009536 
CUST_46492_PI426222305
CUST_35591_PI426222305
CUST_32278_PI426222305	GO:0005840 // GO:0016020 // GO:0016023 // GO:0055114 // GO:0012505 // GO:0004713 // GO:0016787 // GO:0005829 // GO:0004672 // GO:0004888 // GO:0005886 // GO:0016491 // GO:0006810 // GO:0005634 // GO:0019199 // GO:0005529 // GO:0016301 // GO:0006468 // GO:0003676 // GO:0046777 // GO:0005773 // GO:0046872 // GO:0030246 // GO:0006508 // GO:0004674 // GO:0006412 // GO:0048544 // GO:0034613 // GO:0004675 // GO:0005215 
CUST_29667_PI426222305	GO:0055085 // GO:0004713 // GO:0004674 // GO:0016301 // GO:0006468 
CUST_36845_PI426222305	GO:0006810 // GO:0016020 // GO:0055085 // GO:0009416 // GO:0005351 // GO:0016021 // GO:0004871 // GO:0005886 // GO:0005215 
CUST_2661_PI426222305
CUST_12841_PI426222305	GO:0004713 // GO:0004712 // GO:0004674 // GO:0006468 // GO:0005886 // GO:0003676 
CUST_41760_PI426222305	GO:0005529 // GO:0009615 
CUST_30586_PI426222305	GO:0009536 
CUST_23979_PI426222305	GO:0006508 // GO:0004197 // GO:0005737 // GO:0006796 
CUST_45092_PI426222305	GO:0005840 // GO:0006396 // GO:0003723 // GO:0016779 // GO:0003676 // GO:0012505 // GO:0000166 // GO:0006412 // GO:0009536 
CUST_15988_PI426222305	GO:0003723 // GO:0008757 // GO:0005730 // GO:0008283 // GO:0008168 // GO:0009536 // GO:0006364 // GO:0009965 // GO:0010015 
CUST_12417_PI426222305	GO:0030125 // GO:0006886 // GO:0006623 // GO:0009630 // GO:0005515 // GO:0008565 // GO:0030131 // GO:0006461 // GO:0016192 
CUST_47079_PI426222305
CUST_39619_PI426222305	GO:0046923 // GO:0016787 // GO:0016021 // GO:0005739 // GO:0008796 // GO:0008828 
CUST_36623_PI426222305
CUST_21284_PI426222305
CUST_15519_PI426222305	GO:0016831 
CUST_35657_PI426222305
CUST_856_PI426222305	GO:0030488 // GO:0003676 // GO:0016429 
CUST_33933_PI426222305	GO:0016020 // GO:0006511 // GO:0004721 // GO:0005622 // GO:0016023 // GO:0010102 // GO:0004722 // GO:0009507 // GO:0008285 
CUST_16319_PI426222305	GO:0009055 // GO:0005515 // GO:0000151 // GO:0016567 // GO:0055114 // GO:0004842 
CUST_43374_PI426222305
CUST_52205_PI426222305
CUST_4383_PI426222305	GO:0006506 // GO:0016020 // GO:0016051 // GO:0005874 // GO:0016023 // GO:0046983 // GO:0031224 // GO:0004713 // GO:0009058 // GO:0016787 // GO:0006221 // GO:0005515 // GO:0004888 // GO:0004871 // GO:0015297 // GO:0045087 // GO:0009055 // GO:0020037 // GO:0008152 // GO:0007165 // GO:0006468 // GO:0006915 // GO:0003899 // GO:0006508 // GO:0006350 // GO:0008138 // GO:0016740 // GO:0005789 // GO:0004497 // GO:0045449 // GO:0016769 // GO:0003677 // GO:0016758 // GO:0015238 // GO:0012505 // GO:0016021 // GO:0006470 // GO:0005975 // GO:0006820 // GO:0005634 // GO:0005529 // GO:0003779 // GO:0004674 // GO:0051082 // GO:0006952 // GO:0005198 
CUST_13216_PI426222305
CUST_47531_PI426222305	GO:0016020 // GO:0006096 // GO:0016829 // GO:0004713 // GO:0005515 // GO:0004672 // GO:0006810 // GO:0008152 // GO:0005529 // GO:0006468 // GO:0008033 // GO:0003676 // GO:0004842 // GO:0006108 // GO:0006098 // GO:0005337 // GO:0004674 // GO:0006464 // GO:0006508 // GO:0004197 // GO:0030060 
CUST_39832_PI426222305
CUST_37164_PI426222305
CUST_34102_PI426222305
CUST_52582_PI426222305
CUST_48597_PI426222305
CUST_36409_PI426222305
CUST_44328_PI426222305
CUST_7469_PI426222305	GO:0020037 // GO:0007155 // GO:0006508 // GO:0005515 // GO:0004497 // GO:0055114 
CUST_25066_PI426222305	GO:0007623 // GO:0003677 // GO:0005634 // GO:0005622 // GO:0004185 // GO:0006508 // GO:0045449 // GO:0003700 // GO:0005886 
CUST_48002_PI426222305	GO:0004527 // GO:0005622 // GO:0003676 
CUST_33474_PI426222305	GO:0006508 // GO:0004197 
CUST_28012_PI426222305	GO:0005840 // GO:0005634 // GO:0005515 // GO:0006412 
CUST_6219_PI426222305
CUST_22535_PI426222305
CUST_22059_PI426222305
CUST_20937_PI426222305
CUST_11379_PI426222305
CUST_36093_PI426222305	GO:0005634 // GO:0007165 // GO:0009536 // GO:0004871 // GO:0042023 // GO:0005737 // GO:0016049 // GO:0009507 
CUST_26114_PI426222305
CUST_33685_PI426222305	GO:0009058 // GO:0016742 // GO:0006412 // GO:0009152 // GO:0003824 // GO:0005739 // GO:0004479 
CUST_2253_PI426222305	GO:0009055 // GO:0020037 // GO:0004497 // GO:0055114 
CUST_9550_PI426222305	GO:0003700 // GO:0045449 
CUST_8774_PI426222305	GO:0008287 // GO:0006470 // GO:0017023 // GO:0004723 // GO:0004722 
CUST_1619_PI426222305	GO:0003677 // GO:0004402 
CUST_8454_PI426222305
CUST_49708_PI426222305
CUST_33087_PI426222305	GO:0006508 // GO:0006629 // GO:0004190 
CUST_17643_PI426222305
CUST_40989_PI426222305
CUST_41647_PI426222305
CUST_5352_PI426222305	GO:0016709 // GO:0003677 // GO:0016132 // GO:0048443 // GO:0055114 // GO:0019825 // GO:0009965 // GO:0016021 // GO:0042814 // GO:0006457 // GO:0008395 // GO:0009055 // GO:0020037 // GO:0004497 // GO:0048441 // GO:0018595 // GO:0019113 // GO:0048366 
CUST_7485_PI426222305	GO:0012505 // GO:0055085 // GO:0009926 // GO:0016021 
CUST_2948_PI426222305
CUST_10540_PI426222305	GO:0012505 
CUST_15625_PI426222305
CUST_41916_PI426222305	GO:0046872 // GO:0030001 
CUST_39550_PI426222305
CUST_48054_PI426222305	GO:0004674 // GO:0005524 // GO:0006468 // GO:0005886 // GO:0005488 
CUST_47695_PI426222305
CUST_49940_PI426222305	GO:0016020 // GO:0006508 // GO:0006952 // GO:0004181 // GO:0016021 // GO:0008219 // GO:0016023 // GO:0005886 
CUST_5855_PI426222305	GO:0000398 // GO:0005681 // GO:0005506 // GO:0008272 // GO:0055114 // GO:0016491 // GO:0050589 
CUST_38625_PI426222305
CUST_26467_PI426222305
CUST_2979_PI426222305
CUST_44802_PI426222305
CUST_51846_PI426222305
CUST_14083_PI426222305	GO:0016020 // GO:0055085 // GO:0006499 // GO:0003824 // GO:0016023 // GO:0004553 // GO:0005975 // GO:0005886 // GO:0009507 
CUST_41787_PI426222305	GO:0005739 // GO:0016023 
CUST_907_PI426222305	GO:0016020 // GO:0005529 // GO:0016301 // GO:0006468 // GO:0055114 // GO:0006979 // GO:0004713 // GO:0004674 // GO:0004601 // GO:0005739 
CUST_40354_PI426222305
CUST_32808_PI426222305	GO:0005484 // GO:0016020 // GO:0009202 // GO:0006260 // GO:0006468 // GO:0055114 // GO:0016192 // GO:0006886 // GO:0004748 // GO:0046686 // GO:0004674 // GO:0005515 
CUST_12652_PI426222305
CUST_13250_PI426222305
CUST_18499_PI426222305	GO:0015986 // GO:0016829 // GO:0000922 // GO:0005815 // GO:0000226 // GO:0045263 // GO:0005576 // GO:0015078 
CUST_20165_PI426222305
CUST_29992_PI426222305
CUST_41273_PI426222305	GO:0008415 // GO:0016747 
CUST_42945_PI426222305	GO:0005840 // GO:0008283 // GO:0005730 // GO:0003713 // GO:0030528 // GO:0006412 // GO:0005622 // GO:0045449 
CUST_37771_PI426222305	GO:0055085 // GO:0030276 // GO:0004402 // GO:0016192 // GO:0006886 // GO:0030117 // GO:0005515 // GO:0006461 
CUST_51755_PI426222305
CUST_42964_PI426222305	GO:0016020 // GO:0007165 // GO:0006468 // GO:0006944 // GO:0006891 // GO:0016192 // GO:0000139 // GO:0006886 // GO:0004713 // GO:0004674 // GO:0016021 // GO:0005789 
CUST_43892_PI426222305
CUST_1710_PI426222305
CUST_38320_PI426222305
CUST_6453_PI426222305	GO:0003723 // GO:0006468 // GO:0009737 // GO:0004713 // GO:0005515 // GO:0004674 // GO:0009536 // GO:0009793 // GO:0009507 
CUST_19520_PI426222305	GO:0005740 // GO:0005634 // GO:0006950 // GO:0005622 // GO:0016023 // GO:0055114 // GO:0005737 // GO:0012505 // GO:0006886 // GO:0007264 // GO:0006888 // GO:0005886 // GO:0005215 
CUST_19553_PI426222305	GO:0006511 // GO:0005622 // GO:0005737 // GO:0006796 
CUST_36859_PI426222305	GO:0006810 // GO:0016020 // GO:0055085 // GO:0009416 // GO:0005351 // GO:0016021 // GO:0004871 // GO:0005886 // GO:0005215 
CUST_8550_PI426222305	GO:0016021 // GO:0005886 // GO:0016192 
CUST_38368_PI426222305
CUST_7616_PI426222305
CUST_7382_PI426222305	GO:0006006 // GO:0009535 // GO:0051287 // GO:0005739 // GO:0009706 
CUST_33650_PI426222305	GO:0016020 // GO:0032928 // GO:0005634 // GO:0009517 // GO:0016122 // GO:0003676 // GO:0009688 // GO:0009941 
CUST_43305_PI426222305	GO:0003677 // GO:0007165 // GO:0009536 // GO:0004871 // GO:0045449 
CUST_48200_PI426222305
CUST_16539_PI426222305	GO:0046686 // GO:0043565 // GO:0005622 // GO:0005739 // GO:0003676 
CUST_29127_PI426222305	GO:0051258 // GO:0007018 // GO:0005874 // GO:0008233 // GO:0016787 // GO:0006516 // GO:0004067 // GO:0005198 // GO:0003924 
CUST_2462_PI426222305	GO:0016020 // GO:0015238 // GO:0015297 
CUST_16892_PI426222305
CUST_50897_PI426222305	GO:0016020 // GO:0009535 // GO:0005783 // GO:0016023 // GO:0005773 // GO:0012505 // GO:0005515 // GO:0005886 
CUST_19265_PI426222305	GO:0005739 
CUST_36542_PI426222305
CUST_1243_PI426222305
CUST_17166_PI426222305
CUST_22426_PI426222305	GO:0004713 // GO:0004674 // GO:0006468 
CUST_15215_PI426222305	GO:0015093 // GO:0015684 // GO:0016021 // GO:0005622 // GO:0005739 // GO:0009536 // GO:0009570
[truncated: 3,866,458 more chars]
