# Supplementary material for: Proteomics and transcriptomics of the BABA-induced resistance response in potato using a novel functional annotation approach
Source: BMC Genomics. 2014 Apr 28;15:315. doi: 10.1186/1471-2164-15-315 (PMC4234511; doi:10.1186/1471-2164-15-315)
Supplement: Additional file 5 — Text file 2. Extended gene ontology terms for PGSC gene models v.3.4. Extended gene ontology terms for the PGSC gene models. The file is formatted for use in GOEast. [file 1471-2164-15-315-S5.txt]

PGSC0003DMP400026501	GO:0005840 // GO:0003677 // GO:0006412 // GO:0045449
PGSC0003DMP400011314	GO:0006464 // GO:0006511 // GO:0016579 // GO:0016491 // GO:0004842
PGSC0003DMP400002102	GO:0006810 // GO:0016020 // GO:0055085 // GO:0009416 // GO:0005351 // GO:0016021 // GO:0004871 // GO:0005886 // GO:0005215
PGSC0003DMP400012732	GO:0005634 // GO:0003677 // GO:0006281 // GO:0051567 // GO:0006306 // GO:0006346 // GO:0008170 // GO:0003886 // GO:0006310 // GO:0051719
PGSC0003DMP400055039	GO:0016020 // GO:0007165 // GO:0004872 // GO:0006468 // GO:0016023 // GO:0012505 // GO:0005515 // GO:0004674 // GO:0004672
PGSC0003DMP400053038	GO:0005634 // GO:0003723 // GO:0003676
PGSC0003DMP400031785	GO:0016020 // GO:0008643 // GO:0055085 // GO:0016021 // GO:0016023 // GO:0005351 // GO:0022891
PGSC0003DMP400030247	GO:0009536
PGSC0003DMP400008632	GO:0006397 // GO:0004713 // GO:0005634 // GO:0004674 // GO:0030529 // GO:0005732 // GO:0006468 // GO:0016071
PGSC0003DMP400053892	GO:0003677 // GO:0005634 // GO:0006355 // GO:0046983 // GO:0009744 // GO:0017148 // GO:0043565 // GO:0009536 // GO:0003700 // GO:0009507
PGSC0003DMP400018208	GO:0007018 // GO:0005634 // GO:0005875 // GO:0006355 // GO:0003777 // GO:0009536 // GO:0003700
PGSC0003DMP400008528	GO:0007031 // GO:0005515 // GO:0004402 // GO:0005829 // GO:0005739 // GO:0005777
PGSC0003DMP400054863	GO:0006457 // GO:0009611 // GO:0005634 // GO:0005524 // GO:0016853 // GO:0006468 // GO:0005737 // GO:0005488 // GO:0009408 // GO:0005773 // GO:0046686 // GO:0004672 // GO:0005528
PGSC0003DMP400046022	GO:0006633 // GO:0006629
PGSC0003DMP400048382	GO:0005634 // GO:0005515 // GO:0000151 // GO:0043565 // GO:0016567 // GO:0003700 // GO:0004842
PGSC0003DMP400008945	GO:0005634 // GO:0016023 // GO:0009723 // GO:0007568 // GO:0008234 // GO:0006508 // GO:0008171 // GO:0004197 // GO:0043565 // GO:0003700
PGSC0003DMP400032123	GO:0020037 // GO:0055114 // GO:0031461 // GO:0004842 // GO:0006511 // GO:0000151 // GO:0004497 // GO:0007049
PGSC0003DMP400041383	GO:0006457 // GO:0003677 // GO:0005515 // GO:0004672 // GO:0006468 // GO:0009965
PGSC0003DMP400041354	GO:0003774 // GO:0016459 // GO:0005739 // GO:0009507
PGSC0003DMP400051974	GO:0051592 // GO:0004197
PGSC0003DMP400038028	GO:0005634 // GO:0006355 // GO:0003700
PGSC0003DMP400025443	GO:0005634 // GO:0046982 // GO:0010048 // GO:0055114 // GO:0042803 // GO:0010228 // GO:0006979 // GO:0004601
PGSC0003DMP400035685	GO:0042773
PGSC0003DMP400052268	GO:0005622 // GO:0003676
PGSC0003DMP400055335	GO:0004674 // GO:0006468
PGSC0003DMP400002458	GO:0005634 // GO:0003677 // GO:0030154 // GO:0006355 // GO:0009965 // GO:0007275 // GO:0045449 // GO:0003700 // GO:0009507
PGSC0003DMP400031672	GO:0016020 // GO:0016538 // GO:0016023 // GO:0004716 // GO:0004713 // GO:0009058 // GO:0005515 // GO:0004672 // GO:0016887 // GO:0004714 // GO:0004689 // GO:0008338 // GO:0016301 // GO:0016909 // GO:0006468 // GO:0004710 // GO:0006508 // GO:0004197 // GO:0004692 // GO:0016307 // GO:0008349 // GO:0005524 // GO:0012505 // GO:0007169 // GO:0042557 // GO:0005886 // GO:0035004 // GO:0051735 // GO:0008…
PGSC0003DMP400025416	GO:0016023 // GO:0016192
PGSC0003DMP400023988	GO:0009055 // GO:0009535 // GO:0055114 // GO:0051920 // GO:0016209 // GO:0019806 // GO:0009941 // GO:0016491
PGSC0003DMP400058100	GO:0005515
PGSC0003DMP400042657	GO:0016020 // GO:0009535 // GO:0008233 // GO:0005737 // GO:0006465 // GO:0006289 // GO:0045037 // GO:0005515 // GO:0004176 // GO:0009941 // GO:0016887 // GO:0005622 // GO:0009408 // GO:0006508 // GO:0019538 // GO:0006412 // GO:0009536 // GO:0005840 // GO:0003677 // GO:0005524 // GO:0009414 // GO:0006950 // GO:0009658 // GO:0000166 // GO:0017111 // GO:0016021 // GO:0005739 // GO:0009507 // GO:0009…
PGSC0003DMP400022696	GO:0012505 // GO:0005515 // GO:0007165 // GO:0050662 // GO:0016491
PGSC0003DMP400047304	GO:0005506 // GO:0055114 // GO:0048316 // GO:0004713 // GO:0006826 // GO:0016021 // GO:0005886 // GO:0016887 // GO:0015198 // GO:0055085 // GO:0020037 // GO:0006468 // GO:0010043 // GO:0010039 // GO:0009624 // GO:0003824 // GO:0006857 // GO:0004674 // GO:0004497
PGSC0003DMP400014641	GO:0005840 // GO:0005524 // GO:0005622 // GO:0006915 // GO:0005515 // GO:0006952 // GO:0007264 // GO:0017111 // GO:0006412
PGSC0003DMP400002722	GO:0005840 // GO:0005634 // GO:0003677 // GO:0022625 // GO:0051287 // GO:0042254 // GO:0006412 // GO:0019843 // GO:0006471
PGSC0003DMP400051058	GO:0005739
PGSC0003DMP400006410	GO:0016020 // GO:0006810 // GO:0006808 // GO:0003824 // GO:0004722 // GO:0008287 // GO:0006470 // GO:0016564 // GO:0005739 // GO:0017023 // GO:0005886 // GO:0004723 // GO:0005215
PGSC0003DMP400006519	GO:0006979 // GO:0004601 // GO:0055114
PGSC0003DMP400021218	GO:0016020 // GO:0006260 // GO:0016538 // GO:0016023 // GO:0030001 // GO:0006289 // GO:0004713 // GO:0005515 // GO:0004672 // GO:0015297 // GO:0016301 // GO:0006468 // GO:0003824 // GO:0003899 // GO:0003684 // GO:0006350 // GO:0006412 // GO:0008534 // GO:0005840 // GO:0016307 // GO:0003677 // GO:0006284 // GO:0015238 // GO:0004386 // GO:0009658 // GO:0012505 // GO:0007169 // GO:0016829 // GO:0042…
PGSC0003DMP400049398	GO:0005634 // GO:0016853 // GO:0009536 // GO:0009570 // GO:0009507
PGSC0003DMP400044878	GO:0005840 // GO:0004725 // GO:0006364 // GO:0008138 // GO:0016314 // GO:0006470 // GO:0006412 // GO:0016311 // GO:0008285 // GO:0006629
PGSC0003DMP400015492	GO:0005622
PGSC0003DMP400010436	GO:0005515 // GO:0007165 // GO:0016023
PGSC0003DMP400028950	GO:0009793
PGSC0003DMP400001000	GO:0003677 // GO:0055114 // GO:0012505 // GO:0005507 // GO:0051707 // GO:0016702 // GO:0009055 // GO:0006281 // GO:0008219 // GO:0001676 // GO:0051213 // GO:0004518 // GO:0009751 // GO:0006979 // GO:0004601 // GO:0006629
PGSC0003DMP400060574	GO:0009536 // GO:0008033
PGSC0003DMP400055647	GO:0016829 // GO:0008152
PGSC0003DMP400002696	GO:0006810 // GO:0003723 // GO:0006913 // GO:0000166 // GO:0005622 // GO:0003676
PGSC0003DMP400000791	GO:0016020 // GO:0003824 // GO:0016829 // GO:0009225 // GO:0005829 // GO:0044237 // GO:0042732 // GO:0005886 // GO:0050662 // GO:0009507
PGSC0003DMP400025789	GO:0006810 // GO:0008152 // GO:0016208 // GO:0016758 // GO:0004467 // GO:0003824 // GO:0005777 // GO:0055114 // GO:0050661 // GO:0047760 // GO:0005975 // GO:0005739 // GO:0031957 // GO:0005215
PGSC0003DMP400007649	GO:0010583 // GO:0007155 // GO:0005622 // GO:0043565 // GO:0016023 // GO:0046658 // GO:0031225
PGSC0003DMP400029235	GO:0016020 // GO:0005874 // GO:0005524 // GO:0006885 // GO:0015299 // GO:0016023 // GO:0055114 // GO:0031224 // GO:0005515 // GO:0000166 // GO:0003682 // GO:0016021 // GO:0017111 // GO:0004888 // GO:0005739 // GO:0005886 // GO:0045087 // GO:0016491 // GO:0006810 // GO:0007165 // GO:0005622 // GO:0008766 // GO:0035091 // GO:0006915 // GO:0005773 // GO:0006508 // GO:0004197 // GO:0005215
PGSC0003DMP400012496	GO:0016829 // GO:0046872 // GO:0008152 // GO:0003824
PGSC0003DMP400008461	GO:0007165 // GO:0035091
PGSC0003DMP400017152	GO:0006886 // GO:0005634 // GO:0009733 // GO:0007264 // GO:0005622
PGSC0003DMP400007548	GO:0016020 // GO:0006865 // GO:0009507
PGSC0003DMP400030707	GO:0005886
PGSC0003DMP400008750	GO:0003677 // GO:0005634 // GO:0030528 // GO:0045449 // GO:0003700
PGSC0003DMP400049546	GO:0006464 // GO:0030528 // GO:0004842
PGSC0003DMP400037070	GO:0016020 // GO:0008233 // GO:0043860 // GO:0030001 // GO:0055114 // GO:0016874 // GO:0009058 // GO:0043086 // GO:0048037 // GO:0016491 // GO:0009055 // GO:0051340 // GO:0008152 // GO:0042802 // GO:0003824 // GO:0006979 // GO:0046872 // GO:0006508 // GO:0016740
PGSC0003DMP400003440	GO:0005634 // GO:0005515 // GO:0016787 // GO:0004723 // GO:0005886 // GO:0005737 // GO:0004722
PGSC0003DMP400049044	GO:0016020 // GO:0005634 // GO:0009959 // GO:0006499 // GO:0009416 // GO:0009723 // GO:0009658 // GO:0006508 // GO:0008237 // GO:0010207 // GO:0018024 // GO:0016568 // GO:0010027 // GO:0009507
PGSC0003DMP400052183	GO:0005886
PGSC0003DMP400028334	GO:0005634 // GO:0005635 // GO:0004623 // GO:0005773 // GO:0046686 // GO:0045309 // GO:0005618 // GO:0019904 // GO:0005829 // GO:0005576 // GO:0005739 // GO:0005886 // GO:0009570 // GO:0009507
PGSC0003DMP400052101	GO:0003677 // GO:0005634 // GO:0008233 // GO:0009873 // GO:0042802 // GO:0030528 // GO:0006508 // GO:0043086 // GO:0042762 // GO:0045449 // GO:0003700
PGSC0003DMP400014141	GO:0000922 // GO:0005815 // GO:0000226 // GO:0006468 // GO:0004190 // GO:0015631 // GO:0006508 // GO:0016757 // GO:0004674 // GO:0009793
PGSC0003DMP400018694	GO:0046872 // GO:0003723 // GO:0005515 // GO:0005524 // GO:0000166 // GO:0003824 // GO:0003676
PGSC0003DMP400003875	GO:0016020 // GO:0010583 // GO:0015238 // GO:0005488 // GO:0005737 // GO:0009751 // GO:0046686 // GO:0009407 // GO:0015297
PGSC0003DMP400008194	GO:0003824 // GO:0044237 // GO:0050662
PGSC0003DMP400053804	GO:0047274 // GO:0009416 // GO:0005737 // GO:0016211 // GO:0004553 // GO:0009058 // GO:0005515 // GO:0004672 // GO:0005975 // GO:0006559 // GO:0009507 // GO:0009409 // GO:0006468 // GO:0004181 // GO:0016841 // GO:0007568 // GO:0004190 // GO:0009744 // GO:0006508
PGSC0003DMP400041368	GO:0016020 // GO:0005794 // GO:0009225 // GO:0042732 // GO:0003824 // GO:0044237 // GO:0050662
PGSC0003DMP400027057	GO:0003677 // GO:0005783 // GO:0006355 // GO:0003824 // GO:0005773 // GO:0016487 // GO:0009058 // GO:0006721 // GO:0003854 // GO:0005739 // GO:0044237 // GO:0005886 // GO:0050662
PGSC0003DMP400004766	GO:0016020 // GO:0005874 // GO:0005737 // GO:0046983 // GO:0008237 // GO:0005515 // GO:0007017 // GO:0007018 // GO:0003924 // GO:0051258 // GO:0006508 // GO:0043234 // GO:0051301 // GO:0009536 // GO:0005198 // GO:0009570
PGSC0003DMP400021779	GO:0030246 // GO:0016853 // GO:0005975 // GO:0006012
PGSC0003DMP400001571	GO:0005634 // GO:0016036 // GO:0030528 // GO:0048364 // GO:0003676 // GO:0009718 // GO:0005515 // GO:0045449 // GO:0003700
PGSC0003DMP400003008	GO:0016020 // GO:0020037 // GO:0005783 // GO:0008152 // GO:0042335 // GO:0005506 // GO:0046185 // GO:0003824 // GO:0005488 // GO:0055114 // GO:0012505 // GO:0004497 // GO:0006633 // GO:0016491
PGSC0003DMP400014234	GO:0016020 // GO:0016324 // GO:0006352 // GO:0003964 // GO:0008654 // GO:0044267 // GO:0005515 // GO:0003700 // GO:0006813 // GO:0005267 // GO:0006468 // GO:0003824 // GO:0006816 // GO:0043169 // GO:0046686 // GO:0005216 // GO:0003777 // GO:0030552 // GO:0003723 // GO:0030551 // GO:0009620 // GO:0006355 // GO:0006073 // GO:0009860 // GO:0005875 // GO:0005975 // GO:0016021 // GO:0005886 // GO:0006…
PGSC0003DMP400043521	GO:0009055 // GO:0016020 // GO:0016023 // GO:0055114 // GO:0005773 // GO:0006979 // GO:0009505 // GO:0004601
PGSC0003DMP400049609	GO:0005634 // GO:0006355 // GO:0005739 // GO:0009536 // GO:0003700
PGSC0003DMP400048567	GO:0005634 // GO:0006355 // GO:0005985 // GO:0055114 // GO:0046524 // GO:0016757 // GO:0009058 // GO:0043565 // GO:0005886 // GO:0003700 // GO:0016491
PGSC0003DMP400022838	GO:0006950
PGSC0003DMP400056315	GO:0004672 // GO:0006468
PGSC0003DMP400039459	GO:0050832 // GO:0005634 // GO:0006355 // GO:0003700 // GO:0016563 // GO:0009507
PGSC0003DMP400049529	GO:0005515
PGSC0003DMP400053105	GO:0016705 // GO:0005506 // GO:0016706 // GO:0019538 // GO:0055114
PGSC0003DMP400026483	GO:0015232 // GO:0016020 // GO:0003723 // GO:0017004 // GO:0008535 // GO:0016023 // GO:0003964 // GO:0006754 // GO:0004713 // GO:0005515 // GO:0004672 // GO:0016021 // GO:0015662 // GO:0006468 // GO:0008219 // GO:0016469 // GO:0004190 // GO:0015986 // GO:0007155 // GO:0004674 // GO:0006508 // GO:0009536 // GO:0006278
PGSC0003DMP400030973	GO:0006511 // GO:0006423 // GO:0005622 // GO:0005739 // GO:0006629
PGSC0003DMP400068831	GO:0003964 // GO:0003723 // GO:0006278
PGSC0003DMP400035228	GO:0016020 // GO:0005515 // GO:0055114 // GO:0016491
PGSC0003DMP400061856	GO:0006904 // GO:0005886 // GO:0006887
PGSC0003DMP400020529	GO:0005634 // GO:0051301 // GO:0016538 // GO:0009536 // GO:0051726 // GO:0007049 // GO:0005737
PGSC0003DMP400029655	GO:0004713 // GO:0005515 // GO:0004674 // GO:0006508 // GO:0000166 // GO:0006468 // GO:0003824 // GO:0005886
PGSC0003DMP400044712	GO:0005739
PGSC0003DMP400006617	GO:0020037 // GO:0007165 // GO:0006468 // GO:0016023 // GO:0055114 // GO:0012505 // GO:0005515 // GO:0004674 // GO:0004497
PGSC0003DMP400016444	GO:0009723 // GO:0004721 // GO:0009749 // GO:0004871 // GO:0007186 // GO:0006397 // GO:0005634 // GO:0007165 // GO:0008152 // GO:0003824 // GO:0009750 // GO:0048364 // GO:0010555 // GO:0009737 // GO:0009744 // GO:0006508 // GO:0009630 // GO:0019001
PGSC0003DMP400001219	GO:0009505 // GO:0005975 // GO:0016023
PGSC0003DMP400002523	GO:0006457 // GO:0031072 // GO:0015923 // GO:0004559 // GO:0006013 // GO:0030246 // GO:0005794 // GO:0006487 // GO:0009536
PGSC0003DMP400044167	GO:0003899 // GO:0006355 // GO:0009536 // GO:0003700 // GO:0009507 // GO:0019685 // GO:0006352
PGSC0003DMP400046061	GO:0004713 // GO:0004674 // GO:0006468 // GO:0009536 // GO:0009507
PGSC0003DMP400038870	GO:0005840 // GO:0005488 // GO:0055114 // GO:0005507 // GO:0016021 // GO:0008270 // GO:0005576 // GO:0006412 // GO:0003960 // GO:0016491
PGSC0003DMP400006794	GO:0005634 // GO:0003677 // GO:0006334 // GO:0000786
PGSC0003DMP400046259	GO:0016023
PGSC0003DMP400069022	GO:0008233 // GO:0006508 // GO:0042802 // GO:0016021 // GO:0043086 // GO:0016023
PGSC0003DMP400000445	GO:0009535 // GO:0009536 // GO:0009941
PGSC0003DMP400019420	GO:0009055 // GO:0020037 // GO:0004497 // GO:0055114
PGSC0003DMP400036261	GO:0016020 // GO:0006275 // GO:0016874 // GO:0003964 // GO:0005515 // GO:0003682 // GO:0030288 // GO:0016887 // GO:0009055 // GO:0006605 // GO:0016702 // GO:0016616 // GO:0020037 // GO:0006468 // GO:0016032 // GO:0006915 // GO:0006886 // GO:0008907 // GO:0006508 // GO:0004970 // GO:0009536 // GO:0006310 // GO:0006396 // GO:0015074 // GO:0005484 // GO:0006333 // GO:0003677 // GO:0003723 // GO:0005…
PGSC0003DMP400044406	GO:0006810 // GO:0003677 // GO:0005634 // GO:0009873 // GO:0006355 // GO:0031537 // GO:0009736 // GO:0000160 // GO:0009735 // GO:0030288 // GO:0003700 // GO:0048367 // GO:0005215
PGSC0003DMP400053197	GO:0009535 // GO:0006260 // GO:0005747 // GO:0005507 // GO:0009941 // GO:0015078 // GO:0045261 // GO:0006979 // GO:0046686 // GO:0016820 // GO:0048038 // GO:0008553 // GO:0006310 // GO:0046034 // GO:0003677 // GO:0005524 // GO:0055114 // GO:0031977 // GO:0005730 // GO:0000166 // GO:0016021 // GO:0017111 // GO:0005739 // GO:0005886 // GO:0015992 // GO:0009507 // GO:0006281 // GO:0009409 // GO:0015…
PGSC0003DMP400026279	GO:0006807
PGSC0003DMP400024240	GO:0006810 // GO:0016020 // GO:0055085 // GO:0016021 // GO:0005215
PGSC0003DMP400055894	GO:0048367
PGSC0003DMP400054600	GO:0005840 // GO:0005634 // GO:0003677 // GO:0003723 // GO:0006355 // GO:0005622 // GO:0015935 // GO:0005773 // GO:0006413 // GO:0005730 // GO:0005618 // GO:0005515 // GO:0006412 // GO:0022627 // GO:0005886
PGSC0003DMP400032517	GO:0055114 // GO:0004713 // GO:0004499 // GO:0004871 // GO:0044237 // GO:0016491 // GO:0015036 // GO:0004407 // GO:0005792 // GO:0005634 // GO:0007165 // GO:0006468 // GO:0003824 // GO:0031227 // GO:0050661 // GO:0004674 // GO:0016575
PGSC0003DMP400017041	GO:0015074 // GO:0016020 // GO:0003677 // GO:0006333 // GO:0016023 // GO:0055114 // GO:0003964 // GO:0003682 // GO:0005739 // GO:0006814 // GO:0016491 // GO:0055085 // GO:0005634 // GO:0000785 // GO:0004190 // GO:0006508 // GO:0006278 // GO:0005215
PGSC0003DMP400030623	GO:0009055 // GO:0051537 // GO:0022900 // GO:0005506 // GO:0009536 // GO:0055114 // GO:0051536 // GO:0009507
PGSC0003DMP400033236	GO:0016020 // GO:0005874 // GO:0009416 // GO:0005515 // GO:0005730 // GO:0016021 // GO:0009651 // GO:0007017 // GO:0005886 // GO:0009507 // GO:0010583 // GO:0007018 // GO:0009826 // GO:0009409 // GO:0015630 // GO:0005773 // GO:0051258 // GO:0006886 // GO:0046686 // GO:0005618 // GO:0005198
PGSC0003DMP400039186	GO:0009535 // GO:0004713 // GO:0004674 // GO:0006468 // GO:0009536
PGSC0003DMP400019263	GO:0005524 // GO:0008152 // GO:0005777 // GO:0005737 // GO:0006418 // GO:0003985 // GO:0016747 // GO:0004812 // GO:0005886 // GO:0009793
PGSC0003DMP400035467	GO:0007186 // GO:0008964 // GO:0003824 // GO:0005737 // GO:0030001 // GO:0006099 // GO:0046872 // GO:0005515 // GO:0015977 // GO:0005829 // GO:0016021 // GO:0009651 // GO:0009536 // GO:0005886 // GO:0009507 // GO:0015979
PGSC0003DMP400049243	GO:0005622 // GO:0003700 // GO:0045449 // GO:0003676
PGSC0003DMP400013783	GO:0016020 // GO:0009744 // GO:0006979 // GO:0004872 // GO:0016021 // GO:0009725 // GO:0009536
PGSC0003DMP400003193	GO:0046872 // GO:0004713 // GO:0005515 // GO:0004674 // GO:0016301 // GO:0006468 // GO:0030001
PGSC0003DMP400006208	GO:0003723 // GO:0006412 // GO:0015935 // GO:0019843 // GO:0009507
PGSC0003DMP400025374	GO:0009414 // GO:0010286 // GO:0006950 // GO:0042742 // GO:0016023 // GO:0005730 // GO:0005515 // GO:0005829 // GO:0016021 // GO:0046685 // GO:0009651 // GO:0005739 // GO:0005886 // GO:0006810 // GO:0006457 // GO:0005634 // GO:0009408 // GO:0042623 // GO:0009908 // GO:0005618 // GO:0051082 // GO:0006952 // GO:0048366
PGSC0003DMP400053565	GO:0004620 // GO:0012505 // GO:0005634 // GO:0016023 // GO:0005739 // GO:0003824 // GO:0006629
PGSC0003DMP400008246	GO:0009539 // GO:0005886 // GO:0015979 // GO:0003676
PGSC0003DMP400039427	GO:0020037 // GO:0042742 // GO:0055114 // GO:0006525 // GO:0005507 // GO:0008483 // GO:0009536 // GO:0004497 // GO:0009570
PGSC0003DMP400042191	GO:0006342 // GO:0046686 // GO:0006306
PGSC0003DMP400010618	GO:0006418 // GO:0004812 // GO:0009536
PGSC0003DMP400052933	GO:0043169 // GO:0004553 // GO:0005975 // GO:0016023
PGSC0003DMP400015366	GO:0012505 // GO:0016020 // GO:0006486 // GO:0016758 // GO:0008378
PGSC0003DMP400019885	GO:0005515
PGSC0003DMP400068148	GO:0003677 // GO:0005634 // GO:0003723 // GO:0006355 // GO:0009409 // GO:0005737 // GO:0003690 // GO:0032508 // GO:0003676 // GO:0003697
PGSC0003DMP400051543	GO:0016023 // GO:0003824 // GO:0031225 // GO:0005773 // GO:0042973 // GO:0009505 // GO:0004553 // GO:0043169 // GO:0005975 // GO:0046658 // GO:0005886
PGSC0003DMP400001207	GO:0016020 // GO:0012505 // GO:0009414 // GO:0009409 // GO:0016023 // GO:0042538 // GO:0009737
PGSC0003DMP400006950	GO:0042625 // GO:0005634 // GO:0003677 // GO:0008152 // GO:0006355 // GO:0015462 // GO:0005515 // GO:0004004 // GO:0017116 // GO:0008080 // GO:0009536 // GO:0006629
PGSC0003DMP400053661	GO:0009505 // GO:0009741 // GO:0016023
PGSC0003DMP400006371	GO:0051707 // GO:0031225
PGSC0003DMP400011776	GO:0006950
PGSC0003DMP400028317	GO:0048765 // GO:0010026 // GO:0008272 // GO:0016021 // GO:0008271 // GO:0051567
PGSC0003DMP400025964	GO:0005515 // GO:0006412 // GO:0005975 // GO:0016023 // GO:0015935
PGSC0003DMP400043282	GO:0016787 // GO:0006725 // GO:0003824
PGSC0003DMP400010516	GO:0016020 // GO:0016126 // GO:0009826 // GO:0030176 // GO:0016132 // GO:0005886
PGSC0003DMP400048714	GO:0012505
PGSC0003DMP400023999	GO:0016020 // GO:0016310 // GO:0005634 // GO:0006355 // GO:0005622 // GO:0046983 // GO:0016021 // GO:0043565 // GO:0003700
PGSC0003DMP400007758	GO:0004713 // GO:0004674 // GO:0016301 // GO:0006468 // GO:0009507
PGSC0003DMP400007340	GO:0004713 // GO:0004674 // GO:0006468 // GO:0016023
PGSC0003DMP400001352	GO:0005840 // GO:0004181 // GO:0016023 // GO:0003824 // GO:0012505 // GO:0042973 // GO:0004553 // GO:0043169 // GO:0006508 // GO:0005975 // GO:0006412
PGSC0003DMP400021041	GO:0043562 // GO:0046872 // GO:0046686 // GO:0005515 // GO:0008483 // GO:0005739 // GO:0030001 // GO:0005886 // GO:0006629
PGSC0003DMP400045978	GO:0012505 // GO:0008233 // GO:0004869 // GO:0009628 // GO:0006915
PGSC0003DMP400034307	GO:0006952 // GO:0006915
PGSC0003DMP400001200	GO:0016491
PGSC0003DMP400006836	GO:0006396 // GO:0006808 // GO:0005737 // GO:0008033 // GO:0016740 // GO:0005739 // GO:0016564 // GO:0009507 // GO:0016491
PGSC0003DMP400013236	GO:0006810 // GO:0016020 // GO:0005524 // GO:0050660 // GO:0042626 // GO:0005777 // GO:0055114 // GO:0008026 // GO:0003676 // GO:0006635 // GO:0003997 // GO:0016021 // GO:0003995 // GO:0016887 // GO:0009507
PGSC0003DMP400008918	GO:0046872 // GO:0006869 // GO:0030001
PGSC0003DMP400009646	GO:0009055 // GO:0005840 // GO:0009414 // GO:0005506 // GO:0016567 // GO:0055114 // GO:0005730 // GO:0006464 // GO:0006412 // GO:0009793
PGSC0003DMP400025189	GO:0003677 // GO:0008152 // GO:0009536 // GO:0008080 // GO:0045449
PGSC0003DMP400005117	GO:0016020 // GO:0006396 // GO:0006486 // GO:0003723 // GO:0006464 // GO:0005529 // GO:0008378
PGSC0003DMP400006642	GO:0003677 // GO:0045449
PGSC0003DMP400055990	GO:0006396 // GO:0005840 // GO:0003723 // GO:0006412 // GO:0009536 // GO:0009507
PGSC0003DMP400016993	GO:0009055 // GO:0020037 // GO:0004497 // GO:0055114
PGSC0003DMP400055233	GO:0012505 // GO:0005524 // GO:0019028 // GO:0016023 // GO:0016887
PGSC0003DMP400042509	GO:0009738 // GO:0016538 // GO:0004716 // GO:0004713 // GO:0005515 // GO:0004672 // GO:0004714 // GO:0010260 // GO:0004689 // GO:0008338 // GO:0016301 // GO:0016909 // GO:0006468 // GO:0009594 // GO:0004710 // GO:0046777 // GO:0004692 // GO:0016307 // GO:0003006 // GO:0008349 // GO:0006950 // GO:0010182 // GO:0042557 // GO:0010050 // GO:0035004 // GO:0051735 // GO:0000152 // GO:0008545 // GO:0004…
PGSC0003DMP400033641	GO:0016020 // GO:0005840 // GO:0005622 // GO:0006979 // GO:0042254 // GO:0005730 // GO:0005618 // GO:0000166 // GO:0006412 // GO:0022627 // GO:0005886 // GO:0009507
PGSC0003DMP400055277	GO:0016020 // GO:0020037 // GO:0004497 // GO:0055114 // GO:0008026 // GO:0003676
PGSC0003DMP400050332	GO:0016020 // GO:0009535 // GO:0019079 // GO:0030001 // GO:0005737 // GO:0009058 // GO:0008234 // GO:0009941 // GO:0051707 // GO:0031408 // GO:0009055 // GO:0016702 // GO:0009611 // GO:0006813 // GO:0006468 // GO:0048364 // GO:0009737 // GO:0006979 // GO:0006508 // GO:0004197 // GO:0005743 // GO:0009695 // GO:0009536 // GO:0005215 // GO:0015979 // GO:0003677 // GO:0009414 // GO:0009620 // GO:0005…
PGSC0003DMP400025378	GO:0015977 // GO:0015093 // GO:0015684 // GO:0007264 // GO:0005622 // GO:0016021
PGSC0003DMP400022541	GO:0003906 // GO:0003677 // GO:0006281 // GO:0045941 // GO:0006468 // GO:0005622 // GO:0042644 // GO:0004713 // GO:0004674 // GO:0005739 // GO:0004519
PGSC0003DMP400053132	GO:0005634 // GO:0016301 // GO:0030528 // GO:0006468 // GO:0016469 // GO:0016788 // GO:0015986 // GO:0004713 // GO:0016787 // GO:0004674 // GO:0009056 // GO:0005886 // GO:0045449
PGSC0003DMP400022139	GO:0015232 // GO:0016020 // GO:0003723 // GO:0017004 // GO:0008535 // GO:0016023 // GO:0003964 // GO:0006754 // GO:0004713 // GO:0005515 // GO:0004672 // GO:0016021 // GO:0015662 // GO:0006468 // GO:0008219 // GO:0016469 // GO:0004190 // GO:0015986 // GO:0007155 // GO:0004674 // GO:0006508 // GO:0009536 // GO:0006278
PGSC0003DMP400014353	GO:0005634 // GO:0045941 // GO:0010022 // GO:0005737 // GO:0004190 // GO:0010227 // GO:0048439 // GO:0006508 // GO:0005515 // GO:0043565 // GO:0009954 // GO:0045449 // GO:0003700
PGSC0003DMP400041013	GO:0004713 // GO:0004674 // GO:0006355 // GO:0006468 // GO:0003700
PGSC0003DMP400011563	GO:0005739
PGSC0003DMP400048948	GO:0003677 // GO:0010200 // GO:0006950
PGSC0003DMP400025903	GO:0015031 // GO:0016192
PGSC0003DMP400001894	GO:0009055 // GO:0020037 // GO:0005634 // GO:0006355 // GO:0043565 // GO:0003700
PGSC0003DMP400011647	GO:0005634 // GO:0004743 // GO:0006096 // GO:0003824 // GO:0048316 // GO:0046686 // GO:0043565 // GO:0009536 // GO:0006633 // GO:0005739 // GO:0003700 // GO:0006629 // GO:0009570
PGSC0003DMP400001422	GO:0005634 // GO:0003677 // GO:0004185 // GO:0006508 // GO:0005739
PGSC0003DMP400002018	GO:0016020 // GO:0003677 // GO:0006338 // GO:0009965 // GO:0048439 // GO:0006511 // GO:0048645 // GO:0005515 // GO:0006265 // GO:0005634 // GO:0006281 // GO:0016853 // GO:0005694 // GO:0009933 // GO:0010075 // GO:0019827 // GO:0009793
PGSC0003DMP400041982	GO:0016020 // GO:0006355 // GO:0009396 // GO:0006857 // GO:0043565 // GO:0005886 // GO:0003700 // GO:0005215
PGSC0003DMP400049884	GO:0016020 // GO:0005840 // GO:0005634 // GO:0005388 // GO:0006816 // GO:0046686 // GO:0009651 // GO:0006412 // GO:0022627
PGSC0003DMP400062706	GO:0000166 // GO:0006526 // GO:0051287 // GO:0005737 // GO:0046983 // GO:0003676
PGSC0003DMP400006709	GO:0020037 // GO:0004181 // GO:0016023 // GO:0055114 // GO:0005773 // GO:0008234 // GO:0006508 // GO:0004197 // GO:0004497
PGSC0003DMP400055563	GO:0007217 // GO:0007268 // GO:0009536 // GO:0005488
PGSC0003DMP400018483	GO:0042625 // GO:0016310 // GO:0005524 // GO:0005635 // GO:0005737 // GO:0009860 // GO:0006511 // GO:0005515 // GO:0005730 // GO:0005829 // GO:0000166 // GO:0009378 // GO:0017111 // GO:0005819 // GO:0005886 // GO:0016887 // GO:0006810 // GO:0005792 // GO:0005634 // GO:0006281 // GO:0042802 // GO:0003676 // GO:0015462 // GO:0046686 // GO:0004004 // GO:0006508 // GO:0005618 // GO:0051301 // GO:0017…
PGSC0003DMP400053608	GO:0005634 // GO:0006508 // GO:0004197
PGSC0003DMP400013900	GO:0016020 // GO:0016051 // GO:0006260 // GO:0016023 // GO:0005737 // GO:0016787 // GO:0005515 // GO:0004857 // GO:0015078 // GO:0016887 // GO:0009055 // GO:0020037 // GO:0008152 // GO:0046168 // GO:0019829 // GO:0005622 // GO:0006812 // GO:0009737 // GO:0016820 // GO:0007033 // GO:0006412 // GO:0004497 // GO:0008553 // GO:0006310 // GO:0005840 // GO:0009414 // GO:0006754 // GO:0016021 // GO:0009…
PGSC0003DMP400011991	GO:0004672 // GO:0006468 // GO:0009536
PGSC0003DMP400060507	GO:0008415 // GO:0016747
PGSC0003DMP400042887	GO:0016020 // GO:0009738 // GO:0043069 // GO:0030001 // GO:0005515 // GO:0005887 // GO:0009055 // GO:0046873 // GO:0009408 // GO:0006413 // GO:0005216 // GO:0019538 // GO:0022626 // GO:0033198 // GO:0031226 // GO:0009873 // GO:0005506 // GO:0055114 // GO:0009723 // GO:0000166 // GO:0016021 // GO:0017111 // GO:0005739 // GO:0005886 // GO:0016491 // GO:0050832 // GO:0055085 // GO:0009845 // GO:0052…
PGSC0003DMP400040656	GO:0005515 // GO:0006952 // GO:0006915
PGSC0003DMP400004262	GO:0005634 // GO:0003677 // GO:0009733 // GO:0040008 // GO:0006355 // GO:0048527 // GO:0016563 // GO:0009723 // GO:0046983 // GO:0009630 // GO:0009725 // GO:0045449 // GO:0003700 // GO:0048366
PGSC0003DMP400028833	GO:0043565 // GO:0000272 // GO:0003700 // GO:0045449 // GO:0005488 // GO:0009507
PGSC0003DMP400052910	GO:0005634 // GO:0003677 // GO:0009414 // GO:0006334 // GO:0009579 // GO:0005773 // GO:0005730 // GO:0005739 // GO:0005886 // GO:0000786 // GO:0009507
PGSC0003DMP400019329	GO:0005634 // GO:0003723 // GO:0005524 // GO:0006334 // GO:0006468 // GO:0006904 // GO:0006915 // GO:0005515 // GO:0004674 // GO:0006952 // GO:0016021 // GO:0017111
PGSC0003DMP400010855	GO:0005840 // GO:0008283 // GO:0005730 // GO:0003713 // GO:0030528 // GO:0006412 // GO:0005622 // GO:0045449
PGSC0003DMP400021353	GO:0006605 // GO:0009055 // GO:0016020 // GO:0005529 // GO:0017038 // GO:0055114 // GO:0005515 // GO:0009536 // GO:0005886
PGSC0003DMP400019857	GO:0012505
PGSC0003DMP400022271	GO:0016020 // GO:0009505
PGSC0003DMP400003961	GO:0005634 // GO:0003676 // GO:0004691 // GO:0005515 // GO:0006508 // GO:0008603 // GO:0004197 // GO:0003682 // GO:0018024 // GO:0016568
PGSC0003DMP400013115	GO:0009055 // GO:0009611 // GO:0016627 // GO:0005783 // GO:0008152 // GO:0004402 // GO:0005506 // GO:0003824 // GO:0055114 // GO:0005488 // GO:0012505 // GO:0009651 // GO:0016491 // GO:0009507
PGSC0003DMP400002142	GO:0003677 // GO:0030528 // GO:0010200 // GO:0005515 // GO:0009963 // GO:0003700 // GO:0009269 // GO:0009611 // GO:0005634 // GO:0045941 // GO:0042538 // GO:0016563 // GO:0051090 // GO:0048364 // GO:0009737 // GO:0009867 // GO:0006568 // GO:0045449
PGSC0003DMP400045171	GO:0012505
PGSC0003DMP400040909	GO:0006952 // GO:0006915
PGSC0003DMP400045852	GO:0016020 // GO:0009535 // GO:0006355 // GO:0009637 // GO:0055114 // GO:0004713 // GO:0016829 // GO:0031977 // GO:0010218 // GO:0005507 // GO:0043565 // GO:0009941 // GO:0003700 // GO:0010114 // GO:0005634 // GO:0009573 // GO:0009409 // GO:0006468 // GO:0009579 // GO:0004674 // GO:0005618 // GO:0015977 // GO:0009536 // GO:0004497 // GO:0009853 // GO:0022626 // GO:0009570
PGSC0003DMP400019931	GO:0019239 // GO:0008171 // GO:0004000 // GO:0009168
PGSC0003DMP400052035	GO:0003723 // GO:0003676
PGSC0003DMP400021162	GO:0006979 // GO:0004601 // GO:0055114
PGSC0003DMP400037841	GO:0016020 // GO:0009741 // GO:0016324 // GO:0016538 // GO:0016023 // GO:0004716 // GO:0004713 // GO:0005515 // GO:0009058 // GO:0009791 // GO:0004672 // GO:0004714 // GO:0009055 // GO:0020037 // GO:0004689 // GO:0008338 // GO:0016301 // GO:0016909 // GO:0006468 // GO:0004710 // GO:0046777 // GO:0003899 // GO:0006508 // GO:0006350 // GO:0004692 // GO:0004497 // GO:0009536 // GO:0016307 // GO:0003…
PGSC0003DMP400001134	GO:0016020 // GO:0005355 // GO:0009705 // GO:0005353 // GO:0016021 // GO:0005886 // GO:0022891 // GO:0009055 // GO:0055085 // GO:0009845 // GO:0005351 // GO:0009624 // GO:0008643 // GO:0015758 // GO:0015755 // GO:0005215
PGSC0003DMP400054361	GO:0009055 // GO:0020037 // GO:0016023 // GO:0055114 // GO:0019825 // GO:0012505 // GO:0005975 // GO:0004497 // GO:0019113 // GO:0018595
PGSC0003DMP400049585	GO:0006457 // GO:0005634 // GO:0031072 // GO:0006950 // GO:0009536 // GO:0006629 // GO:0009570
PGSC0003DMP400043413	GO:0005840 // GO:0005622 // GO:0022625 // GO:0003676 // GO:0005773 // GO:0005730 // GO:0005515 // GO:0006412 // GO:0005886 // GO:0009507 // GO:0009793
PGSC0003DMP400041892	GO:0005634 // GO:0004743 // GO:0006096 // GO:0003824 // GO:0048316 // GO:0046686 // GO:0043565 // GO:0009536 // GO:0006633 // GO:0005739 // GO:0003700 // GO:0006629 // GO:0009570
PGSC0003DMP400034654	GO:0006915
PGSC0003DMP400023780	GO:0005840 // GO:0005634 // GO:0003677 // GO:0005730 // GO:0006412 // GO:0006334 // GO:0000786
PGSC0003DMP400031191	GO:0016020
PGSC0003DMP400024357	GO:0004713 // GO:0004674 // GO:0016301 // GO:0004672 // GO:0006096 // GO:0006468
PGSC0003DMP400053011	GO:0016757 // GO:0009058
PGSC0003DMP400014042	GO:0005739
PGSC0003DMP400046734	GO:0003677
PGSC0003DMP400036884	GO:0016020 // GO:0009535 // GO:0009765 // GO:0030076 // GO:0016168 // GO:0005739 // GO:0015979 // GO:0009507
PGSC0003DMP400047992	GO:0009736 // GO:0000160 // GO:0006355 // GO:0009735 // GO:0030528 // GO:0005737
PGSC0003DMP400025519	GO:0032312 // GO:0005634 // GO:0003677 // GO:0007283 // GO:0000786 // GO:0003676
PGSC0003DMP400021828	GO:0005840 // GO:0005634 // GO:0003677 // GO:0006499 // GO:0009411 // GO:0005737 // GO:0010224 // GO:0008026 // GO:0009636 // GO:0004003 // GO:0006289 // GO:0005515 // GO:0006412 // GO:0043141 // GO:0008796
PGSC0003DMP400037530	GO:0005198 // GO:0003676
PGSC0003DMP400040859	GO:0020037 // GO:0006950 // GO:0005886
PGSC0003DMP400047657	GO:0006506 // GO:0016020 // GO:0016051 // GO:0005874 // GO:0016023 // GO:0046983 // GO:0031224 // GO:0004713 // GO:0009058 // GO:0016787 // GO:0006221 // GO:0005515 // GO:0004888 // GO:0004871 // GO:0015297 // GO:0045087 // GO:0009055 // GO:0020037 // GO:0008152 // GO:0007165 // GO:0006468 // GO:0006915 // GO:0003899 // GO:0006508 // GO:0006350 // GO:0008138 // GO:0016740 // GO:0005789 // GO:0004…
PGSC0003DMP400042728	GO:0016020 // GO:0009535 // GO:0019079 // GO:0030001 // GO:0005737 // GO:0009058 // GO:0008234 // GO:0009941 // GO:0051707 // GO:0031408 // GO:0009055 // GO:0016702 // GO:0009611 // GO:0006813 // GO:0006468 // GO:0048364 // GO:0009737 // GO:0006979 // GO:0006508 // GO:0004197 // GO:0005743 // GO:0009695 // GO:0009536 // GO:0005215 // GO:0015979 // GO:0003677 // GO:0009414 // GO:0009620 // GO:0005…
PGSC0003DMP400051051	GO:0006464 // GO:0005622 // GO:0016881 // GO:0005737 // GO:0004842
PGSC0003DMP400032450	GO:0006979 // GO:0004601 // GO:0005739 // GO:0016023 // GO:0055114
PGSC0003DMP400011759	GO:0016307 // GO:0016020 // GO:0003677 // GO:0005524 // GO:0008349 // GO:0016538 // GO:0016023 // GO:0012505 // GO:0042557 // GO:0005515 // GO:0015078 // GO:0016887 // GO:0035004 // GO:0009507 // GO:0010583 // GO:0008545 // GO:0051735 // GO:0005634 // GO:0007018 // GO:0007165 // GO:0016301 // GO:0005622 // GO:0016909 // GO:0015986 // GO:0008443 // GO:0006952 // GO:0033177 // GO:0009725 // GO:0003…
PGSC0003DMP400067253	GO:0020037 // GO:0005634 // GO:0009733 // GO:0009409 // GO:0009734 // GO:0055114 // GO:0010200 // GO:0043565 // GO:0005739 // GO:0004497 // GO:0005886 // GO:0045449 // GO:0003700
PGSC0003DMP400047202	GO:0005759 // GO:0003723 // GO:0006355 // GO:0005737 // GO:0003964 // GO:0044267 // GO:0000160 // GO:0005515 // GO:0005829 // GO:0005507 // GO:0009651 // GO:0005739 // GO:0005886 // GO:0009507 // GO:0006457 // GO:0010583 // GO:0009408 // GO:0006954 // GO:0042623 // GO:0007005 // GO:0046686 // GO:0051131 // GO:0051082 // GO:0009536 // GO:0016740 // GO:0006278 // GO:0016465 // GO:0022626
PGSC0003DMP400029316	GO:0009055 // GO:0020037 // GO:0004497 // GO:0055114
PGSC0003DMP400042936	GO:0005634 // GO:0009414 // GO:0003824 // GO:0004723 // GO:0005737 // GO:0004722
PGSC0003DMP400008482	GO:0046686 // GO:0004723 // GO:0005488
PGSC0003DMP400064709	GO:0003677 // GO:0007018 // GO:0003723 // GO:0007165 // GO:0006915 // GO:0031224 // GO:0003777 // GO:0004888 // GO:0045087 // GO:0045449
PGSC0003DMP400050111	GO:0006306
PGSC0003DMP400015922	GO:0012505 // GO:0004713 // GO:0030246 // GO:0004674 // GO:0006468 // GO:0003824 // GO:0016023 // GO:0055114 // GO:0016052
PGSC0003DMP400012442	GO:0005634 // GO:0004857 // GO:0005622 // GO:0009536 // GO:0003700 // GO:0003676
PGSC0003DMP400037818	GO:0012505 // GO:0005615
PGSC0003DMP400027722	GO:0005634 // GO:0016023 // GO:0055114 // GO:0006979 // GO:0004601 // GO:0043565 // GO:0045449 // GO:0003700
PGSC0003DMP400043395	GO:0003677 // GO:0006355 // GO:0003700
PGSC0003DMP400049383	GO:0016020 // GO:0003723 // GO:0005622 // GO:0005739 // GO:0009507
PGSC0003DMP400037279	GO:0005634 // GO:0030154 // GO:0007275 // GO:0009651 // GO:0005488 // GO:0005737
PGSC0003DMP400006721	GO:0016020 // GO:0080008 // GO:0008565 // GO:0055114 // GO:0016192 // GO:0005515 // GO:0004672 // GO:0000105 // GO:0005739 // GO:0005886 // GO:0016491 // GO:0006468 // GO:0051287 // GO:0006886 // GO:0030117 // GO:0006508 // GO:0006888 // GO:0005198 // GO:0006461 // GO:0005215
PGSC0003DMP400026266	GO:0003676
PGSC0003DMP400047051	GO:0004091 // GO:0003824 // GO:0042578 // GO:0016788 // GO:0006629 // GO:0004518
PGSC0003DMP400015077	GO:0016020 // GO:0016538 // GO:0008287 // GO:0009058 // GO:0048229 // GO:0004672 // GO:0004702 // GO:0007165 // GO:0008338 // GO:0005622 // GO:0004710 // GO:0004691 // GO:0046777 // GO:0010075 // GO:0016765 // GO:0006979 // GO:0008603 // GO:0004692 // GO:0004690 // GO:0007169 // GO:0010200 // GO:0008237 // GO:0005739 // GO:0005886 // GO:0051735 // GO:0004872 // GO:0004697 // GO:0015986 // GO:0008…
PGSC0003DMP400034908	GO:0016020 // GO:0016310 // GO:0007165 // GO:0016491
PGSC0003DMP400007179	GO:0050832 // GO:0005634 // GO:0010200 // GO:0006355 // GO:0003700
PGSC0003DMP400027359	GO:0000166 // GO:0009536 // GO:0009507
PGSC0003DMP400017157	GO:0005515
PGSC0003DMP400066938	GO:0016020 // GO:0004713 // GO:0005249 // GO:0006813 // GO:0005634 // GO:0004674 // GO:0006468 // GO:0005543
PGSC0003DMP400013056	GO:0006511 // GO:0048037 // GO:0006633 // GO:0004842
PGSC0003DMP400008931	GO:0016020 // GO:0016757 // GO:0016810
PGSC0003DMP400029007	GO:0003676
PGSC0003DMP400043214	GO:0005634 // GO:0003677 // GO:0003713 // GO:0006355 // GO:0004402 // GO:0016573 // GO:0003676
PGSC0003DMP400049781	GO:0005634 // GO:0003677 // GO:0007165 // GO:0016301 // GO:0006468 // GO:0004386 // GO:0016023 // GO:0003676 // GO:0005515 // GO:0006350 // GO:0004672 // GO:0006952
PGSC0003DMP400067162	GO:0006096
PGSC0003DMP400035443	GO:0006820 // GO:0008308 // GO:0005741
PGSC0003DMP400045560	GO:0016020 // GO:0009611 // GO:0005783 // GO:0000038 // GO:0009414 // GO:0005635 // GO:0006916 // GO:0043066 // GO:0042742 // GO:0016021 // GO:0042981 // GO:0006983
PGSC0003DMP400010972	GO:0016616 // GO:0008152 // GO:0006725 // GO:0005777 // GO:0051287 // GO:0016787 // GO:0005515 // GO:0006511 // GO:0006564 // GO:0009853 // GO:0009507
PGSC0003DMP400048893	GO:0006396 // GO:0012505 // GO:0003723 // GO:0016023 // GO:0005773
PGSC0003DMP400010915	GO:0005783 // GO:0003677 // GO:0003723 // GO:0007275 // GO:0016021 // GO:0005739 // GO:0045449 // GO:0003700
PGSC0003DMP400010383	GO:0009908 // GO:0003677 // GO:0006355 // GO:0003700 // GO:0045449 // GO:0048366
PGSC0003DMP400024822	GO:0016020 // GO:0016192
PGSC0003DMP400019416	GO:0009055 // GO:0020037 // GO:0004497 // GO:0055114
PGSC0003DMP400030073	GO:0017089 // GO:0051861 // GO:0046836 // GO:0005737 // GO:0005886
PGSC0003DMP400021001	GO:0016020 // GO:0016051 // GO:0006260 // GO:0016023 // GO:0005737 // GO:0016787 // GO:0005515 // GO:0004857 // GO:0015078 // GO:0016887 // GO:0009055 // GO:0020037 // GO:0008152 // GO:0046168 // GO:0019829 // GO:0005622 // GO:0006812 // GO:0009737 // GO:0016820 // GO:0007033 // GO:0006412 // GO:0004497 // GO:0008553 // GO:0006310 // GO:0005840 // GO:0009414 // GO:0006754 // GO:0016021 // GO:0009…
PGSC0003DMP400027213	GO:0045271 // GO:0005739 // GO:0016655
PGSC0003DMP400017636	GO:0016020 // GO:0055085 // GO:0006281 // GO:0006499 // GO:0019898 // GO:0006260 // GO:0015238 // GO:0005488 // GO:0030301 // GO:0005773 // GO:0016021 // GO:0015297 // GO:0005886 // GO:0006310 // GO:0015979
PGSC0003DMP400059169	GO:0016307 // GO:0051735 // GO:0016538 // GO:0016023 // GO:0010337 // GO:0042742 // GO:0004190 // GO:0012505 // GO:0008443 // GO:0042557 // GO:0006508 // GO:0010310 // GO:0051734 // GO:0035004
PGSC0003DMP400026116	GO:0005634 // GO:0019627 // GO:0005488 // GO:0005773 // GO:0004723 // GO:0016151 // GO:0006461 // GO:0006629
PGSC0003DMP400001573	GO:0005634 // GO:0016481 // GO:0005975 // GO:0030371 // GO:0042023 // GO:0003700 // GO:0045449
PGSC0003DMP400001019	GO:0008375 // GO:0016020 // GO:0005739
PGSC0003DMP400032176	GO:0003677 // GO:0005634 // GO:0045941 // GO:0006355 // GO:0003824 // GO:0006351 // GO:0016563 // GO:0046983 // GO:0043565 // GO:0045449 // GO:0003700 // GO:0009507 // GO:0016491
PGSC0003DMP400068935	GO:0009536
PGSC0003DMP400027863	GO:0000151 // GO:0016567 // GO:0009536 // GO:0005488 // GO:0004842 // GO:0009507
PGSC0003DMP400036609	GO:0006457 // GO:0005634 // GO:0016567 // GO:0004842 // GO:0006511 // GO:0005515 // GO:0007275 // GO:0000151 // GO:0051082
PGSC0003DMP400017584	GO:0008415 // GO:0044267 // GO:0005515 // GO:0008295 // GO:0016747 // GO:0003824 // GO:0006596
PGSC0003DMP400006993	GO:0020037 // GO:0004497 // GO:0016740 // GO:0055114
PGSC0003DMP400041048	GO:0006099 // GO:0005739
PGSC0003DMP400033130	GO:0006810 // GO:0016020 // GO:0009536 // GO:0009941 // GO:0005215
PGSC0003DMP400012164	GO:0043087 // GO:0005634 // GO:0006355 // GO:0003700
PGSC0003DMP400040077	GO:0019953 // GO:0005576
PGSC0003DMP400000488	GO:0016307 // GO:0016020 // GO:0008349 // GO:0016538 // GO:0016023 // GO:0004716 // GO:0042557 // GO:0004714 // GO:0035004 // GO:0051735 // GO:0008545 // GO:0008338 // GO:0004689 // GO:0016909 // GO:0004697 // GO:0004710 // GO:0004190 // GO:0008443 // GO:0009505 // GO:0006508 // GO:0004692 // GO:0051734 // GO:0004675
PGSC0003DMP400018796	GO:0006508 // GO:0005524 // GO:0005794 // GO:0017111 // GO:0016021
PGSC0003DMP400038635	GO:0006457 // GO:0016853 // GO:0004190 // GO:0006508 // GO:0051301 // GO:0009536 // GO:0009941 // GO:0015031 // GO:0007049 // GO:0009570 // GO:0009507
PGSC0003DMP400013283	GO:0012505 // GO:0006355 // GO:0005739
PGSC0003DMP400032200	GO:0005840 // GO:0042389 // GO:0016702 // GO:0004181 // GO:0016215 // GO:0006508 // GO:0006412 // GO:0009536 // GO:0009507 // GO:0019843
PGSC0003DMP400023488	GO:0016020 // GO:0003677 // GO:0055085 // GO:0005506 // GO:0006260 // GO:0017153 // GO:0003824 // GO:0015743 // GO:0051453 // GO:0009107 // GO:0005773 // GO:0006835 // GO:0015140 // GO:0006814 // GO:0005215
PGSC0003DMP400003700	GO:0016020
PGSC0003DMP400042972	GO:0005634 // GO:0006508 // GO:0006355 // GO:0043565 // GO:0003700
PGSC0003DMP400024306	GO:0016020 // GO:0012505 // GO:0016051
PGSC0003DMP400055461	GO:0003676
PGSC0003DMP400038356	GO:0016020 // GO:0009555 // GO:0016779 // GO:0042773 // GO:0009860 // GO:0009058 // GO:0015450 // GO:0005739 // GO:0015031 // GO:0009507 // GO:0009435
PGSC0003DMP400008113	GO:0008152 // GO:0004181 // GO:0006950 // GO:0005488 // GO:0016765 // GO:0006508 // GO:0016740 // GO:0005886
PGSC0003DMP400037885	GO:0016020 // GO:0009055 // GO:0016709 // GO:0020037 // GO:0005783 // GO:0042742 // GO:0055114 // GO:0019825 // GO:0007155 // GO:0009682 // GO:0006508 // GO:0009684 // GO:0004497 // GO:0005739 // GO:0005886 // GO:0010114
PGSC0003DMP400021989	GO:0006810 // GO:0016020 // GO:0005524 // GO:0042626 // GO:0000166 // GO:0016021 // GO:0043190 // GO:0009536 // GO:0016887
PGSC0003DMP400038923	GO:0012505 // GO:0005634 // GO:0006281 // GO:0006355 // GO:0016023 // GO:0003702 // GO:0003700
PGSC0003DMP400038185	GO:0003677 // GO:0006260 // GO:0006259 // GO:0016021 // GO:0009651 // GO:0009941 // GO:0009507 // GO:0007186 // GO:0008152 // GO:0003824 // GO:0046686 // GO:0009536 // GO:0008094 // GO:0004802 // GO:0003678 // GO:0009570
PGSC0003DMP400012262	GO:0016020 // GO:0005634 // GO:0006355 // GO:0009941
PGSC0003DMP400015423	GO:0005634 // GO:0006355 // GO:0043565 // GO:0003700 // GO:0045449
PGSC0003DMP400042252	GO:0006952 // GO:0006915
PGSC0003DMP400034342	GO:0006801 // GO:0046872 // GO:0016998 // GO:0009536 // GO:0009295 // GO:0055114 // GO:0009507
PGSC0003DMP400028000	GO:0016020 // GO:0005840 // GO:0005622 // GO:0005773 // GO:0005730 // GO:0005618 // GO:0006412 // GO:0022627
PGSC0003DMP400043372	GO:0005622 // GO:0003676
PGSC0003DMP400043743	GO:0048316 // GO:0000326
PGSC0003DMP400055481	GO:0008643 // GO:0008152 // GO:0016021 // GO:0005351 // GO:0008080 // GO:0009737
PGSC0003DMP400068706	GO:0008168
PGSC0003DMP400032675	GO:0007018 // GO:0004713 // GO:0004712 // GO:0005874 // GO:0004674 // GO:0006468 // GO:0005198 // GO:0016874
PGSC0003DMP400028430	GO:0016020 // GO:0012505 // GO:0009507
PGSC0003DMP400032307	GO:0004402 // GO:0000166 // GO:0003676
PGSC0003DMP400042973	GO:0016051 // GO:0016757 // GO:0009058 // GO:0005982 // GO:0016758 // GO:0005739 // GO:0009507
PGSC0003DMP400002798	GO:0009055 // GO:0020037 // GO:0009058 // GO:0004497 // GO:0009536 // GO:0003824 // GO:0006629 // GO:0009507
PGSC0003DMP400031935	GO:0016020 // GO:0005759 // GO:0008152 // GO:0006546 // GO:0005506 // GO:0003824 // GO:0051536 // GO:0009107 // GO:0005739 // GO:0009105
PGSC0003DMP400014229	GO:0045039
PGSC0003DMP400005681	GO:0043269 // GO:0001539 // GO:0005515 // GO:0009288 // GO:0000325
PGSC0003DMP400001975	GO:0016020 // GO:0005840 // GO:0005783 // GO:0042335 // GO:0006970 // GO:0048868 // GO:0009416 // GO:0016023 // GO:0012505 // GO:0005739 // GO:0016747 // GO:0006633 // GO:0008610 // GO:0009611 // GO:0009913 // GO:0009826 // GO:0000038 // GO:0009409 // GO:0008415 // GO:0030497 // GO:0006508 // GO:0016210 // GO:0004197 // GO:0006412 // GO:0009536 // GO:0022626
PGSC0003DMP400020400	GO:0012505 // GO:0009814 // GO:0005515 // GO:0009626 // GO:0006952 // GO:0005737 // GO:0005886 // GO:0006915
PGSC0003DMP400046304	GO:0032312 // GO:0005515 // GO:0008152 // GO:0016491
PGSC0003DMP400019160	GO:0016020 // GO:0005739 // GO:0016023
PGSC0003DMP400034979	GO:0009657 // GO:0003677 // GO:0009733 // GO:0006355 // GO:0016563 // GO:0009408 // GO:0009737 // GO:0009790 // GO:0003700
PGSC0003DMP400041285	GO:0005515 // GO:0000151 // GO:0016567 // GO:0009536 // GO:0004842
PGSC0003DMP400021892	GO:0005783 // GO:0008565 // GO:0016023 // GO:0055114 // GO:0019825 // GO:0006352 // GO:0012505 // GO:0004713 // GO:0005875 // GO:0004672 // GO:0016021 // GO:0007242 // GO:0015031 // GO:0010583 // GO:0009055 // GO:0008299 // GO:0007018 // GO:0020037 // GO:0005634 // GO:0006468 // GO:0003702 // GO:0051090 // GO:0022900 // GO:0004674 // GO:0005743 // GO:0003777 // GO:0004497 // GO:0016986
PGSC0003DMP400068323	GO:0015074 // GO:0003676
PGSC0003DMP400017690	GO:0008545 // GO:0010369 // GO:0003723 // GO:0005634 // GO:0008349 // GO:0006468 // GO:0016909 // GO:0007094 // GO:0044267 // GO:0004674 // GO:0005515 // GO:0000166 // GO:0004690 // GO:0004675 // GO:0000776
PGSC0003DMP400031567	GO:0005515 // GO:0055046
PGSC0003DMP400013664	GO:0031224 // GO:0005515 // GO:0007165 // GO:0004888 // GO:0045087 // GO:0006915
PGSC0003DMP400022632	GO:0009536
PGSC0003DMP400011559	GO:0012505 // GO:0009814 // GO:0005515 // GO:0009626 // GO:0006952 // GO:0005737 // GO:0005886 // GO:0006915
PGSC0003DMP400017385	GO:0003677 // GO:0006357 // GO:0005634 // GO:0016787 // GO:0045941 // GO:0003713 // GO:0005694 // GO:0006887
PGSC0003DMP400051359	GO:0004713 // GO:0004674 // GO:0005529 // GO:0006468 // GO:0005739
PGSC0003DMP400063098	GO:0005515
PGSC0003DMP400037550	GO:0006886 // GO:0003677 // GO:0007264 // GO:0005622
PGSC0003DMP400027039	GO:0016020 // GO:0003676
PGSC0003DMP400003316	GO:0016307 // GO:0051735 // GO:0016301 // GO:0016538 // GO:0006468 // GO:0008443 // GO:0004713 // GO:0042557 // GO:0004674 // GO:0051734 // GO:0009536 // GO:0005886 // GO:0035004
PGSC0003DMP400016690	GO:0016020 // GO:0007217 // GO:0015684 // GO:0009873 // GO:0003774 // GO:0005375 // GO:0030001 // GO:0006825 // GO:0001539 // GO:0006754 // GO:0015093 // GO:0005507 // GO:0005975 // GO:0016021 // GO:0006935 // GO:0015992 // GO:0016491 // GO:0004008 // GO:0015662 // GO:0005622 // GO:0046688 // GO:0046872 // GO:0006508 // GO:0004197 // GO:0005794 // GO:0007268 // GO:0009536
PGSC0003DMP400011494	GO:0003677 // GO:0005634 // GO:0030154 // GO:0006355 // GO:0010093 // GO:0009908 // GO:0019953 // GO:0048316 // GO:0003700 // GO:0010073
PGSC0003DMP400052134	GO:0005515 // GO:0006511 // GO:0005506 // GO:0017000 // GO:0019005 // GO:0004842
PGSC0003DMP400052320	GO:0005773
PGSC0003DMP400047807	GO:0043130 // GO:0006508 // GO:0005770 // GO:0005764 // GO:0015031 // GO:0005215 // GO:0016192
PGSC0003DMP400001685	GO:0005524 // GO:0005741 // GO:0015238 // GO:0031224 // GO:0005515 // GO:0000166 // GO:0005507 // GO:0016021 // GO:0004888 // GO:0017111 // GO:0015297 // GO:0045087 // GO:0016491 // GO:0006820 // GO:0055085 // GO:0008308 // GO:0007165 // GO:0006468 // GO:0003676 // GO:0006915 // GO:0016813 // GO:0046872 // GO:0004674 // GO:0006952 // GO:0016846
PGSC0003DMP400007218	GO:0006355 // GO:0003700
PGSC0003DMP400044885	GO:0080043 // GO:0010583 // GO:0005634 // GO:0003677 // GO:0008152 // GO:0006355 // GO:0006334 // GO:0016758 // GO:0016023 // GO:0050645 // GO:0047893 // GO:0012505 // GO:0008194 // GO:0080044 // GO:0043565 // GO:0051707 // GO:0050505 // GO:0003700 // GO:0000786
PGSC0003DMP400042952	GO:0004527 // GO:0003684 // GO:0006298 // GO:0030983 // GO:0005622 // GO:0005737 // GO:0009507 // GO:0003676
PGSC0003DMP400049125	GO:0008152 // GO:0005515 // GO:0016491
PGSC0003DMP400011868	GO:0016020 // GO:0006096 // GO:0016829 // GO:0004713 // GO:0005515 // GO:0004672 // GO:0006810 // GO:0008152 // GO:0005529 // GO:0006468 // GO:0008033 // GO:0003676 // GO:0004842 // GO:0006108 // GO:0006098 // GO:0005337 // GO:0004674 // GO:0006464 // GO:0006508 // GO:0004197 // GO:0030060
PGSC0003DMP400044064	GO:0006886 // GO:0007264 // GO:0005622 // GO:0005739 // GO:0008134
PGSC0003DMP400036588	GO:0009055 // GO:0012505 // GO:0016023 // GO:0055114 // GO:0016491
PGSC0003DMP400055868	GO:0006457 // GO:0003677 // GO:0051082 // GO:0009536
PGSC0003DMP400027169	GO:0000151 // GO:0016567 // GO:0005488 // GO:0004842
PGSC0003DMP400012255	GO:0016307 // GO:0008349 // GO:0016538 // GO:0012505 // GO:0007169 // GO:0004713 // GO:0042557 // GO:0005515 // GO:0004672 // GO:0016021 // GO:0005739 // GO:0035004 // GO:0008545 // GO:0051735 // GO:0006468 // GO:0016909 // GO:0008443 // GO:0004674 // GO:0051734 // GO:0004690 // GO:0004675
PGSC0003DMP400047316	GO:0008375 // GO:0016759 // GO:0004376 // GO:0046921 // GO:0016051 // GO:0000033 // GO:0016758 // GO:0016023 // GO:0055114 // GO:0008378 // GO:0012505 // GO:0046920 // GO:0000009 // GO:0000026 // GO:0019187 // GO:0016787 // GO:0005739 // GO:0005886 // GO:0020037 // GO:0006468 // GO:0006464 // GO:0004674 // GO:0016757 // GO:0005794 // GO:0004497 // GO:0009536 // GO:0008376 // GO:0018716 // GO:0004…
PGSC0003DMP400034842	GO:0003676
PGSC0003DMP400048044	GO:0042389 // GO:0009535 // GO:0009414 // GO:0042538 // GO:0016215 // GO:0009579 // GO:0009688 // GO:0009536 // GO:0010114 // GO:0009570
PGSC0003DMP400048708	GO:0006457 // GO:0009535 // GO:0009543
PGSC0003DMP400062575	GO:0005618 // GO:0004857
PGSC0003DMP400003117	GO:0015074 // GO:0006511 // GO:0004842
PGSC0003DMP400026542	GO:0016020 // GO:0009611 // GO:0010051 // GO:0008152 // GO:0003824 // GO:0005488 // GO:0048193 // GO:0005515 // GO:0044237 // GO:0050662
PGSC0003DMP400028969	GO:0009733 // GO:0016567 // GO:0005338 // GO:0000139 // GO:0004713 // GO:0005730 // GO:0016021 // GO:0005739 // GO:0015780 // GO:0006468 // GO:0009734 // GO:0005351 // GO:0005488 // GO:0004842 // GO:0008643 // GO:0006508 // GO:0004674 // GO:0000151
PGSC0003DMP400040680	GO:0009657 // GO:0009536 // GO:0005739 // GO:0002103 // GO:0009507
PGSC0003DMP400046393	GO:0006886 // GO:0005634 // GO:0007264 // GO:0005737
PGSC0003DMP400042959	GO:0010583 // GO:0006457 // GO:0031072
PGSC0003DMP400036215	GO:0015232 // GO:0016020 // GO:0003723 // GO:0017004 // GO:0008535 // GO:0016023 // GO:0003964 // GO:0006754 // GO:0004713 // GO:0005515 // GO:0004672 // GO:0016021 // GO:0015662 // GO:0006468 // GO:0008219 // GO:0016469 // GO:0004190 // GO:0015986 // GO:0007155 // GO:0004674 // GO:0006508 // GO:0009536 // GO:0006278
PGSC0003DMP400019965	GO:0006499 // GO:0003824 // GO:0004723 // GO:0005886 // GO:0004722
PGSC0003DMP400047626	GO:0006414 // GO:0042742
PGSC0003DMP400054520	GO:0016020 // GO:0046923 // GO:0005794 // GO:0004872 // GO:0016021 // GO:0016023 // GO:0015031
PGSC0003DMP400037649	GO:0006508 // GO:0008237 // GO:0005515 // GO:0007165 // GO:0009416 // GO:0004871 // GO:0035091
PGSC0003DMP400000634	GO:0005840 // GO:0006357 // GO:0016592 // GO:0006412
PGSC0003DMP400010831	GO:0016020 // GO:0005840 // GO:0005783 // GO:0042335 // GO:0006970 // GO:0048868 // GO:0009416 // GO:0016023 // GO:0012505 // GO:0005739 // GO:0016747 // GO:0006633 // GO:0008610 // GO:0009611 // GO:0009913 // GO:0009826 // GO:0000038 // GO:0009409 // GO:0008415 // GO:0030497 // GO:0006508 // GO:0016210 // GO:0004197 // GO:0006412 // GO:0009536 // GO:0022626
PGSC0003DMP400035731	GO:0016020 // GO:0030246 // GO:0006865 // GO:0004721 // GO:0005975 // GO:0009536 // GO:0003824 // GO:0009507
PGSC0003DMP400055969	GO:0012505 // GO:0009814 // GO:0005515 // GO:0009626 // GO:0006952 // GO:0005737 // GO:0005886 // GO:0006915
PGSC0003DMP400012825	GO:0015986 // GO:0016469 // GO:0016491
PGSC0003DMP400019811	GO:0005840 // GO:0016614 // GO:0009055 // GO:0004148 // GO:0005488 // GO:0055114 // GO:0006413 // GO:0005515 // GO:0004497 // GO:0016491 // GO:0009507 // GO:0015979
PGSC0003DMP400011713	GO:0009414 // GO:0009738 // GO:0055114 // GO:0004629 // GO:0004713 // GO:0005507 // GO:0009651 // GO:0004871 // GO:0007242 // GO:0005739 // GO:0005886 // GO:0009055 // GO:0023034 // GO:0007165 // GO:0004435 // GO:0009409 // GO:0005529 // GO:0006468 // GO:0009737 // GO:0004674 // GO:0006629
PGSC0003DMP400054413	GO:0016020 // GO:0005634 // GO:0003677 // GO:0008152 // GO:0004872 // GO:0003702 // GO:0005773 // GO:0012505 // GO:0006354 // GO:0016021
PGSC0003DMP400035697	GO:0016020 // GO:0005643 // GO:0046907 // GO:0016757 // GO:0005515 // GO:0000060 // GO:0005488
PGSC0003DMP400001185	GO:0009508 // GO:0009507
PGSC0003DMP400062651	GO:0004713 // GO:0004674 // GO:0016301 // GO:0006468
PGSC0003DMP400005230	GO:0016307 // GO:0051735 // GO:0016538 // GO:0006468 // GO:0016023 // GO:0012505 // GO:0008443 // GO:0007169 // GO:0004713 // GO:0004674 // GO:0005515 // GO:0042557 // GO:0004672 // GO:0051734 // GO:0035004
PGSC0003DMP400026926	GO:0005783 // GO:0005515 // GO:0004842
PGSC0003DMP400068785	GO:0009536 // GO:0008033
PGSC0003DMP400009024	GO:0009964 // GO:0003824 // GO:0044237 // GO:0050662 // GO:0016491
PGSC0003DMP400006695	GO:0016020 // GO:0003677 // GO:0005634 // GO:0006508 // GO:0006355 // GO:0043565 // GO:0045449 // GO:0003700 // GO:0008236
PGSC0003DMP400011000	GO:0006886 // GO:0006457 // GO:0016853 // GO:0005794 // GO:0016023
PGSC0003DMP400038493	GO:0005515 // GO:0009536 // GO:0006915 // GO:0009507
PGSC0003DMP400006766	GO:0016020 // GO:0004713 // GO:0005249 // GO:0006813 // GO:0005634 // GO:0004674 // GO:0006468 // GO:0005543
PGSC0003DMP400036170	GO:0005634 // GO:0006508 // GO:0008237 // GO:0030528 // GO:0045449 // GO:0003700 // GO:0009507
PGSC0003DMP400052390	GO:0003723 // GO:0008233 // GO:0016023 // GO:0055114 // GO:0003964 // GO:0012505 // GO:0004713 // GO:0005507 // GO:0016021 // GO:0005529 // GO:0006468 // GO:0004190 // GO:0005773 // GO:0005618 // GO:0004674 // GO:0006508 // GO:0048544 // GO:0048038 // GO:0006278 // GO:0009308
PGSC0003DMP400013718	GO:0046872 // GO:0005524 // GO:0006508 // GO:0004197 // GO:0017111 // GO:0030001
PGSC0003DMP400001265	GO:0016020 // GO:0005840 // GO:0003723 // GO:0007165 // GO:0006614 // GO:0010089 // GO:0009736 // GO:0000160 // GO:0017111 // GO:0006412 // GO:0009735 // GO:0005525 // GO:0004871 // GO:0016772
PGSC0003DMP400044955	GO:0016829 // GO:0016787 // GO:0080031 // GO:0006725 // GO:0003824 // GO:0009696 // GO:0016788
PGSC0003DMP400049710	GO:0016020 // GO:0046470 // GO:0003964 // GO:0005515 // GO:0009941 // GO:0009395 // GO:0008152 // GO:0030136 // GO:0015630 // GO:0005622 // GO:0003824 // GO:0009737 // GO:0006979 // GO:0003899 // GO:0046686 // GO:0006350 // GO:0022626 // GO:0003723 // GO:0016042 // GO:0003677 // GO:0009414 // GO:0046466 // GO:0004630 // GO:0046473 // GO:0006631 // GO:0009651 // GO:0016021 // GO:0005739 // GO:0005…
PGSC0003DMP400005932	GO:0003723 // GO:0000166 // GO:0005622 // GO:0003676
PGSC0003DMP400003229	GO:0006810 // GO:0005524 // GO:0016021 // GO:0016887
PGSC0003DMP400007835	GO:0006952 // GO:0006915
PGSC0003DMP400028756	GO:0008375 // GO:0016020
PGSC0003DMP400014236	GO:0008545 // GO:0008349 // GO:0016301 // GO:0016909 // GO:0006468 // GO:0016023 // GO:0010089 // GO:0005768 // GO:0012505 // GO:0004713 // GO:0004674 // GO:0004672 // GO:0004690 // GO:0004675
PGSC0003DMP400000815	GO:0006418 // GO:0004812 // GO:0005737
PGSC0003DMP400017893	GO:0016307 // GO:0008349 // GO:0016538 // GO:0004716 // GO:0004713 // GO:0042557 // GO:0004672 // GO:0005886 // GO:0035004 // GO:0004714 // GO:0008545 // GO:0016301 // GO:0008338 // GO:0004689 // GO:0006468 // GO:0016909 // GO:0004697 // GO:0004710 // GO:0008443 // GO:0004674 // GO:0004692 // GO:0004675
PGSC0003DMP400019429	GO:0005840 // GO:0006464 // GO:0005622 // GO:0006412 // GO:0003824 // GO:0005739 // GO:0019843
PGSC0003DMP400049072	GO:0005634
PGSC0003DMP400012228	GO:0012505 // GO:0005975 // GO:0016023 // GO:0004650 // GO:0007047
PGSC0003DMP400048304	GO:0003824 // GO:0005777 // GO:0016291
PGSC0003DMP400032896	GO:0016709 // GO:0009055 // GO:0020037 // GO:0019825 // GO:0055114 // GO:0080110 // GO:0012505 // GO:0016711 // GO:0004497 // GO:0051791 // GO:0018595 // GO:0019113
PGSC0003DMP400015719	GO:0005634 // GO:0003723 // GO:0008152 // GO:0003824 // GO:0003676 // GO:0005730 // GO:0000166 // GO:0008380 // GO:0009793
PGSC0003DMP400034972	GO:0000166 // GO:0003676
PGSC0003DMP400017397	GO:0007018 // GO:0031072 // GO:0003824 // GO:0015986 // GO:0033178 // GO:0043169 // GO:0005875 // GO:0016820 // GO:0005975 // GO:0003777
PGSC0003DMP400030494	GO:0003677 // GO:0042325 // GO:0005524 // GO:0006355 // GO:0005777 // GO:0005737 // GO:0005515 // GO:0005730 // GO:0005829 // GO:0005975 // GO:0004176 // GO:0005739 // GO:0003700 // GO:0005634 // GO:0007165 // GO:0003824 // GO:0005488 // GO:0006508
PGSC0003DMP400052812	GO:0016538 // GO:0004716 // GO:0004713 // GO:0005515 // GO:0004672 // GO:0009898 // GO:0004714 // GO:0004689 // GO:0008338 // GO:0006499 // GO:0016301 // GO:0016909 // GO:0006468 // GO:0010740 // GO:0004710 // GO:0005488 // GO:0009737 // GO:0004692 // GO:0009536 // GO:0006396 // GO:0016307 // GO:0003723 // GO:0003677 // GO:0005524 // GO:0008349 // GO:0004000 // GO:0042557 // GO:0016021 // GO:0017…
PGSC0003DMP400031525	GO:0000166 // GO:0003676
PGSC0003DMP400044352	GO:0003723 // GO:0006096 // GO:0010025 // GO:0004553 // GO:0004672 // GO:0005829 // GO:0005975 // GO:0016117 // GO:0015995 // GO:0006085 // GO:0045995 // GO:0006468 // GO:0051287 // GO:0003824 // GO:0045793 // GO:0007568 // GO:0019252 // GO:0043481 // GO:0008943 // GO:0048366
PGSC0003DMP400002431	GO:0008152 // GO:0003824 // GO:0055114 // GO:0005488 // GO:0005773 // GO:0009941 // GO:0005739 // GO:0005886
PGSC0003DMP400000605	GO:0006801 // GO:0016020 // GO:0005622 // GO:0006886 // GO:0046872 // GO:0006913 // GO:0005515 // GO:0007264 // GO:0005886 // GO:0015031
PGSC0003DMP400024906	GO:0016298 // GO:0006629
PGSC0003DMP400019275	GO:0004743 // GO:0006096 // GO:0005737 // GO:0055114 // GO:0016192 // GO:0030955 // GO:0005515 // GO:0005739 // GO:0005886 // GO:0003824 // GO:0005351 // GO:0006886 // GO:0046686 // GO:0030117 // GO:0006098 // GO:0009536
PGSC0003DMP400023461	GO:0016020 // GO:0006810 // GO:0035265 // GO:0005230 // GO:0051302 // GO:0005886
PGSC0003DMP400038104	GO:0005886
PGSC0003DMP400032957	GO:0004713 // GO:0004674 // GO:0006468
PGSC0003DMP400032753	GO:0007623 // GO:0005654 // GO:0009409 // GO:0009637 // GO:0042542 // GO:0042752 // GO:0009908 // GO:0005515 // GO:0010218 // GO:0045449
PGSC0003DMP400044445	GO:0005524 // GO:0051301 // GO:0017111
PGSC0003DMP400017631	GO:0020037 // GO:0007155 // GO:0006508 // GO:0005515 // GO:0004497 // GO:0055114
PGSC0003DMP400000640	GO:0015031 // GO:0016192
PGSC0003DMP400018011	GO:0016020 // GO:0005515 // GO:0016021 // GO:0009536 // GO:0009941 // GO:0005778
PGSC0003DMP400063376	GO:0005840 // GO:0010017 // GO:0005634 // GO:0010468 // GO:0080050 // GO:0045793 // GO:0005829 // GO:0006412 // GO:0016021 // GO:0005886
PGSC0003DMP400026605	GO:0012505 // GO:0008152 // GO:0008168 // GO:0005739
PGSC0003DMP400030995	GO:0003723 // GO:0015093 // GO:0015684 // GO:0005829 // GO:0016021 // GO:0005622 // GO:0005739
PGSC0003DMP400026206	GO:0006470 // GO:0016021 // GO:0004725
PGSC0003DMP400033822	GO:0008152 // GO:0009225 // GO:0051287 // GO:0003824 // GO:0044237 // GO:0005488 // GO:0050662
PGSC0003DMP400029972	GO:0016020 // GO:0005840 // GO:0016021 // GO:0005622 // GO:0006412 // GO:0009536 // GO:0009507
PGSC0003DMP400015350	GO:0016538 // GO:0016023 // GO:0004716 // GO:0004713 // GO:0005515 // GO:0004672 // GO:0004714 // GO:0007165 // GO:0004689 // GO:0008338 // GO:0016909 // GO:0006468 // GO:0004710 // GO:0004692 // GO:0016307 // GO:0009555 // GO:0008349 // GO:0012505 // GO:0042557 // GO:0005576 // GO:0005739 // GO:0005886 // GO:0035004 // GO:0051735 // GO:0008545 // GO:0004872 // GO:0004697 // GO:0008443 // GO:0009…
PGSC0003DMP400026639	GO:0005874 // GO:0005635 // GO:0005739 // GO:0007017 // GO:0009553 // GO:0005886 // GO:0051641 // GO:0007018 // GO:0000910 // GO:0007020 // GO:0051258 // GO:0010103 // GO:0005618 // GO:0043234 // GO:0046785 // GO:0005198 // GO:0005525 // GO:0048366
PGSC0003DMP400024025	GO:0010583 // GO:0005634 // GO:0003677 // GO:0007018 // GO:0009555 // GO:0006334 // GO:0000910 // GO:0005875 // GO:0003777 // GO:0009507
PGSC0003DMP400013867	GO:0006952 // GO:0006915
PGSC0003DMP400042218	GO:0016307 // GO:0016020 // GO:0003677 // GO:0005524 // GO:0008349 // GO:0016538 // GO:0016023 // GO:0012505 // GO:0042557 // GO:0005515 // GO:0015078 // GO:0016887 // GO:0035004 // GO:0009507 // GO:0010583 // GO:0008545 // GO:0051735 // GO:0005634 // GO:0007018 // GO:0007165 // GO:0016301 // GO:0005622 // GO:0016909 // GO:0015986 // GO:0008443 // GO:0006952 // GO:0033177 // GO:0009725 // GO:0003…
PGSC0003DMP400007141	GO:0005840 // GO:0006412 // GO:0000146 // GO:0005886
PGSC0003DMP400016944	GO:0005622
PGSC0003DMP400032936	GO:0005840 // GO:0005524 // GO:0005622 // GO:0006915 // GO:0005515 // GO:0006952 // GO:0007264 // GO:0017111 // GO:0006412
PGSC0003DMP400005181	GO:0016307 // GO:0016020 // GO:0003677 // GO:0005524 // GO:0008349 // GO:0016538 // GO:0016023 // GO:0012505 // GO:0042557 // GO:0005515 // GO:0015078 // GO:0016887 // GO:0035004 // GO:0009507 // GO:0010583 // GO:0008545 // GO:0051735 // GO:0005634 // GO:0007018 // GO:0007165 // GO:0016301 // GO:0005622 // GO:0016909 // GO:0015986 // GO:0008443 // GO:0006952 // GO:0033177 // GO:0009725 // GO:0003…
PGSC0003DMP400033070	GO:0005840 // GO:0003723 // GO:0016023 // GO:0055114 // GO:0003676 // GO:0006412 // GO:0009536 // GO:0005886 // GO:0016491
PGSC0003DMP400027586	GO:0005840 // GO:0016020 // GO:0006730 // GO:0006414 // GO:0010043 // GO:0005773 // GO:0046686 // GO:0005618 // GO:0005507 // GO:0005853 // GO:0005886
PGSC0003DMP400013002	GO:0006506 // GO:0016020 // GO:0016051 // GO:0005874 // GO:0016023 // GO:0046983 // GO:0031224 // GO:0004713 // GO:0009058 // GO:0016787 // GO:0006221 // GO:0005515 // GO:0004888 // GO:0004871 // GO:0015297 // GO:0045087 // GO:0009055 // GO:0020037 // GO:0008152 // GO:0007165 // GO:0006468 // GO:0006915 // GO:0003899 // GO:0006508 // GO:0006350 // GO:0008138 // GO:0016740 // GO:0005789 // GO:0004…
PGSC0003DMP400008385	GO:0016307 // GO:0016020 // GO:0003677 // GO:0005524 // GO:0008349 // GO:0016538 // GO:0016023 // GO:0012505 // GO:0042557 // GO:0005515 // GO:0015078 // GO:0016887 // GO:0035004 // GO:0009507 // GO:0010583 // GO:0008545 // GO:0051735 // GO:0005634 // GO:0007018 // GO:0007165 // GO:0016301 // GO:0005622 // GO:0016909 // GO:0015986 // GO:0008443 // GO:0006952 // GO:0033177 // GO:0009725 // GO:0003…
PGSC0003DMP400037165	GO:0016020 // GO:0006810 // GO:0005634 // GO:0005524 // GO:0005622 // GO:0030163 // GO:0005737 // GO:0009658 // GO:0006886 // GO:0007264 // GO:0017111 // GO:0009536 // GO:0009793 // GO:0009507 // GO:0005215
PGSC0003DMP400028007	GO:0016020 // GO:0009055 // GO:0005634 // GO:0009873 // GO:0015969 // GO:0009409 // GO:0006355 // GO:0003824 // GO:0016563 // GO:0055114 // GO:0046923 // GO:0010200 // GO:0005515 // GO:0016021 // GO:0003700
PGSC0003DMP400035891	GO:0000226 // GO:0007140 // GO:0005874 // GO:0007143 // GO:0005488 // GO:0009507
PGSC0003DMP400002757	GO:0006032 // GO:0016998 // GO:0005975 // GO:0004568 // GO:0016023 // GO:0051707
PGSC0003DMP400028773	GO:0009536
PGSC0003DMP400015315	GO:0003677 // GO:0005634 // GO:0009873 // GO:0030528 // GO:0042742 // GO:0009723 // GO:0003676 // GO:0010182 // GO:0000166 // GO:0045449 // GO:0003700
PGSC0003DMP400043140	GO:0016310 // GO:0009741 // GO:0016538 // GO:0004716 // GO:0009965 // GO:0004713 // GO:0005515 // GO:0004672 // GO:0004714 // GO:0004689 // GO:0008338 // GO:0016301 // GO:0016909 // GO:0006468 // GO:0004710 // GO:0007047 // GO:0032880 // GO:0004692 // GO:0016307 // GO:0009733 // GO:0003677 // GO:0008349 // GO:0006972 // GO:0016829 // GO:0042557 // GO:0005829 // GO:0009651 // GO:0016021 // GO:0005…
PGSC0003DMP400011155	GO:0009772 // GO:0019684 // GO:0030077
PGSC0003DMP400016748	GO:0008152 // GO:0006096 // GO:0003824 // GO:0010167 // GO:0016868 // GO:0004619 // GO:0006952 // GO:0009536 // GO:0009507
PGSC0003DMP400064604	GO:0005634 // GO:0005739
PGSC0003DMP400045675	GO:0003677 // GO:0005622 // GO:0003700 // GO:0045449 // GO:0016491 // GO:0009507
PGSC0003DMP400000058	GO:0006396 // GO:0004471 // GO:0003723 // GO:0055114 // GO:0009651 // GO:0005739 // GO:0009507 // GO:0016616 // GO:0020037 // GO:0016652 // GO:0051287 // GO:0042803 // GO:0006108 // GO:0046872 // GO:0004470 // GO:0004497
PGSC0003DMP400033473	GO:0005840 // GO:0042625 // GO:0005737 // GO:0005875 // GO:0005871 // GO:0016887 // GO:0005876 // GO:0007018 // GO:0005634 // GO:0030154 // GO:0051225 // GO:0008017 // GO:0015462 // GO:0004004 // GO:0003777 // GO:0017116 // GO:0006412 // GO:0009536
PGSC0003DMP400045990	GO:0005634 // GO:0003677 // GO:0005737 // GO:0005515 // GO:0010026 // GO:0006508 // GO:0000166 // GO:0032880 // GO:0009957
PGSC0003DMP400014575	GO:0042625 // GO:0003677 // GO:0005524 // GO:0006260 // GO:0004713 // GO:0005515 // GO:0008283 // GO:0000166 // GO:0017111 // GO:0005634 // GO:0006468 // GO:0006270 // GO:0000790 // GO:0015462 // GO:0004674 // GO:0004004 // GO:0006508 // GO:0004197 // GO:0017116 // GO:0008094
PGSC0003DMP400041531	GO:0016020 // GO:0008020 // GO:0006260 // GO:0009687 // GO:0005737 // GO:0017006 // GO:0016604 // GO:0031347 // GO:0046685 // GO:0004871 // GO:0007165 // GO:0009883 // GO:0010029 // GO:0018298 // GO:0000155 // GO:0010374 // GO:0009867 // GO:0003777 // GO:0045449 // GO:0006310 // GO:0015979 // GO:0010017 // GO:0007600 // GO:0006355 // GO:0055114 // GO:0004673 // GO:0005875 // GO:0000160 // GO:0010…
PGSC0003DMP400018652	GO:0009055 // GO:0005634 // GO:0030528 // GO:0005777 // GO:0055114 // GO:0006635 // GO:0003997 // GO:0006631 // GO:0003995 // GO:0051791 // GO:0045449
PGSC0003DMP400028606	GO:0016020 // GO:0006810 // GO:0005337 // GO:0005739 // GO:0016023 // GO:0005886
PGSC0003DMP400024326	GO:0003676
PGSC0003DMP400042639	GO:0004713 // GO:0009535 // GO:0004674 // GO:0006468
PGSC0003DMP400038461	GO:0016020 // GO:0009055 // GO:0005743 // GO:0055114 // GO:0016491
PGSC0003DMP400050038	GO:0009651 // GO:0003700
PGSC0003DMP400009981	GO:0006508 // GO:0003824
PGSC0003DMP400048624	GO:0009908 // GO:0005515
PGSC0003DMP400047507	GO:0006355 // GO:0006415 // GO:0005737 // GO:0008235 // GO:0006508 // GO:0004177 // GO:0006412 // GO:0005739 // GO:0003700
PGSC0003DMP400023253	GO:0016020 // GO:0016023 // GO:0003725 // GO:0031225 // GO:0012505 // GO:0004553 // GO:0005515 // GO:0004857 // GO:0005975 // GO:0005886 // GO:0042545 // GO:0005622 // GO:0004181 // GO:0006915 // GO:0005773 // GO:0003676 // GO:0008422 // GO:0009505 // GO:0005618 // GO:0006508 // GO:0006952 // GO:0004812
PGSC0003DMP400017799	GO:0007623 // GO:0003677 // GO:0005634 // GO:0010229 // GO:0005622 // GO:0009909 // GO:0003676 // GO:0009648 // GO:0010218 // GO:0048571 // GO:0048572 // GO:0003700
PGSC0003DMP400040902	GO:0015232 // GO:0016020 // GO:0003723 // GO:0017004 // GO:0008535 // GO:0016023 // GO:0003964 // GO:0006754 // GO:0004713 // GO:0005515 // GO:0004672 // GO:0016021 // GO:0015662 // GO:0006468 // GO:0008219 // GO:0016469 // GO:0004190 // GO:0015986 // GO:0007155 // GO:0004674 // GO:0006508 // GO:0009536 // GO:0006278
PGSC0003DMP400037098	GO:0005840 // GO:0031012 // GO:0030154 // GO:0009887 // GO:0008283 // GO:0007275 // GO:0005576 // GO:0006412
PGSC0003DMP400019107	GO:0004857
PGSC0003DMP400037946	GO:0007140 // GO:0007143 // GO:0005488 // GO:0009507
PGSC0003DMP400057424	GO:0005634 // GO:0009414 // GO:0010016 // GO:0016567 // GO:0009416 // GO:0019005 // GO:0004842 // GO:0007568 // GO:0008171 // GO:0006511 // GO:0009926 // GO:0000151
PGSC0003DMP400007353	GO:0005840 // GO:0018346 // GO:0030130 // GO:0030276 // GO:0008152 // GO:0008565 // GO:0030131 // GO:0003824 // GO:0044431 // GO:0016192 // GO:0006886 // GO:0005515 // GO:0006412 // GO:0008318 // GO:0006461
PGSC0003DMP400062055	GO:0009055 // GO:0005507
PGSC0003DMP400012336	GO:0012505 // GO:0008652 // GO:0005634 // GO:0016597 // GO:0006355 // GO:0043565 // GO:0003700
PGSC0003DMP400012640	GO:0000166 // GO:0009536 // GO:0003676
PGSC0003DMP400063415	GO:0004713 // GO:0004674 // GO:0004672 // GO:0006468 // GO:0005886
PGSC0003DMP400003137	GO:0005788 // GO:0006457 // GO:0006986 // GO:0005783 // GO:0031072 // GO:0005886
PGSC0003DMP400020615	GO:0006810 // GO:0006808 // GO:0005622 // GO:0004725 // GO:0005737 // GO:0008289 // GO:0051301 // GO:0016564 // GO:0009536 // GO:0007049 // GO:0005886 // GO:0005215
PGSC0003DMP400020017	GO:0003676
PGSC0003DMP400028022	GO:0015232 // GO:0016020 // GO:0003723 // GO:0017004 // GO:0008535 // GO:0016023 // GO:0003964 // GO:0006754 // GO:0004713 // GO:0005515 // GO:0004672 // GO:0016021 // GO:0015662 // GO:0006468 // GO:0008219 // GO:0016469 // GO:0004190 // GO:0015986 // GO:0007155 // GO:0004674 // GO:0006508 // GO:0009536 // GO:0006278
PGSC0003DMP400034528	GO:0032312 // GO:0009055 // GO:0005524 // GO:0005506 // GO:0055114 // GO:0051536 // GO:0009651 // GO:0009536 // GO:0005739 // GO:0016887 // GO:0005215
PGSC0003DMP400008457	GO:0005529 // GO:0005794
PGSC0003DMP400048811	GO:0004316 // GO:0019595 // GO:0008152 // GO:0005622 // GO:0003824 // GO:0005777 // GO:0005488 // GO:0055114 // GO:0016491
PGSC0003DMP400030371	GO:0005739
PGSC0003DMP400035772	GO:0006952 // GO:0006915
PGSC0003DMP400059729	GO:0015036 // GO:0016020 // GO:0009165 // GO:0016023 // GO:0004146 // GO:0009851 // GO:0055114 // GO:0022603 // GO:0050661 // GO:0004499 // GO:0004497 // GO:0006545 // GO:0016491
PGSC0003DMP400027484	GO:0005524 // GO:0005741 // GO:0015238 // GO:0031224 // GO:0005515 // GO:0000166 // GO:0005507 // GO:0016021 // GO:0004888 // GO:0017111 // GO:0015297 // GO:0045087 // GO:0016491 // GO:0006820 // GO:0055085 // GO:0008308 // GO:0007165 // GO:0006468 // GO:0003676 // GO:0006915 // GO:0016813 // GO:0046872 // GO:0004674 // GO:0006952 // GO:0016846
PGSC0003DMP400043358	GO:0009793
PGSC0003DMP400041105	GO:0005739 // GO:0009536 // GO:0003824 // GO:0006629
PGSC0003DMP400005452	GO:0009055 // GO:0020037 // GO:0004497
PGSC0003DMP400052752	GO:0009611 // GO:0007623 // GO:0009409 // GO:0005622 // GO:0042538 // GO:0009408 // GO:0010224 // GO:0003676 // GO:0006979 // GO:0010200 // GO:0003700 // GO:0045449
PGSC0003DMP400022998	GO:0012505 // GO:0005634 // GO:0003677 // GO:0016023
PGSC0003DMP400010405	GO:0008152 // GO:0000166 // GO:0003700 // GO:0045449 // GO:0003676
PGSC0003DMP400003240	GO:0012505 // GO:0004553 // GO:0005618 // GO:0006073 // GO:0016023 // GO:0016798
PGSC0003DMP400006456	GO:0004713 // GO:0004674 // GO:0016757 // GO:0009058 // GO:0005794 // GO:0006468
PGSC0003DMP400007291	GO:0009058 // GO:0006950
PGSC0003DMP400027062	GO:0016020 // GO:0005783 // GO:0016787 // GO:0004722
PGSC0003DMP400020416	GO:0006397 // GO:0006396 // GO:0009657 // GO:0005634 // GO:0031072 // GO:0005622 // GO:0005488 // GO:0006417 // GO:0009941 // GO:0009536 // GO:0005886
PGSC0003DMP400020233	GO:0016020
PGSC0003DMP400001345	GO:0005840 // GO:0016023 // GO:0055114 // GO:0046688 // GO:0010228 // GO:0012505 // GO:0005507 // GO:0006412 // GO:0008447 // GO:0016491
PGSC0003DMP400003578	GO:0006952 // GO:0006915
PGSC0003DMP400013098	GO:0005634 // GO:0003677 // GO:0045449 // GO:0003700
PGSC0003DMP400038694	GO:0003723
PGSC0003DMP400027807	GO:0009055 // GO:0006308 // GO:0005506 // GO:0016023 // GO:0004519 // GO:0055114 // GO:0051536 // GO:0003676
PGSC0003DMP400014886	GO:0016020 // GO:0016023 // GO:0007166 // GO:0055114 // GO:0012505 // GO:0004713 // GO:0004672 // GO:0016021 // GO:0005739 // GO:0005886 // GO:0050832 // GO:0020037 // GO:0009826 // GO:0016301 // GO:0006468 // GO:0005351 // GO:0048527 // GO:0003676 // GO:0005773 // GO:0009751 // GO:0009505 // GO:0004674 // GO:0009311 // GO:0004497 // GO:0009615
PGSC0003DMP400034962	GO:0015074 // GO:0003707 // GO:0003677 // GO:0005634 // GO:0006355 // GO:0003824 // GO:0055114 // GO:0004806 // GO:0005739 // GO:0003700 // GO:0006629
PGSC0003DMP400016660	GO:0016020 // GO:0008415 // GO:0008152 // GO:0016747 // GO:0008610
PGSC0003DMP400060549	GO:0006511 // GO:0009414 // GO:0005886 // GO:0004842 // GO:0009737 // GO:0009507
PGSC0003DMP400031904	GO:0005515 // GO:0005529 // GO:0016021 // GO:0055114
PGSC0003DMP400032347	GO:0006810 // GO:0006526 // GO:0005622 // GO:0005737 // GO:0055114 // GO:0019856 // GO:0016021 // GO:0008270 // GO:0004086 // GO:0016491
PGSC0003DMP400025335	GO:0006396 // GO:0003723 // GO:0005739
PGSC0003DMP400023982	GO:0016020 // GO:0005982 // GO:0006259 // GO:0004713 // GO:0008194 // GO:0016787 // GO:0009058 // GO:0016157 // GO:0003700 // GO:0006468 // GO:0005985 // GO:0010431 // GO:0001666 // GO:0046686 // GO:0008094 // GO:0009536 // GO:0005215 // GO:0003677 // GO:0005524 // GO:0006970 // GO:0006355 // GO:0005829 // GO:0043565 // GO:0016021 // GO:0005739 // GO:0005886 // GO:0006810 // GO:0009409 // GO:0005…
PGSC0003DMP400025139	GO:0016998 // GO:0005351 // GO:0003824 // GO:0005737 // GO:0005488 // GO:0055114 // GO:0009089 // GO:0019684 // GO:0009570 // GO:0008839
PGSC0003DMP400020671	GO:0008152 // GO:0006499 // GO:0008080
PGSC0003DMP400041229	GO:0003677 // GO:0008152 // GO:0006355 // GO:0003700 // GO:0016491
PGSC0003DMP400026135	GO:0003677 // GO:0007275 // GO:0045449 // GO:0003700
PGSC0003DMP400016727	GO:0005100 // GO:0009535 // GO:0006508 // GO:0007165 // GO:0004197 // GO:0005622 // GO:0005886 // GO:0035091
PGSC0003DMP400012768	GO:0005634 // GO:0009414 // GO:0009651 // GO:0010337
PGSC0003DMP400032705	GO:0003723 // GO:0009536
PGSC0003DMP400050514	GO:0006139 // GO:0019201 // GO:0016776 // GO:0005739 // GO:0019205
PGSC0003DMP400011624	GO:0016020 // GO:0005234 // GO:0004970 // GO:0009737
PGSC0003DMP400003527	GO:0046872 // GO:0005634 // GO:0005739 // GO:0009507
PGSC0003DMP400004858	GO:0005634 // GO:0003677 // GO:0006334 // GO:0000786
PGSC0003DMP400002563	GO:0005840 // GO:0007018 // GO:0015934 // GO:0005622 // GO:0022625 // GO:0042254 // GO:0005875 // GO:0005730 // GO:0003777 // GO:0006412 // GO:0005739 // GO:0005886 // GO:0009507
PGSC0003DMP400011271	GO:0003677 // GO:0005634 // GO:0000781 // GO:0009737 // GO:0042162 // GO:0006464 // GO:0045449 // GO:0000723
PGSC0003DMP400026354	GO:0016020 // GO:0005515 // GO:0006952 // GO:0004888 // GO:0006915
PGSC0003DMP400021560	GO:0003677 // GO:0005515 // GO:0005622 // GO:0016023 // GO:0005773
PGSC0003DMP400005264	GO:0016020 // GO:0005840 // GO:0005515 // GO:0006412 // GO:0003676 // GO:0019843 // GO:0009793
PGSC0003DMP400045567	GO:0016747 // GO:0016740
PGSC0003DMP400033289	GO:0016020 // GO:0005634 // GO:0007165 // GO:0006355 // GO:0005622 // GO:0016023 // GO:0005777 // GO:0005737 // GO:0006886 // GO:0006913 // GO:0005515 // GO:0007264 // GO:0015031 // GO:0008134
PGSC0003DMP400049022	GO:0005739
PGSC0003DMP400055787	GO:0003989 // GO:0009535 // GO:0009317 // GO:0009573 // GO:0009737 // GO:0016829 // GO:0046686 // GO:0015977 // GO:0005618 // GO:0006633 // GO:0009536 // GO:0009941 // GO:0009570 // GO:0022626
PGSC0003DMP400018400	GO:0009733 // GO:0009909 // GO:0001539 // GO:0009646 // GO:0015629 // GO:0005886 // GO:0045087 // GO:0010038 // GO:0009612 // GO:0009409 // GO:0009288 // GO:0019722 // GO:0009408 // GO:0042542 // GO:0009737 // GO:0048574
PGSC0003DMP400053434	GO:0005488
PGSC0003DMP400030111	GO:0003677 // GO:0005634 // GO:0009873 // GO:0006355 // GO:0016563 // GO:0004842 // GO:0006464 // GO:0009867 // GO:0006952 // GO:0003700
PGSC0003DMP400012560	GO:0016301 // GO:0006468 // GO:0016023 // GO:0003676 // GO:0012505 // GO:0004713 // GO:0004674 // GO:0005515 // GO:0004672
PGSC0003DMP400022023	GO:0005875 // GO:0003777 // GO:0007017
PGSC0003DMP400040595	GO:0016020 // GO:0009535 // GO:0009637 // GO:0006096 // GO:0009765 // GO:0010218 // GO:0030076 // GO:0009941 // GO:0016168 // GO:0010114 // GO:0015979
PGSC0003DMP400035244	GO:0003824 // GO:0044237 // GO:0050662 // GO:0009507
PGSC0003DMP400050867	GO:0009409
PGSC0003DMP400001262	GO:0006810
PGSC0003DMP400038226	GO:0005634 // GO:0004712 // GO:0004709 // GO:0006468 // GO:0015986 // GO:0004713 // GO:0033178 // GO:0016820 // GO:0004674 // GO:0005509 // GO:0004672 // GO:0005829 // GO:0005975 // GO:0005739
PGSC0003DMP400000732	GO:0016020 // GO:0005634 // GO:0003677 // GO:0006355 // GO:0003700
PGSC0003DMP400035207	GO:0046034 // GO:0005634 // GO:0006281 // GO:0005524 // GO:0006355 // GO:0048364 // GO:0004601 // GO:0009378 // GO:0017111 // GO:0006310 // GO:0016568 // GO:0016887
PGSC0003DMP400043828	GO:0046686 // GO:0005618 // GO:0009627 // GO:0051707 // GO:0010224 // GO:0031540 // GO:0009615 // GO:0005773
PGSC0003DMP400065166	GO:0009536 // GO:0008033
PGSC0003DMP400043147	GO:0030528 // GO:0006468 // GO:0052542 // GO:0010337 // GO:0006352 // GO:0043169 // GO:0004553 // GO:0009626 // GO:0004672 // GO:0005667 // GO:0005975 // GO:0009651 // GO:0005886
PGSC0003DMP400031615	GO:0010008 // GO:0005634 // GO:0005792 // GO:0030904 // GO:0004647 // GO:0004722 // GO:0016788 // GO:0006623 // GO:0016787 // GO:0004721 // GO:0008333 // GO:0005771 // GO:0015031
PGSC0003DMP400003224	GO:0016209 // GO:0003677 // GO:0016491
PGSC0003DMP400030838	GO:0005634 // GO:0003677 // GO:0030528 // GO:0004722 // GO:0016192 // GO:0008287 // GO:0009908 // GO:0006886 // GO:0003697 // GO:0016481 // GO:0030117 // GO:0005515 // GO:0006470 // GO:0009790 // GO:0005198
PGSC0003DMP400011263	GO:0000166 // GO:0003676
PGSC0003DMP400057544	GO:0009536 // GO:0008033
PGSC0003DMP400044880	GO:0008152 // GO:0016758
PGSC0003DMP400002708	GO:0005488
PGSC0003DMP400036602	GO:0005634 // GO:0005515 // GO:0009536 // GO:0003700
PGSC0003DMP400020814	GO:0005840 // GO:0042254 // GO:0005622 // GO:0022625 // GO:0006412 // GO:0005739
PGSC0003DMP400038431	GO:0043572 // GO:0007018 // GO:0005874 // GO:0005737 // GO:0042651 // GO:0051258 // GO:0005515 // GO:0043234 // GO:0051301 // GO:0007017 // GO:0005198 // GO:0009536 // GO:0015979 // GO:0009570
PGSC0003DMP400001746	GO:0005739 // GO:0009507
PGSC0003DMP400022802	GO:0009055 // GO:0005783 // GO:0016853 // GO:0034976 // GO:0016023 // GO:0055114 // GO:0006979 // GO:0007155 // GO:0005739 // GO:0005886 // GO:0009507
PGSC0003DMP400041121	GO:0006097 // GO:0005634 // GO:0003677 // GO:0004451 // GO:0045449
PGSC0003DMP400018265	GO:0006397 // GO:0031123 // GO:0003723 // GO:0003729 // GO:0003676 // GO:0005515 // GO:0000166 // GO:0048589 // GO:0016564 // GO:0008796 // GO:0008828
PGSC0003DMP400042845	GO:0006629 // GO:0016788
PGSC0003DMP400009742	GO:0003677 // GO:0005634 // GO:0030528 // GO:0045449 // GO:0003700
PGSC0003DMP400052770	GO:0006614 // GO:0048500
PGSC0003DMP400023158	GO:0016020 // GO:0003677 // GO:0006355 // GO:0016023 // GO:0005737 // GO:0000160 // GO:0005515 // GO:0007264 // GO:0015031 // GO:0005886 // GO:0005634 // GO:0005622 // GO:0005773 // GO:0006886 // GO:0046686 // GO:0006913 // GO:0006888 // GO:0008134
PGSC0003DMP400024738	GO:0016831 // GO:0019752 // GO:0004058 // GO:0006519
PGSC0003DMP400031682	GO:0006355 // GO:0005488
PGSC0003DMP400037642	GO:0012505 // GO:0005634 // GO:0003700
PGSC0003DMP400004302	GO:0016020 // GO:0006486 // GO:0016023 // GO:0008378 // GO:0012505 // GO:0016757 // GO:0006508 // GO:0004185
PGSC0003DMP400017296	GO:0016020 // GO:0005524 // GO:0009555 // GO:0040014 // GO:0009658 // GO:0000166 // GO:0016021 // GO:0009941 // GO:0005739 // GO:0016887 // GO:0006810 // GO:0055085 // GO:0042626 // GO:0048364 // GO:0050790 // GO:0003676 // GO:0046686 // GO:0010288
PGSC0003DMP400011793	GO:0016307 // GO:0009786 // GO:0016538 // GO:0016023 // GO:0004713 // GO:0042557 // GO:0004672 // GO:0005886 // GO:0035004 // GO:0051735 // GO:0019199 // GO:0004872 // GO:0006468 // GO:0008443 // GO:0009986 // GO:0004674 // GO:0030139 // GO:0051734 // GO:0009793
PGSC0003DMP400000699	GO:0005524 // GO:0005737 // GO:0000166 // GO:0006418 // GO:0005739 // GO:0004812 // GO:0006420 // GO:0009793 // GO:0009507
PGSC0003DMP400022199	GO:0005840 // GO:0016020 // GO:0009897 // GO:0005524 // GO:0004629 // GO:0030001 // GO:0004713 // GO:0005515 // GO:0008237 // GO:0000166 // GO:0005576 // GO:0005975 // GO:0017111 // GO:0007242 // GO:0015992 // GO:0016887 // GO:0006810 // GO:0015908 // GO:0006468 // GO:0042626 // GO:0016469 // GO:0015245 // GO:0046872 // GO:0004674 // GO:0006508 // GO:0016820 // GO:0006412 // GO:0009536
PGSC0003DMP400023763	GO:0012505 // GO:0016051 // GO:0016787 // GO:0005576 // GO:0006114 // GO:0003824 // GO:0006629
PGSC0003DMP400027236	GO:0006355 // GO:0005507
PGSC0003DMP400037289	GO:0012505
PGSC0003DMP400036680	GO:0004713 // GO:0004674 // GO:0005506 // GO:0006468 // GO:0016491 // GO:0016887
PGSC0003DMP400008551	GO:0009055 // GO:0008152 // GO:0006298 // GO:0030983 // GO:0003824 // GO:0005488 // GO:0055114 // GO:0016491
PGSC0003DMP400029040	GO:0016310 // GO:0019200 // GO:0005982 // GO:0016301 // GO:0003824 // GO:0046777 // GO:0030246 // GO:0050521 // GO:0005975 // GO:0009570
PGSC0003DMP400031608	GO:0009055 // GO:0020037 // GO:0016021 // GO:0004497 // GO:0055114 // GO:0019825 // GO:0018595 // GO:0019113
PGSC0003DMP400050060	GO:0008202 // GO:0006744
PGSC0003DMP400040862	GO:0016020 // GO:0006396 // GO:0006817 // GO:0005315 // GO:0005524 // GO:0006418 // GO:0009651 // GO:0004812 // GO:0005488 // GO:0016887
PGSC0003DMP400030510	GO:0015074 // GO:0003917 // GO:0006281 // GO:0000712 // GO:0006268 // GO:0005694 // GO:0055114 // GO:0006259 // GO:0003916 // GO:0003676 // GO:0007067 // GO:0006304 // GO:0006265 // GO:0016491
PGSC0003DMP400009084	GO:0006810 // GO:0016023 // GO:0009627 // GO:0009753 // GO:0009723 // GO:0009751 // GO:0012505 // GO:0005618 // GO:0006952 // GO:0005576 // GO:0005215 // GO:0010266
PGSC0003DMP400042942	GO:0005739 // GO:0003824 // GO:0004723 // GO:0005886 // GO:0004722 // GO:0004842
PGSC0003DMP400054159	GO:0009751 // GO:0005634 // GO:0003677 // GO:0005515 // GO:0009753 // GO:0045449
PGSC0003DMP400021719	GO:0016020 // GO:0004713 // GO:0005249 // GO:0006813 // GO:0005634 // GO:0004674 // GO:0006468 // GO:0005543
PGSC0003DMP400035964	GO:0016020 // GO:0009058 // GO:0016779 // GO:0015238 // GO:0015297
PGSC0003DMP400030534	GO:0016307 // GO:0051735 // GO:0006499 // GO:0016301 // GO:0016538 // GO:0006468 // GO:0016765 // GO:0008443 // GO:0004713 // GO:0042557 // GO:0004674 // GO:0051734 // GO:0009536 // GO:0005886 // GO:0009507 // GO:0035004
PGSC0003DMP400062538	GO:0006457 // GO:0031072
PGSC0003DMP400025503	GO:0016020 // GO:0005524 // GO:0006096 // GO:0009860 // GO:0006807 // GO:0004016 // GO:0017111 // GO:0016021 // GO:0008318 // GO:0005886 // GO:0042939 // GO:0018346 // GO:0016301 // GO:0006468 // GO:0006171 // GO:0005774 // GO:0006857 // GO:0004674 // GO:0042938 // GO:0015197 // GO:0015833 // GO:0005215 // GO:0000325
PGSC0003DMP400019057	GO:0003723 // GO:0004402 // GO:0000166 // GO:0003676
PGSC0003DMP400015389	GO:0006810 // GO:0005840 // GO:0005622 // GO:0022625 // GO:0042254 // GO:0005730 // GO:0016021 // GO:0006412 // GO:0009536
PGSC0003DMP400051791	GO:0003677 // GO:0045449 // GO:0003700
PGSC0003DMP400026650	GO:0006468 // GO:0008235 // GO:0005773 // GO:0046686 // GO:0004713 // GO:0005515 // GO:0004674 // GO:0006508 // GO:0004177 // GO:0005739 // GO:0005886 // GO:0009507
PGSC0003DMP400029491	GO:0012505 // GO:0016020 // GO:0007155 // GO:0008237 // GO:0006508 // GO:0007275 // GO:0004888
PGSC0003DMP400048871	GO:0003677 // GO:0008168 // GO:0008170 // GO:0006306 // GO:0032259 // GO:0003676
PGSC0003DMP400060269	GO:0016020 // GO:0006281 // GO:0006260 // GO:0006310
PGSC0003DMP400018307	GO:0008234 // GO:0006508 // GO:0004197 // GO:0050790 // GO:0005773
PGSC0003DMP400059691	GO:0009058 // GO:0016706 // GO:0045431 // GO:0016491
PGSC0003DMP400028859	GO:0003677 // GO:0005634 // GO:0030528 // GO:0045449
PGSC0003DMP400042020	GO:0012505 // GO:0009055 // GO:0006979 // GO:0005618 // GO:0016491 // GO:0009793
PGSC0003DMP400004413	GO:0005622 // GO:0003700 // GO:0045449 // GO:0003676
PGSC0003DMP400027209	GO:0015074 // GO:0003677 // GO:0005634 // GO:0004402 // GO:0030528 // GO:0016481 // GO:0005515 // GO:0009536 // GO:0045449 // GO:0009507
PGSC0003DMP400048950	GO:0016301 // GO:0006499 // GO:0016730 // GO:0006468 // GO:0004725 // GO:0055114 // GO:0004842 // GO:0004713 // GO:0005515 // GO:0004674 // GO:0004672 // GO:0006470 // GO:0005886
PGSC0003DMP400011565	GO:0005739
PGSC0003DMP400010058	GO:0016020 // GO:0006508 // GO:0016787 // GO:0004197 // GO:0006725 // GO:0003824
PGSC0003DMP400020924	GO:0012505 // GO:0006464 // GO:0000166 // GO:0015031 // GO:0004842
PGSC0003DMP400001324	GO:0016020 // GO:0009508 // GO:0006952 // GO:0004888 // GO:0009536 // GO:0006915
PGSC0003DMP400061467	GO:0008146
PGSC0003DMP400040307	GO:0000166 // GO:0005488 // GO:0003676
PGSC0003DMP400037351	GO:0006166 // GO:0016023 // GO:0008290 // GO:0005507 // GO:0005829 // GO:0016021 // GO:0005886 // GO:0009507 // GO:0030036 // GO:0080094 // GO:0016301 // GO:0008272 // GO:0003779 // GO:0046686 // GO:0008271 // GO:0004001
PGSC0003DMP400016620	GO:0007155 // GO:0009505 // GO:0016023 // GO:0046658 // GO:0031225
PGSC0003DMP400027420	GO:0016747 // GO:0016740 // GO:0003676
PGSC0003DMP400006351	GO:0006397 // GO:0020037 // GO:0005634 // GO:0005732 // GO:0055114 // GO:0005730 // GO:0030529 // GO:0005975 // GO:0016071 // GO:0004497
PGSC0003DMP400002889	GO:0019563 // GO:0006096 // GO:0009658 // GO:0044237 // GO:0005739 // GO:0009941 // GO:0009507 // GO:0008610 // GO:0032504 // GO:0008152 // GO:0016853 // GO:0006094 // GO:0003824 // GO:0009579 // GO:0006098 // GO:0009536 // GO:0050662 // GO:0009570
PGSC0003DMP400025230	GO:0004864 // GO:0016853 // GO:0043666 // GO:0005529 // GO:0005975 // GO:0009966
PGSC0003DMP400004656	GO:0005634 // GO:0006364
PGSC0003DMP400000268	GO:0008349 // GO:0006355 // GO:0048573 // GO:0004713 // GO:0004672 // GO:0043565 // GO:0003700 // GO:0008545 // GO:0005634 // GO:0016301 // GO:0006468 // GO:0016909 // GO:0046777 // GO:0004674 // GO:0004690 // GO:0004675
PGSC0003DMP400047727	GO:0008652 // GO:0005634 // GO:0003677 // GO:0006334 // GO:0003700 // GO:0045449
PGSC0003DMP400043138	GO:0000166 // GO:0008080
PGSC0003DMP400042141	GO:0005840 // GO:0003723 // GO:0006412 // GO:0016740 // GO:0005737
PGSC0003DMP400022014	GO:0016020 // GO:0009279 // GO:0005783 // GO:0016779 // GO:0016714 // GO:0055114 // GO:0016192 // GO:0005515 // GO:0006952 // GO:0000166 // GO:0005886 // GO:0010155
PGSC0003DMP400001149	GO:0016020 // GO:0008565 // GO:0005773 // GO:0005744 // GO:0005743 // GO:0015450 // GO:0005739 // GO:0009941 // GO:0015031 // GO:0005886
PGSC0003DMP400040171	GO:0023034 // GO:0006499 // GO:0009536 // GO:0007242 // GO:0004629 // GO:0006629
PGSC0003DMP400066680	GO:0005634 // GO:0006355 // GO:0043565 // GO:0045449 // GO:0003700
PGSC0003DMP400008168	GO:0003964 // GO:0003723 // GO:0005618 // GO:0004857 // GO:0006278 // GO:0003676
PGSC0003DMP400002644	GO:0016020 // GO:0012505 // GO:0016023 // GO:0008514
PGSC0003DMP400030107	GO:0005840 // GO:0005737 // GO:0004722 // GO:0008287 // GO:0006817 // GO:0005977 // GO:0005315 // GO:0016787 // GO:0005730 // GO:0004721 // GO:0051301 // GO:0016021 // GO:0006470 // GO:0006412 // GO:0004723
PGSC0003DMP400029569	GO:0003723 // GO:0000166 // GO:0003676
PGSC0003DMP400069431	GO:0009507
PGSC0003DMP400004383	GO:0003677 // GO:0015684 // GO:0006468 // GO:0005622 // GO:0004713 // GO:0046686 // GO:0004674 // GO:0005515 // GO:0015093 // GO:0016021 // GO:0009651 // GO:0003700 // GO:0045449 // GO:0022626
PGSC0003DMP400000117	GO:0016020 // GO:0008152 // GO:0006812 // GO:0003824 // GO:0051410 // GO:0006535 // GO:0005507 // GO:0019344 // GO:0005739 // GO:0019499 // GO:0008324 // GO:0009507
PGSC0003DMP400055000	GO:0016020 // GO:0012505 // GO:0008171
PGSC0003DMP400011610	GO:0004713 // GO:0005634 // GO:0004674 // GO:0005829 // GO:0006468 // GO:0030528 // GO:0003700 // GO:0045449
PGSC0003DMP400040789	GO:0000166
PGSC0003DMP400041409	GO:0016020 // GO:0005783 // GO:0016538 // GO:0016023 // GO:0004716 // GO:0004713 // GO:0005515 // GO:0004672 // GO:0004714 // GO:0004689 // GO:0008338 // GO:0016909 // GO:0006468 // GO:0004710 // GO:0006508 // GO:0004692 // GO:0016307 // GO:0003723 // GO:0008349 // GO:0016192 // GO:0007169 // GO:0042557 // GO:0005886 // GO:0035004 // GO:0051735 // GO:0008545 // GO:0004181 // GO:0004697 // GO:0008…
PGSC0003DMP400007787	GO:0016020 // GO:0006508 // GO:0008233
PGSC0003DMP400002234	GO:0005840 // GO:0016020 // GO:0003723 // GO:0009579 // GO:0046923 // GO:0006412 // GO:0016021 // GO:0009536 // GO:0009570
PGSC0003DMP400037490	GO:0030833 // GO:0051650 // GO:0017157 // GO:0016324 // GO:0005515 // GO:0009860
PGSC0003DMP400028883	GO:0045005 // GO:0003684 // GO:0006298 // GO:0005737
PGSC0003DMP400024894	GO:0009887 // GO:0005634 // GO:0009414 // GO:0006355 // GO:0040008 // GO:0009651 // GO:0003700 // GO:0009737
PGSC0003DMP400035623	GO:0003677
PGSC0003DMP400020182	GO:0016491
PGSC0003DMP400040448	GO:0006397 // GO:0005634 // GO:0005730 // GO:0030529 // GO:0005732 // GO:0016071
PGSC0003DMP400034558	GO:0005840 // GO:0005634 // GO:0003677 // GO:0030154 // GO:0006355 // GO:0006412 // GO:0003700 // GO:0009965 // GO:0045449
PGSC0003DMP400032871	GO:0008289 // GO:0006869
PGSC0003DMP400050626	GO:0012505 // GO:0016020 // GO:0006511 // GO:0016413 // GO:0004197 // GO:0016023 // GO:0003676 // GO:0009737
PGSC0003DMP400021498	GO:0015684 // GO:0005622 // GO:0003924 // GO:0006413 // GO:0015093 // GO:0016021 // GO:0006412 // GO:0005739 // GO:0005525
PGSC0003DMP400010144	GO:0008152 // GO:0016491
PGSC0003DMP400035431	GO:0012505 // GO:0005975 // GO:0016023 // GO:0004650 // GO:0007047
PGSC0003DMP400030509	GO:0016020 // GO:0005840 // GO:0003677 // GO:0003917 // GO:0008168 // GO:0006259 // GO:0012505 // GO:0032259 // GO:0006265 // GO:0005694 // GO:0003916 // GO:0006306 // GO:0006857 // GO:0006412 // GO:0008170 // GO:0006304 // GO:0009536 // GO:0005215
PGSC0003DMP400050181	GO:0016491
PGSC0003DMP400020641	GO:0007165 // GO:0004674 // GO:0006468
PGSC0003DMP400066127	GO:0008289 // GO:0006869
PGSC0003DMP400016686	GO:0003723 // GO:0005634 // GO:0005515 // GO:0000166 // GO:0003676
PGSC0003DMP400005382	GO:0008545 // GO:0005634 // GO:0008349 // GO:0016301 // GO:0016909 // GO:0006468 // GO:0004691 // GO:0004713 // GO:0015977 // GO:0004674 // GO:0008603 // GO:0004672 // GO:0004690 // GO:0004675 // GO:0009536 // GO:0009507
PGSC0003DMP400036197	GO:0008289 // GO:0006869 // GO:0016023
PGSC0003DMP400054678	GO:0005634 // GO:0004386 // GO:0005773 // GO:0008026 // GO:0003676 // GO:0005515 // GO:0004004 // GO:0043565 // GO:0045449 // GO:0003700
PGSC0003DMP400046233	GO:0005739 // GO:0005488
PGSC0003DMP400028466	GO:0005634 // GO:0003677 // GO:0009733 // GO:0006355 // GO:0009753 // GO:0009723 // GO:0009751 // GO:0046686 // GO:0010200 // GO:0009651 // GO:0003700 // GO:0045449
PGSC0003DMP400025534	GO:0016020 // GO:0003677 // GO:0048046 // GO:0009897 // GO:0008233 // GO:0006355 // GO:0042127 // GO:0048359 // GO:0016023 // GO:0008236 // GO:0012505 // GO:0043086 // GO:0009827 // GO:0030288 // GO:0005886 // GO:0042545 // GO:0006810 // GO:0031012 // GO:0005634 // GO:0042802 // GO:0003824 // GO:0006915 // GO:0005773 // GO:0010103 // GO:0009505 // GO:0005618 // GO:0006508 // GO:0048196 // GO:0005…
PGSC0003DMP400052309	GO:0016747 // GO:0016740 // GO:0003676
PGSC0003DMP400044479	GO:0006464 // GO:0005622 // GO:0016881 // GO:0005737 // GO:0004842
PGSC0003DMP400009632	GO:0009055 // GO:0016020 // GO:0006865 // GO:0055085 // GO:0055114 // GO:0015171
PGSC0003DMP400048294	GO:0008234 // GO:0005739
PGSC0003DMP400046574	GO:0046872 // GO:0010200 // GO:0005515 // GO:0009753
PGSC0003DMP400043485	GO:0006032 // GO:0005618 // GO:0009626 // GO:0016998 // GO:0004568 // GO:0051707 // GO:0016023
PGSC0003DMP400032353	GO:0010044
PGSC0003DMP400039714	GO:0016307 // GO:0051735 // GO:0016538 // GO:0006468 // GO:0016023 // GO:0012505 // GO:0008443 // GO:0007169 // GO:0004713 // GO:0004674 // GO:0005515 // GO:0042557 // GO:0004672 // GO:0051734 // GO:0035004
PGSC0003DMP400008491	GO:0009535 // GO:0009536
PGSC0003DMP400008153	GO:0003677 // GO:0005524 // GO:0008168 // GO:0006418 // GO:0004812 // GO:0006306 // GO:0005737
PGSC0003DMP400006688	GO:0003677 // GO:0005634 // GO:0004185 // GO:0006508 // GO:0030528 // GO:0045449 // GO:0003700
PGSC0003DMP400021471	GO:0015074 // GO:0006511 // GO:0004842
PGSC0003DMP400010061	GO:0005506 // GO:0009739 // GO:0016707 // GO:0055114 // GO:0005737 // GO:0009686 // GO:0009685 // GO:0047927 // GO:0008134 // GO:0010114 // GO:0009639 // GO:0016491 // GO:0009740
PGSC0003DMP400039153	GO:0005618 // GO:0009536 // GO:0016556 // GO:0004519 // GO:0042545 // GO:0009507
PGSC0003DMP400020965	GO:0046872 // GO:0006464 // GO:0008253 // GO:0016787 // GO:0000166 // GO:0003993 // GO:0005737
PGSC0003DMP400064895	GO:0005634 // GO:0006333 // GO:0000785 // GO:0046914 // GO:0055114 // GO:0003676 // GO:0006508 // GO:0004185 // GO:0008234 // GO:0003682 // GO:0016491
PGSC0003DMP400007966	GO:0008152 // GO:0016758 // GO:0008235 // GO:0016481 // GO:0009926 // GO:0004177 // GO:0016787 // GO:0006508 // GO:0009987 // GO:0005886 // GO:0016491
PGSC0003DMP400008315	GO:0005634 // GO:0004712 // GO:0007165 // GO:0006355 // GO:0030528 // GO:0006468 // GO:0000155 // GO:0004713 // GO:0004674 // GO:0000160 // GO:0004672 // GO:0004871
PGSC0003DMP400014010	GO:0016020 // GO:0007623 // GO:0006629 // GO:0005773
PGSC0003DMP400022650	GO:0005739 // GO:0016023
PGSC0003DMP400066054	GO:0003723 // GO:0005524 // GO:0005737 // GO:0006915 // GO:0003676 // GO:0004190 // GO:0003964 // GO:0006508 // GO:0006418 // GO:0004812 // GO:0005739 // GO:0006278
PGSC0003DMP400022916	GO:0016020 // GO:0016307 // GO:0051015 // GO:0003677 // GO:0016324 // GO:0003006 // GO:0010118 // GO:0016023 // GO:0009860 // GO:0005737 // GO:0048767 // GO:0044267 // GO:0006972 // GO:0005515 // GO:0005829 // GO:0005975 // GO:0005576 // GO:0006897 // GO:0007164 // GO:0009827 // GO:0005886 // GO:0016491 // GO:0006810 // GO:0005634 // GO:0006520 // GO:0044445 // GO:0006508 // GO:0046488 // GO:0004…
PGSC0003DMP400009589	GO:0012505 // GO:0006499 // GO:0006952 // GO:0016023
PGSC0003DMP400034299	GO:0003872 // GO:0006508 // GO:0042802 // GO:0005829 // GO:0043086 // GO:0006096
PGSC0003DMP400053096	GO:0005634 // GO:0003677 // GO:0005524 // GO:0006260 // GO:0000808 // GO:0005515 // GO:0000166 // GO:0017111 // GO:0009536
PGSC0003DMP400014719	GO:0043687 // GO:0005770 // GO:0019787 // GO:0051246 // GO:0043130 // GO:0006464 // GO:0051301 // GO:0043234 // GO:0005769 // GO:0015031
PGSC0003DMP400031706	GO:0012505 // GO:0016787 // GO:0004722
PGSC0003DMP400014755	GO:0016020 // GO:0016538 // GO:0016023 // GO:0004716 // GO:0004713 // GO:0005515 // GO:0004672 // GO:0004714 // GO:0016301 // GO:0004689 // GO:0008338 // GO:0016909 // GO:0006468 // GO:0004710 // GO:0030244 // GO:0004692 // GO:0016307 // GO:0008349 // GO:0012505 // GO:0007169 // GO:0042557 // GO:0005739 // GO:0004866 // GO:0005886 // GO:0035004 // GO:0051735 // GO:0008545 // GO:0004697 // GO:0005…
PGSC0003DMP400021545	GO:0004175 // GO:0006508 // GO:0008152 // GO:0016021 // GO:0003824
PGSC0003DMP400013458	GO:0006415 // GO:0005737 // GO:0005886 // GO:0003747
PGSC0003DMP400044159	GO:0016020 // GO:0019915 // GO:0016021 // GO:0012511
PGSC0003DMP400000404	GO:0016020 // GO:0005506 // GO:0055114 // GO:0012505 // GO:0055072 // GO:0009735 // GO:0016021 // GO:0005886 // GO:0016491 // GO:0009055 // GO:0015688 // GO:0010106 // GO:0020037 // GO:0006499 // GO:0009060 // GO:0009617
PGSC0003DMP400019391	GO:0016571 // GO:0005634 // GO:0008152 // GO:0016023 // GO:0010228 // GO:0016829 // GO:0006511 // GO:0018024
PGSC0003DMP400003628	GO:0016651 // GO:0005743 // GO:0005739 // GO:0003824 // GO:0055114
PGSC0003DMP400027258	GO:0005515 // GO:0003700 // GO:0031554
PGSC0003DMP400012617	GO:0016301 // GO:0006499 // GO:0016730 // GO:0006468 // GO:0004725 // GO:0055114 // GO:0004842 // GO:0004713 // GO:0005515 // GO:0004674 // GO:0004672 // GO:0006470 // GO:0005886
PGSC0003DMP400050418	GO:0006979 // GO:0006950
PGSC0003DMP400033331	GO:0007165 // GO:0009414 // GO:0006073 // GO:0016023 // GO:0055114 // GO:0003676 // GO:0008033 // GO:0012505 // GO:0004553 // GO:0005618 // GO:0000166 // GO:0005507 // GO:0005975 // GO:0005739 // GO:0004540 // GO:0008447 // GO:0016491
PGSC0003DMP400000619	GO:0016020 // GO:0016021
PGSC0003DMP400032398	GO:0005739 // GO:0006629 // GO:0016788
PGSC0003DMP400024754	GO:0008415 // GO:0016747
PGSC0003DMP400022228	GO:0006754 // GO:0016020 // GO:0046872 // GO:0015662 // GO:0030001
PGSC0003DMP400010339	GO:0016020 // GO:0080008 // GO:0006508 // GO:0000166 // GO:0030244
PGSC0003DMP400049921	GO:0012505 // GO:0016020 // GO:0009055 // GO:0020037 // GO:0004497 // GO:0055114 // GO:0019825
PGSC0003DMP400045200	GO:0006355 // GO:0003700
PGSC0003DMP400039055	GO:0008757
PGSC0003DMP400004583	GO:0045449
PGSC0003DMP400026372	GO:0005451 // GO:0042325 // GO:0003677 // GO:0055085 // GO:0008152 // GO:0006950 // GO:0015299 // GO:0006812 // GO:0005737 // GO:0055114 // GO:0008415 // GO:0005515 // GO:0016021 // GO:0016491
PGSC0003DMP400026789	GO:0005634
PGSC0003DMP400024340	GO:0005634 // GO:0005515 // GO:0006281 // GO:0016458 // GO:0006260 // GO:0009536 // GO:0003676
PGSC0003DMP400065324	GO:0008152 // GO:0008565 // GO:0003824 // GO:0005488 // GO:0006886 // GO:0006626 // GO:0005744 // GO:0015450 // GO:0005743 // GO:0015031
PGSC0003DMP400005916	GO:0016020 // GO:0055085 // GO:0016023 // GO:0015520 // GO:0003676 // GO:0046677 // GO:0016021 // GO:0008080 // GO:0005215
PGSC0003DMP400031750	GO:0009826 // GO:0003824 // GO:0009624 // GO:0042538 // GO:0004553 // GO:0005794 // GO:0009735 // GO:0005975 // GO:0030244 // GO:0048367 // GO:0005769 // GO:0005886 // GO:0008810
PGSC0003DMP400035562	GO:0009058 // GO:0005524 // GO:0017111 // GO:0005739 // GO:0016887
PGSC0003DMP400032855	GO:0016020 // GO:0016538 // GO:0008287 // GO:0009058 // GO:0048229 // GO:0004672 // GO:0004702 // GO:0007165 // GO:0008338 // GO:0005622 // GO:0004710 // GO:0004691 // GO:0046777 // GO:0010075 // GO:0016765 // GO:0006979 // GO:0008603 // GO:0004692 // GO:0004690 // GO:0007169 // GO:0010200 // GO:0008237 // GO:0005739 // GO:0005886 // GO:0051735 // GO:0004872 // GO:0004697 // GO:0015986 // GO:0008…
PGSC0003DMP400022210	GO:0016702 // GO:0046686 // GO:0008152 // GO:0009610 // GO:0003824 // GO:0018580 // GO:0055114 // GO:0016491
PGSC0003DMP400012150	GO:0015977 // GO:0006511 // GO:0003824 // GO:0046983
PGSC0003DMP400022370	GO:0016020 // GO:0019915 // GO:0016021 // GO:0009845 // GO:0050826 // GO:0012511
PGSC0003DMP400049970	GO:0003677 // GO:0006270 // GO:0008094 // GO:0005488
PGSC0003DMP400035213	GO:0005886
PGSC0003DMP400045425	GO:0008146
PGSC0003DMP400046173	GO:0005643 // GO:0006665 // GO:0008565 // GO:0005764 // GO:0016023 // GO:0005737 // GO:0006629 // GO:0005773
PGSC0003DMP400012956	GO:0005313 // GO:0016020 // GO:0043231 // GO:0055085 // GO:0015189 // GO:0006468 // GO:0051938 // GO:0043091 // GO:0004713 // GO:0006865 // GO:0005515 // GO:0004672 // GO:0015181 // GO:0016021 // GO:0004707 // GO:0005886 // GO:0015171
PGSC0003DMP400018603	GO:0006457 // GO:0012505 // GO:0005840 // GO:0003677 // GO:0031072 // GO:0006412 // GO:0005739 // GO:0006265
PGSC0003DMP400018950	GO:0016020 // GO:0006810 // GO:0005634 // GO:0005622 // GO:0006811 // GO:0006886 // GO:0007264 // GO:0043565 // GO:0004970 // GO:0005234 // GO:0016021 // GO:0030288 // GO:0045449 // GO:0003700 // GO:0008134
PGSC0003DMP400036563	GO:0005515 // GO:0006952 // GO:0006915
PGSC0003DMP400067351	GO:0008289 // GO:0006869 // GO:0016023
PGSC0003DMP400016681	GO:0008652 // GO:0005783 // GO:0008152 // GO:0016023 // GO:0046983 // GO:0016813 // GO:0016787 // GO:0008237 // GO:0006508 // GO:0005515
PGSC0003DMP400035712	GO:0006635 // GO:0005515 // GO:0016558 // GO:0009536 // GO:0005778
PGSC0003DMP400026740	GO:0016020 // GO:0005840 // GO:0015934 // GO:0022625 // GO:0005773 // GO:0005730 // GO:0006412 // GO:0005886 // GO:0009507
PGSC0003DMP400025176	GO:0005634 // GO:0003677 // GO:0006333 // GO:0006281 // GO:0000785 // GO:0003824 // GO:0004518 // GO:0012505 // GO:0003682 // GO:0030529 // GO:0016071
PGSC0003DMP400006552	GO:0005886
PGSC0003DMP400017440	GO:0016020 // GO:0055085 // GO:0006520 // GO:0042626 // GO:0006468 // GO:0003824 // GO:0016831 // GO:0004713 // GO:0006464 // GO:0004674 // GO:0016021 // GO:0005886
PGSC0003DMP400013838	GO:0003677 // GO:0005622 // GO:0005488 // GO:0046983
PGSC0003DMP400013910	GO:0006810 // GO:0005783 // GO:0009409 // GO:0009416 // GO:0042538 // GO:0009408 // GO:0005488 // GO:0005773 // GO:0008289 // GO:0005739 // GO:0005886 // GO:0005215
PGSC0003DMP400052537	GO:0009965 // GO:0005737 // GO:0004521 // GO:0009058 // GO:0017148 // GO:0005515 // GO:0005507 // GO:0010586 // GO:0045087 // GO:0009055 // GO:0005985 // GO:0006979 // GO:0007140 // GO:0019827 // GO:0007275 // GO:0005731 // GO:0009733 // GO:0009616 // GO:0006370 // GO:0055114 // GO:0010218 // GO:0005829 // GO:0009561 // GO:0043565 // GO:0005739 // GO:0005634 // GO:0016246 // GO:0009850 // GO:0003…
PGSC0003DMP400030100	GO:0005634 // GO:0003677 // GO:0009733 // GO:0006355 // GO:0009753 // GO:0009723 // GO:0009751 // GO:0046686 // GO:0010200 // GO:0009651 // GO:0003700 // GO:0045449
PGSC0003DMP400039353	GO:0009055 // GO:0003677 // GO:0006355 // GO:0006468 // GO:0016567 // GO:0055114 // GO:0004842 // GO:0004713 // GO:0004674 // GO:0005515 // GO:0000151 // GO:0009536 // GO:0003700
PGSC0003DMP400047714	GO:0005634 // GO:0006355 // GO:0043565 // GO:0003824 // GO:0045449 // GO:0003700 // GO:0006352
PGSC0003DMP400001194	GO:0016491
PGSC0003DMP400027093	GO:0016020 // GO:0003677 // GO:0055085 // GO:0006355 // GO:0005622 // GO:0016023 // GO:0005351 // GO:0004930 // GO:0005773 // GO:0008643 // GO:0016021 // GO:0003700 // GO:0005886 // GO:0005215 // GO:0022891
PGSC0003DMP400001468	GO:0012505 // GO:0016020 // GO:0009055 // GO:0020037 // GO:0004497 // GO:0055114 // GO:0019825
PGSC0003DMP400042495	GO:0005634 // GO:0030036 // GO:0016301 // GO:0006499 // GO:0006468 // GO:0003779 // GO:0004713 // GO:0004674 // GO:0004672 // GO:0043565 // GO:0009536 // GO:0005886 // GO:0045449 // GO:0003700 // GO:0009507
PGSC0003DMP400047208	GO:0007623 // GO:0005634 // GO:0015934 // GO:0006355 // GO:0006412 // GO:0043565 // GO:0003700
PGSC0003DMP400024951	GO:0005515 // GO:0009867 // GO:0005488 // GO:0009507
PGSC0003DMP400063436	GO:0003676
PGSC0003DMP400051714	GO:0008168 // GO:0005488 // GO:0032259 // GO:0003676
PGSC0003DMP400047410	GO:0006281 // GO:0016023 // GO:0003913 // GO:0005773 // GO:0012505 // GO:0003779 // GO:0006508 // GO:0004185 // GO:0016021
PGSC0003DMP400038164	GO:0009055 // GO:0020037 // GO:0005524 // GO:0017111 // GO:0004497 // GO:0055114
PGSC0003DMP400030958	GO:0016020 // GO:0003723 // GO:0000398 // GO:0016607 // GO:0003824 // GO:0003676 // GO:0009252 // GO:0000166 // GO:0005829 // GO:0008380
PGSC0003DMP400045349	GO:0006979 // GO:0004713 // GO:0004674 // GO:0006468 // GO:0005739
PGSC0003DMP400028189	GO:0016310 // GO:0005634 // GO:0042742 // GO:0009505 // GO:0046686 // GO:0045309 // GO:0019904 // GO:0005829 // GO:0005886 // GO:0009507
PGSC0003DMP400018618	GO:0003964 // GO:0003723 // GO:0005634 // GO:0030528 // GO:0006278 // GO:0045449 // GO:0003700
PGSC0003DMP400025180	GO:0009751 // GO:0005634 // GO:0003677 // GO:0006355 // GO:0045449 // GO:0003700
PGSC0003DMP400038764	GO:0015036 // GO:0003954 // GO:0006308 // GO:0031304 // GO:0005739 // GO:0004519 // GO:0055114 // GO:0003676 // GO:0016491
PGSC0003DMP400054552	GO:0005634 // GO:0000166 // GO:0017111 // GO:0030528 // GO:0003700 // GO:0045449
PGSC0003DMP400041480	GO:0005634 // GO:0009653 // GO:0010227 // GO:0005515 // GO:0009058 // GO:0006325 // GO:0004866 // GO:0009793
PGSC0003DMP400009584	GO:0016020 // GO:0007275 // GO:0016023 // GO:0005886 // GO:0006584
PGSC0003DMP400043007	GO:0005622
PGSC0003DMP400005798	GO:0007018 // GO:0003723 // GO:0005992 // GO:0005874 // GO:0003824 // GO:0003676 // GO:0000166 // GO:0005198 // GO:0008796 // GO:0008828
PGSC0003DMP400041981	GO:0010051 // GO:0010223 // GO:0005634 // GO:0010154 // GO:0048457 // GO:0006355 // GO:0008026 // GO:0010228 // GO:0016481 // GO:0048645 // GO:0005829 // GO:0043565 // GO:0045449 // GO:0003700 // GO:0080006
PGSC0003DMP400020092	GO:0016020 // GO:0005773 // GO:0015986 // GO:0016820 // GO:0000276 // GO:0016021 // GO:0005739 // GO:0015078 // GO:0009507
PGSC0003DMP400050560	GO:0016769 // GO:0046571 // GO:0009058 // GO:0008483 // GO:0009536 // GO:0006530 // GO:0043840
PGSC0003DMP400014705	GO:0010051 // GO:0016020 // GO:0009733 // GO:0016310 // GO:0010229 // GO:0016023 // GO:0048767 // GO:0009723 // GO:0009640 // GO:0005737 // GO:0009606 // GO:0012505 // GO:0012506 // GO:0007389 // GO:0009926 // GO:0016021 // GO:0016328 // GO:0005886 // GO:0010583 // GO:0055085 // GO:0009672 // GO:0048364 // GO:0009925 // GO:0009908 // GO:0009986 // GO:0009630 // GO:0048826 // GO:0045177 // GO:0000…
PGSC0003DMP400022702	GO:0055085 // GO:0016021
PGSC0003DMP400065149	GO:0005515 // GO:0016023
PGSC0003DMP400030810	GO:0016020 // GO:0005634 // GO:0006355 // GO:0055114 // GO:0003676 // GO:0000166 // GO:0043565 // GO:0003700 // GO:0016491
PGSC0003DMP400015547	GO:0009651 // GO:0003700
PGSC0003DMP400009908	GO:0016307 // GO:0051735 // GO:0016538 // GO:0004190 // GO:0008443 // GO:0042557 // GO:0006508 // GO:0051734 // GO:0035004
PGSC0003DMP400003399	GO:0016020 // GO:0006857 // GO:0006955 // GO:0008219 // GO:0055114 // GO:0016491 // GO:0005215
PGSC0003DMP400028255	GO:0009055 // GO:0020037 // GO:0003723 // GO:0006468 // GO:0016023 // GO:0003676 // GO:0003964 // GO:0005515 // GO:0004672 // GO:0000166 // GO:0004497 // GO:0006278
PGSC0003DMP400014194	GO:0005634 // GO:0003677 // GO:0006355 // GO:0046983 // GO:0009725 // GO:0003700 // GO:0045449 // GO:0010050
PGSC0003DMP400001783	GO:0016020 // GO:0006486 // GO:0008378
PGSC0003DMP400058338	GO:0005634 // GO:0006355 // GO:0043565 // GO:0003700 // GO:0005886 // GO:0009793
PGSC0003DMP400024763	GO:0030833 // GO:0005856 // GO:0005634 // GO:0003677 // GO:0006281 // GO:0003690 // GO:0009408 // GO:0004003 // GO:0005958 // GO:0005515 // GO:0000723
PGSC0003DMP400015733	GO:0009611 // GO:0005982 // GO:0016023 // GO:0006915 // GO:0005773 // GO:0012505 // GO:0004553 // GO:0005618 // GO:0016787 // GO:0005515 // GO:0006952 // GO:0016021 // GO:0005975 // GO:0016887
PGSC0003DMP400019772	GO:0016020 // GO:0006096 // GO:0016023 // GO:0012505 // GO:0005507 // GO:0016021 // GO:0005739 // GO:0005886 // GO:0006810 // GO:0009055 // GO:0005634 // GO:0006882 // GO:0009505 // GO:0005794 // GO:0004396 // GO:0005215
PGSC0003DMP400032280	GO:0005783 // GO:0006869 // GO:0009409 // GO:0000062 // GO:0016023 // GO:0005488 // GO:0009505 // GO:0010288 // GO:0005886 // GO:0018024 // GO:0006629
PGSC0003DMP400003819	GO:0016020 // GO:0003723 // GO:0006863 // GO:0005887 // GO:0005345 // GO:0016021 // GO:0015211
PGSC0003DMP400035596	GO:0005634 // GO:0006355 // GO:0043565 // GO:0005737 // GO:0003700
PGSC0003DMP400021612	GO:0009793
PGSC0003DMP400018577	GO:0007131 // GO:0000724
PGSC0003DMP400018988	GO:0012505 // GO:0008152 // GO:0008168 // GO:0005739
PGSC0003DMP400042687	GO:0003677 // GO:0005634 // GO:0006281 // GO:0006284 // GO:0010224 // GO:0010332 // GO:0046872 // GO:0003684 // GO:0000724 // GO:0004519
PGSC0003DMP400013325	GO:0046872 // GO:0016051
PGSC0003DMP400012967	GO:0016020 // GO:0006396 // GO:0006486 // GO:0003723 // GO:0006464 // GO:0005529 // GO:0008378
PGSC0003DMP400013958	GO:0016307 // GO:0016020 // GO:0003677 // GO:0005524 // GO:0008349 // GO:0016538 // GO:0016023 // GO:0012505 // GO:0042557 // GO:0005515 // GO:0015078 // GO:0016887 // GO:0035004 // GO:0009507 // GO:0010583 // GO:0008545 // GO:0051735 // GO:0005634 // GO:0007018 // GO:0007165 // GO:0016301 // GO:0005622 // GO:0016909 // GO:0015986 // GO:0008443 // GO:0006952 // GO:0033177 // GO:0009725 // GO:0003…
PGSC0003DMP400048947	GO:0005634 // GO:0006355 // GO:0043565 // GO:0003700 // GO:0046983
PGSC0003DMP400041603	GO:0008152 // GO:0016597 // GO:0009536
PGSC0003DMP400052643	GO:0006506 // GO:0016020 // GO:0016051 // GO:0005874 // GO:0016023 // GO:0046983 // GO:0031224 // GO:0004713 // GO:0009058 // GO:0016787 // GO:0006221 // GO:0005515 // GO:0004888 // GO:0004871 // GO:0015297 // GO:0045087 // GO:0009055 // GO:0020037 // GO:0008152 // GO:0007165 // GO:0006468 // GO:0006915 // GO:0003899 // GO:0006508 // GO:0006350 // GO:0008138 // GO:0016740 // GO:0005789 // GO:0004…
PGSC0003DMP400018490	GO:0009536 // GO:0005488
PGSC0003DMP400009398	GO:0009840 // GO:0009535 // GO:0006508 // GO:0009536 // GO:0008236
PGSC0003DMP400041097	GO:0009055 // GO:0009856 // GO:0048653 // GO:0005507 // GO:0055114 // GO:0048196
PGSC0003DMP400024917	GO:0005739
PGSC0003DMP400036023	GO:0006457 // GO:0005524 // GO:0017111
PGSC0003DMP400035003	GO:0046923 // GO:0004872 // GO:0016021 // GO:0015031
PGSC0003DMP400047783	GO:0005783 // GO:0016853 // GO:0008168 // GO:0016023 // GO:0005773 // GO:0046872 // GO:0006098 // GO:0016787 // GO:0005975 // GO:0042732 // GO:0005886
PGSC0003DMP400038445	GO:0016020 // GO:0003824 // GO:0016023 // GO:0007047 // GO:0012505 // GO:0004553 // GO:0030246 // GO:0006857 // GO:0005576 // GO:0000272 // GO:0005975 // GO:0005739 // GO:0005215 // GO:0008810
PGSC0003DMP400033945	GO:0005634 // GO:0003677 // GO:0009733 // GO:0006355 // GO:0009739 // GO:0009753 // GO:0009723 // GO:0009737 // GO:0009751 // GO:0046686 // GO:0010200 // GO:0009651 // GO:0003700 // GO:0045449
PGSC0003DMP400045955	GO:0010051 // GO:0009733 // GO:0019898 // GO:0006355 // GO:0009965 // GO:0010014 // GO:0010089 // GO:0009880 // GO:0043565 // GO:0010073 // GO:0009944 // GO:0003700 // GO:0045597 // GO:0010087 // GO:0005634 // GO:0030154 // GO:0009855 // GO:0009956 // GO:0010075 // GO:0008289 // GO:0010072 // GO:0045449 // GO:0015979 // GO:0008284
PGSC0003DMP400002037	GO:0012505 // GO:0005515 // GO:0005739 // GO:0016023 // GO:0006915 // GO:0005773
PGSC0003DMP400026730	GO:0009505
PGSC0003DMP400008292	GO:0005840 // GO:0006355 // GO:0005622 // GO:0046983 // GO:0042254 // GO:0006412 // GO:0009941 // GO:0009536 // GO:0003700
PGSC0003DMP400043514	GO:0009611 // GO:0009651
PGSC0003DMP400003431	GO:0031012 // GO:0008152 // GO:0006508 // GO:0008237 // GO:0000166 // GO:0016023 // GO:0031225 // GO:0005886 // GO:0005578
PGSC0003DMP400024971	GO:0005622 // GO:0003725
PGSC0003DMP400046124	GO:0000166 // GO:0005886
PGSC0003DMP400043947	GO:0016020 // GO:0016021 // GO:0009941 // GO:0009507 // GO:0009706
PGSC0003DMP400039177	GO:0016481 // GO:0005634 // GO:0005515 // GO:0016757 // GO:0006355 // GO:0016564 // GO:0009737
PGSC0003DMP400010681	GO:0005739 // GO:0009536 // GO:0006629 // GO:0009507 // GO:0008033 // GO:0009691
PGSC0003DMP400023353	GO:0016614 // GO:0004672 // GO:0007264 // GO:0006468 // GO:0006412 // GO:0005739 // GO:0055114
PGSC0003DMP400010423	GO:0012505 // GO:0006508 // GO:0004197 // GO:0031225
PGSC0003DMP400063571	GO:0009611 // GO:0009644 // GO:0005634 // GO:0009414 // GO:0009409 // GO:0005622 // GO:0003676 // GO:0009737 // GO:0035264 // GO:0006979 // GO:0010200 // GO:0009651 // GO:0016564 // GO:0003700 // GO:0015979
PGSC0003DMP400008716	GO:0003677 // GO:0016769 // GO:0006096 // GO:0016791 // GO:0009058 // GO:0005507 // GO:0005739 // GO:0016311 // GO:0009507 // GO:0005634 // GO:0001666 // GO:0003899 // GO:0046686 // GO:0019272 // GO:0006350 // GO:0008483
PGSC0003DMP400053687	GO:0005515
PGSC0003DMP400014213	GO:0009055 // GO:0005783 // GO:0016853 // GO:0034976 // GO:0016023 // GO:0055114 // GO:0006979 // GO:0007155 // GO:0005739 // GO:0005886 // GO:0009507
PGSC0003DMP400032605	GO:0006887 // GO:0009793
PGSC0003DMP400000776	GO:0005840 // GO:0003677 // GO:0005634 // GO:0016567 // GO:0005694 // GO:0005488 // GO:0046983 // GO:0004842 // GO:0010200 // GO:0005829 // GO:0000151 // GO:0016021 // GO:0006412 // GO:0019843
PGSC0003DMP400004510	GO:0016307 // GO:0051735 // GO:0016538 // GO:0006468 // GO:0008443 // GO:0004713 // GO:0042557 // GO:0004674 // GO:0004672 // GO:0051734 // GO:0005886 // GO:0035004
PGSC0003DMP400049955	GO:0007186 // GO:0009555 // GO:0006334 // GO:0016023 // GO:0009933 // GO:0005678 // GO:0010026 // GO:0005515 // GO:0008283 // GO:0000166 // GO:0031507 // GO:0004871 // GO:0000724
PGSC0003DMP400039686	GO:0016020 // GO:0000166 // GO:0005794 // GO:0016021 // GO:0016023 // GO:0003676
PGSC0003DMP400032045	GO:0009611
PGSC0003DMP400010051	GO:0006281 // GO:0005488 // GO:0003913
PGSC0003DMP400023611	GO:0006511
PGSC0003DMP400020102	GO:0006457 // GO:0031072 // GO:0009536 // GO:0009507
PGSC0003DMP400028176	GO:0005634 // GO:0030528 // GO:0005739 // GO:0003700 // GO:0045449
PGSC0003DMP400043620	GO:0003779 // GO:0016036 // GO:0007010
PGSC0003DMP400040475	GO:0016020 // GO:0018106 // GO:0003677 // GO:0007165 // GO:0009873 // GO:0006355 // GO:0004872 // GO:0016023 // GO:0004673 // GO:0000155 // GO:0000160 // GO:0004674 // GO:0005739 // GO:0004871 // GO:0005789
PGSC0003DMP400032966	GO:0008152 // GO:0048825 // GO:0003824 // GO:0005737 // GO:0048364 // GO:0009723 // GO:0048467 // GO:0046872 // GO:0009684 // GO:0016846 // GO:0016740 // GO:0048366 // GO:0010087
PGSC0003DMP400036130	GO:0005840 // GO:0006412 // GO:0005739
PGSC0003DMP400024938	GO:0005634 // GO:0006355 // GO:0016567 // GO:0042742 // GO:0004842 // GO:0005515 // GO:0000151 // GO:0009651 // GO:0009697 // GO:0009642 // GO:0005739 // GO:0003700
PGSC0003DMP400002366	GO:0007018 // GO:0016853 // GO:0006468 // GO:0016023 // GO:0012505 // GO:0030246 // GO:0004713 // GO:0005875 // GO:0005515 // GO:0003777 // GO:0005975 // GO:0006012 // GO:0019318
PGSC0003DMP400024704	GO:0009055 // GO:0012505 // GO:0016787 // GO:0005507 // GO:0006725 // GO:0003824
PGSC0003DMP400023213	GO:0008270 // GO:0055114 // GO:0016491
PGSC0003DMP400034266	GO:0016023 // GO:0016798
PGSC0003DMP400047223	GO:0012505 // GO:0050832 // GO:0010200 // GO:0009409 // GO:0003700 // GO:0045449 // GO:0003676
PGSC0003DMP400054598	GO:0007186 // GO:0005622 // GO:0007047 // GO:0009505 // GO:0005618 // GO:0016787 // GO:0016021 // GO:0004857 // GO:0005886 // GO:0009507 // GO:0042545
PGSC0003DMP400020584	GO:0005515
PGSC0003DMP400002412	GO:0006430 // GO:0004812 // GO:0005737 // GO:0003676
PGSC0003DMP400050833	GO:0009941 // GO:0004869
PGSC0003DMP400033252	GO:0012505
PGSC0003DMP400027394	GO:0016020 // GO:0006520 // GO:0006468 // GO:0005777 // GO:0004069 // GO:0005737 // GO:0006530 // GO:0006807 // GO:0004713 // GO:0004674 // GO:0005618 // GO:0009058 // GO:0005507 // GO:0005829 // GO:0008483 // GO:0009536 // GO:0005886
PGSC0003DMP400040720	GO:0005634 // GO:0003677 // GO:0009414 // GO:0006334 // GO:0009579 // GO:0005773 // GO:0005730 // GO:0005739 // GO:0005886 // GO:0000786 // GO:0009507
PGSC0003DMP400018675	GO:0005840 // GO:0016020 // GO:0022625 // GO:0003824 // GO:0005773 // GO:0005730 // GO:0006412 // GO:0010102 // GO:0007049 // GO:0019843 // GO:0009507
PGSC0003DMP400022122	GO:0008408 // GO:0005622 // GO:0006139 // GO:0003676
PGSC0003DMP400011389	GO:0009651 // GO:0009941 // GO:0005739 // GO:0005737 // GO:0031225 // GO:0006779 // GO:0005773
PGSC0003DMP400055425	GO:0018346 // GO:0042175 // GO:0008318
PGSC0003DMP400022129	GO:0020037 // GO:0009058 // GO:0004497 // GO:0005739 // GO:0016740 // GO:0055114
PGSC0003DMP400018928	GO:0016020 // GO:0004713 // GO:0004674 // GO:0004672 // GO:0006468 // GO:0005739 // GO:0016023
PGSC0003DMP400028290	GO:0009055 // GO:0008152 // GO:0016758 // GO:0055114
PGSC0003DMP400002518	GO:0005634 // GO:0005773
PGSC0003DMP400026182	GO:0006810 // GO:0006526 // GO:0005622 // GO:0005737 // GO:0055114 // GO:0019856 // GO:0016021 // GO:0008270 // GO:0004086 // GO:0016491
PGSC0003DMP400014962	GO:0003993 // GO:0005351 // GO:0016023 // GO:0004722 // GO:0012505 // GO:0003779 // GO:0016787 // GO:0007010
PGSC0003DMP400035217	GO:0016020 // GO:0005634 // GO:0003677 // GO:0005794
PGSC0003DMP400065673	GO:0005515
PGSC0003DMP400007519	GO:0008152 // GO:0005524 // GO:0050255 // GO:0006468 // GO:0042773 // GO:0003824 // GO:0005488 // GO:0055114 // GO:0012505 // GO:0005515 // GO:0004672 // GO:0008137 // GO:0016491
PGSC0003DMP400030948	GO:0009414 // GO:0009252 // GO:0004713 // GO:0005507 // GO:0005829 // GO:0009651 // GO:0005739 // GO:0005886 // GO:0005529 // GO:0009409 // GO:0006468 // GO:0009408 // GO:0042803 // GO:0009579 // GO:0009737 // GO:0005773 // GO:0006979 // GO:0046686 // GO:0004674 // GO:0005618 // GO:0004601 // GO:0009570
PGSC0003DMP400003237	GO:0016020 // GO:0006810 // GO:0006886 // GO:0005515 // GO:0006508 // GO:0004197 // GO:0009651 // GO:0006888 // GO:0016887 // GO:0005215
PGSC0003DMP400025865	GO:0006810 // GO:0005634 // GO:0030528 // GO:0016023 // GO:0006491 // GO:0000139 // GO:0006972 // GO:0016757 // GO:0005794 // GO:0006487 // GO:0045449 // GO:0005215
PGSC0003DMP400030842	GO:0016307 // GO:0008349 // GO:0016538 // GO:0004716 // GO:0012505 // GO:0005515 // GO:0042557 // GO:0004714 // GO:0035004 // GO:0008545 // GO:0016301 // GO:0008338 // GO:0004689 // GO:0016909 // GO:0006468 // GO:0004697 // GO:0004710 // GO:0008443 // GO:0004674 // GO:0004692 // GO:0004675
PGSC0003DMP400008923	GO:0009733 // GO:0016567 // GO:0005338 // GO:0000139 // GO:0004713 // GO:0005730 // GO:0016021 // GO:0005739 // GO:0015780 // GO:0006468 // GO:0009734 // GO:0005351 // GO:0005488 // GO:0004842 // GO:0008643 // GO:0006508 // GO:0004674 // GO:0000151
PGSC0003DMP400020679	GO:0008171 // GO:0005829 // GO:0008033
PGSC0003DMP400031503	GO:0005634 // GO:0006355 // GO:0043565 // GO:0003700 // GO:0045449
PGSC0003DMP400020301	GO:0016020 // GO:0006810 // GO:0010583 // GO:0005524 // GO:0042626 // GO:0009624 // GO:0042891 // GO:0007034 // GO:0003676 // GO:0000166 // GO:0016021 // GO:0043190 // GO:0005886 // GO:0005775 // GO:0016887
PGSC0003DMP400009069	GO:0005634 // GO:0030528 // GO:0045449
PGSC0003DMP400012742	GO:0016020 // GO:0005634 // GO:0046872 // GO:0030528 // GO:0045449 // GO:0005886
PGSC0003DMP400036721	GO:0004175 // GO:0019773 // GO:0042625 // GO:0004386 // GO:0008026 // GO:0003676 // GO:0015462 // GO:0046872 // GO:0005515 // GO:0006511 // GO:0004004 // GO:0043141 // GO:0017116 // GO:0008796
PGSC0003DMP400000946	GO:0006810 // GO:0030488 // GO:0016021 // GO:0015297 // GO:0016429 // GO:0009507 // GO:0005215
PGSC0003DMP400003112	GO:0003887 // GO:0005634 // GO:0006355 // GO:0043565 // GO:0003700
PGSC0003DMP400026192	GO:0005622 // GO:0003676
PGSC0003DMP400020248	GO:0008375 // GO:0016020 // GO:0005634 // GO:0007165 // GO:0006355 // GO:0006468 // GO:0046983 // GO:0043565 // GO:0003700
PGSC0003DMP400010250	GO:0006364 // GO:0009793
PGSC0003DMP400033687	GO:0016020 // GO:0003677 // GO:0005524 // GO:0055114 // GO:0005515 // GO:0000166 // GO:0004888 // GO:0005739 // GO:0006265 // GO:0016491 // GO:0016887 // GO:0006694 // GO:0006810 // GO:0042626 // GO:0006915 // GO:0009536 // GO:0043190 // GO:0005215
PGSC0003DMP400011248	GO:0008654 // GO:0008415 // GO:0008152 // GO:0016021 // GO:0008514
PGSC0003DMP400066596	GO:0006457 // GO:0004553 // GO:0051082 // GO:0005975 // GO:0004866 // GO:0003676
PGSC0003DMP400063765	GO:0005515 // GO:0004672 // GO:0006468
PGSC0003DMP400025476	GO:0008757 // GO:0009555 // GO:0042425 // GO:0008152 // GO:0008168 // GO:0005737 // GO:0009860 // GO:0008654 // GO:0048528 // GO:0009651 // GO:0006656 // GO:0008610
PGSC0003DMP400049581	GO:0004713 // GO:0004674 // GO:0006468
PGSC0003DMP400052321	GO:0005840 // GO:0012505 // GO:0005794 // GO:0006412
PGSC0003DMP400051722	GO:0016820 // GO:0006096 // GO:0045259 // GO:0016471 // GO:0015992 // GO:0005773
PGSC0003DMP400002065	GO:0005515 // GO:0008081 // GO:0005886 // GO:0003700 // GO:0045449
PGSC0003DMP400040115	GO:0008287 // GO:0006470 // GO:0003824 // GO:0017023 // GO:0005488 // GO:0004723 // GO:0004722
PGSC0003DMP400023567	GO:0020037 // GO:0005634 // GO:0009733 // GO:0009409 // GO:0009734 // GO:0055114 // GO:0010200 // GO:0043565 // GO:0005739 // GO:0004497 // GO:0005886 // GO:0045449 // GO:0003700
PGSC0003DMP400031286	GO:0003824 // GO:0009507
PGSC0003DMP400048435	GO:0005634 // GO:0043565 // GO:0003700 // GO:0046983
PGSC0003DMP400021899	GO:0007186 // GO:0008964 // GO:0003824 // GO:0005737 // GO:0030001 // GO:0006099 // GO:0046872 // GO:0005515 // GO:0015977 // GO:0005829 // GO:0016021 // GO:0009651 // GO:0009536 // GO:0005886 // GO:0009507 // GO:0015979
PGSC0003DMP400006822	GO:0012505 // GO:0004857 // GO:0009860
PGSC0003DMP400017462	GO:0009733
PGSC0003DMP400036674	GO:0008270 // GO:0044237 // GO:0055114 // GO:0050662 // GO:0016491
PGSC0003DMP400048333	GO:0005634 // GO:0003677 // GO:0005515 // GO:0006355 // GO:0007242
PGSC0003DMP400002609	GO:0030552 // GO:0016020 // GO:0030551 // GO:0007263 // GO:0005179 // GO:0005576 // GO:0006470 // GO:0016021 // GO:0005739 // GO:0055085 // GO:0005242 // GO:0004725 // GO:0006811 // GO:0005261 // GO:0005216 // GO:0009626 // GO:0006952 // GO:0008138 // GO:0005262 // GO:0005221
PGSC0003DMP400049006	GO:0016020 // GO:0005874 // GO:0009416 // GO:0005515 // GO:0005730 // GO:0016021 // GO:0009651 // GO:0007017 // GO:0005886 // GO:0009507 // GO:0010583 // GO:0007018 // GO:0009826 // GO:0009409 // GO:0015630 // GO:0005773 // GO:0051258 // GO:0006886 // GO:0046686 // GO:0005618 // GO:0005198
PGSC0003DMP400039735	GO:0016020 // GO:0006810 // GO:0005886 // GO:0005215
PGSC0003DMP400033938	GO:0003700 // GO:0045449
PGSC0003DMP400026599	GO:0005663 // GO:0003677 // GO:0005524 // GO:0006281 // GO:0006260 // GO:0003887 // GO:0009360 // GO:0009378 // GO:0017111 // GO:0006310
PGSC0003DMP400053252	GO:0016020 // GO:0006950 // GO:0003824 // GO:0008202 // GO:0005887 // GO:0006857 // GO:0006644 // GO:0005886 // GO:0005215
PGSC0003DMP400016717	GO:0006506 // GO:0016020 // GO:0016051 // GO:0005874 // GO:0016023 // GO:0046983 // GO:0031224 // GO:0004713 // GO:0009058 // GO:0016787 // GO:0006221 // GO:0005515 // GO:0004888 // GO:0004871 // GO:0015297 // GO:0045087 // GO:0009055 // GO:0020037 // GO:0008152 // GO:0007165 // GO:0006468 // GO:0006915 // GO:0003899 // GO:0006508 // GO:0006350 // GO:0008138 // GO:0016740 // GO:0005789 // GO:0004…
PGSC0003DMP400034073	GO:0009505 // GO:0005618 // GO:0004857 // GO:0042545
PGSC0003DMP400039198	GO:0005840 // GO:0006508 // GO:0006412 // GO:0019843
PGSC0003DMP400015302	GO:0016307 // GO:0051735 // GO:0006468 // GO:0016538 // GO:0016023 // GO:0031225 // GO:0004190 // GO:0008443 // GO:0004713 // GO:0004674 // GO:0006508 // GO:0042557 // GO:0051734 // GO:0046658 // GO:0035004
PGSC0003DMP400027849	GO:0005634 // GO:0003677 // GO:0045449 // GO:0003700
PGSC0003DMP400032907	GO:0003677 // GO:0005634 // GO:0009845 // GO:0045449 // GO:0003700 // GO:0009639
PGSC0003DMP400048459	GO:0006952 // GO:0006915
PGSC0003DMP400010604	GO:0005634 // GO:0006355 // GO:0009288 // GO:0009734 // GO:0003824 // GO:0046983 // GO:0001539 // GO:0016787 // GO:0006508 // GO:0005198 // GO:0009536 // GO:0009507
PGSC0003DMP400026591	GO:0060862 // GO:0008349 // GO:0016023 // GO:0004713 // GO:0007169 // GO:0005515 // GO:0004672 // GO:0005886 // GO:0010942 // GO:0008545 // GO:0004872 // GO:0031349 // GO:0006468 // GO:0016909 // GO:0005351 // GO:0004691 // GO:0004674 // GO:0008603 // GO:0004690 // GO:0004675
PGSC0003DMP400044925	GO:0008171 // GO:0005886
PGSC0003DMP400052280	GO:0012505
PGSC0003DMP400045076	GO:0005634 // GO:0010218 // GO:0006355 // GO:0009725 // GO:0043565 // GO:0003700 // GO:0016563 // GO:0032583
PGSC0003DMP400020793	GO:0016226 // GO:0051176 // GO:0008047 // GO:0009507
PGSC0003DMP400064726	GO:0003677 // GO:0006355
PGSC0003DMP400039823	GO:0055085 // GO:0016021
PGSC0003DMP400055146	GO:0016020 // GO:0006457 // GO:0005515 // GO:0006812 // GO:0008324 // GO:0009507
PGSC0003DMP400044972	GO:0016829 // GO:0016787 // GO:0080031 // GO:0006725 // GO:0003824 // GO:0009696 // GO:0016788
PGSC0003DMP400038612	GO:0012505 // GO:0009505 // GO:0005618 // GO:0045490 // GO:0016023 // GO:0042545
PGSC0003DMP400057382	GO:0008289 // GO:0006869
PGSC0003DMP400018799	GO:0008757 // GO:0046686 // GO:0005515 // GO:0008152 // GO:0008168 // GO:0005739
PGSC0003DMP400030124	GO:0016491
PGSC0003DMP400040694	GO:0005634 // GO:0005829
PGSC0003DMP400003910	GO:0006333 // GO:0042625 // GO:0003677 // GO:0005524 // GO:0006260 // GO:0006355 // GO:0042127 // GO:0004386 // GO:0004553 // GO:0005515 // GO:0008283 // GO:0003682 // GO:0000166 // GO:0017111 // GO:0005975 // GO:0003700 // GO:0005634 // GO:0000785 // GO:0006270 // GO:0000790 // GO:0048364 // GO:0015462 // GO:0004004 // GO:0009790 // GO:0017116 // GO:0008094
PGSC0003DMP400016819	GO:0016020 // GO:0006810 // GO:0005524 // GO:0016023 // GO:0006437 // GO:0004650 // GO:0007047 // GO:0012505 // GO:0005618 // GO:0005975 // GO:0017111 // GO:0004812 // GO:0005215
PGSC0003DMP400037045	GO:0008757 // GO:0009536 // GO:0005488
PGSC0003DMP400034190	GO:0008519 // GO:0016020 // GO:0005524 // GO:0005777 // GO:0055114 // GO:0008237 // GO:0009378 // GO:0000166 // GO:0016021 // GO:0017111 // GO:0004176 // GO:0005739 // GO:0016491 // GO:0016887 // GO:0006810 // GO:0006281 // GO:0003824 // GO:0030163 // GO:0006508 // GO:0009536 // GO:0003678 // GO:0006310 // GO:0006629
PGSC0003DMP400010772	GO:0012505 // GO:0016020 // GO:0009055 // GO:0020037 // GO:0004497 // GO:0055114 // GO:0019825
PGSC0003DMP400052515	GO:0005515 // GO:0016023
PGSC0003DMP400026098	GO:0005488 // GO:0019113
PGSC0003DMP400008855	GO:0003676
PGSC0003DMP400021139	GO:0016020 // GO:0016538 // GO:0004672 // GO:0004871 // GO:0006457 // GO:0008338 // GO:0004710 // GO:0004692 // GO:0006412 // GO:0004690 // GO:0006629 // GO:0005840 // GO:0006333 // GO:0003677 // GO:0016045 // GO:0007169 // GO:0008237 // GO:0002764 // GO:0005739 // GO:0005886 // GO:0016491 // GO:0009507 // GO:0051735 // GO:0000785 // GO:0004697 // GO:0006306 // GO:0003676 // GO:0008443 // GO:0004…
PGSC0003DMP400003296	GO:0012505 // GO:0007018 // GO:0005783 // GO:0005874 // GO:0005198
PGSC0003DMP400055060	GO:0006281 // GO:0016740 // GO:0003913
PGSC0003DMP400040483	GO:0005634 // GO:0003677 // GO:0003723 // GO:0008152 // GO:0003824 // GO:0006352 // GO:0016570 // GO:0045893 // GO:0003676 // GO:0046872 // GO:0000166
PGSC0003DMP400053769	GO:0051015 // GO:0003779 // GO:0030036 // GO:0005819 // GO:0008017
PGSC0003DMP400043407	GO:0009611 // GO:0005634 // GO:0003677 // GO:0005730 // GO:0005618 // GO:0006334 // GO:0009294 // GO:0009617 // GO:0000786
PGSC0003DMP400007017	GO:0009055 // GO:0005507 // GO:0016023 // GO:0055114
PGSC0003DMP400030851	GO:0006397 // GO:0004713 // GO:0004674 // GO:0006468 // GO:0055114
PGSC0003DMP400007449	GO:0006457 // GO:0009535 // GO:0005515 // GO:0009941
PGSC0003DMP400034692	GO:0008152 // GO:0016791 // GO:0004519 // GO:0009507 // GO:0003676
PGSC0003DMP400000463	GO:0042625 // GO:0003723 // GO:0009414 // GO:0004386 // GO:0008026 // GO:0012505 // GO:0009651 // GO:0008796 // GO:0009507 // GO:0009409 // GO:0004402 // GO:0003676 // GO:0015462 // GO:0004004 // GO:0043141 // GO:0017116
PGSC0003DMP400035912	GO:0005886
PGSC0003DMP400026060	GO:0016020 // GO:0008152 // GO:0003824 // GO:0005488 // GO:0009579 // GO:0006979 // GO:0030244 // GO:0044237 // GO:0009536 // GO:0009507 // GO:0050662
PGSC0003DMP400018002	GO:0008716 // GO:0005524 // GO:0003824 // GO:0005488 // GO:0005737 // GO:0008360 // GO:0016874 // GO:0009252 // GO:0009058 // GO:0005618 // GO:0051301
PGSC0003DMP400033463	GO:0016020 // GO:0009637 // GO:0050660 // GO:0048443 // GO:0016023 // GO:0006066 // GO:0009058 // GO:0009926 // GO:0016887 // GO:0008152 // GO:0008361 // GO:0009624 // GO:0048527 // GO:0006979 // GO:0006508 // GO:0004197 // GO:0003777 // GO:0001906 // GO:0009536 // GO:0043190 // GO:0003723 // GO:0009733 // GO:0005524 // GO:0006355 // GO:0048767 // GO:0009640 // GO:0055114 // GO:0005875 // GO:0010…
PGSC0003DMP400046438	GO:0005737 // GO:0007067 // GO:0019005 // GO:0006511 // GO:0005515 // GO:0016298 // GO:0005819 // GO:0005886 // GO:0005634 // GO:0004842 // GO:0008415 // GO:0046686 // GO:0045910 // GO:0007140 // GO:0000151 // GO:0006629 // GO:0009793
PGSC0003DMP400038997	GO:0008415 // GO:0008152 // GO:0003824
PGSC0003DMP400000764	GO:0005634 // GO:0006333 // GO:0003682 // GO:0000785
PGSC0003DMP400012970	GO:0005319 // GO:0008152 // GO:0006869 // GO:0016740 // GO:0009536 // GO:0009706 // GO:0005543
PGSC0003DMP400041030	GO:0004435 // GO:0007242 // GO:0006629
PGSC0003DMP400050348	GO:0016020 // GO:0009055 // GO:0005634 // GO:0005783 // GO:0005506 // GO:0030528 // GO:0016119 // GO:0055114 // GO:0006633 // GO:0009536 // GO:0045449 // GO:0016491 // GO:0009507
PGSC0003DMP400017308	GO:0005840 // GO:0008168 // GO:0006412 // GO:0009507
PGSC0003DMP400047534	GO:0016829 // GO:0008152
PGSC0003DMP400002162	GO:0016020 // GO:0012505 // GO:0003993 // GO:0016021 // GO:0016023 // GO:0055114
PGSC0003DMP400050270	GO:0015074 // GO:0006511 // GO:0004842
PGSC0003DMP400068267	GO:0005506 // GO:0017000
PGSC0003DMP400003421	GO:0005634 // GO:0030528 // GO:0045449 // GO:0003700
PGSC0003DMP400048692	GO:0005488 // GO:0055114 // GO:0016491
PGSC0003DMP400046850	GO:0006486 // GO:0009733 // GO:0009555 // GO:0006355 // GO:0030528 // GO:0005737 // GO:0005515 // GO:0008373 // GO:0080134 // GO:0003712 // GO:0009553 // GO:0003700 // GO:0007623 // GO:0005634 // GO:0004402 // GO:0010167 // GO:0009743 // GO:0019113
PGSC0003DMP400010069	GO:0009507
PGSC0003DMP400017705	GO:0005634 // GO:0008152 // GO:0003824 // GO:0005488 // GO:0055114 // GO:0009058 // GO:0005515 // GO:0043565 // GO:0003700 // GO:0045449 // GO:0016491
PGSC0003DMP400044284	GO:0018658 // GO:0008152 // GO:0006355 // GO:0006725 // GO:0016023 // GO:0055114 // GO:0012505 // GO:0004497 // GO:0003700 // GO:0016491
PGSC0003DMP400027675	GO:0031365 // GO:0004177 // GO:0006508 // GO:0009987 // GO:0009507 // GO:0009737 // GO:0008235
PGSC0003DMP400046752	GO:0005739
PGSC0003DMP400061972	GO:0005515
PGSC0003DMP400035176	GO:0016020 // GO:0004872 // GO:0005622 // GO:0006468 // GO:0003725 // GO:0046872 // GO:0004674 // GO:0007275 // GO:0016021 // GO:0008270 // GO:0005886
PGSC0003DMP400021772	GO:0005856 // GO:0005874 // GO:0042306 // GO:0005773 // GO:0046686 // GO:0005515 // GO:0000166 // GO:0005886 // GO:0009507
PGSC0003DMP400054292	GO:0009416 // GO:0005737 // GO:0055114 // GO:0006779 // GO:0006783 // GO:0009507 // GO:0015995 // GO:0006810 // GO:0019115 // GO:0003824 // GO:0005488 // GO:0006979 // GO:0050661 // GO:0033014 // GO:0009536 // GO:0008943 // GO:0005215 // GO:0004764
PGSC0003DMP400041970	GO:0005875 // GO:0003777 // GO:0007017
PGSC0003DMP400023810	GO:0008652 // GO:0004409 // GO:0008152 // GO:0005506 // GO:0019761 // GO:0009098 // GO:0016829 // GO:0046686 // GO:0016836 // GO:0009536 // GO:0050486 // GO:0009570
PGSC0003DMP400008799	GO:0016020 // GO:0006835 // GO:0017153
PGSC0003DMP400027339	GO:0006979 // GO:0016787 // GO:0008152 // GO:0005515 // GO:0004601 // GO:0016023 // GO:0005739 // GO:0009941 // GO:0055114 // GO:0009793
PGSC0003DMP400016060	GO:0005634 // GO:0003677 // GO:0004402 // GO:0006260 // GO:0006355 // GO:0003824 // GO:0003676 // GO:0044267 // GO:0003899 // GO:0005515 // GO:0006350 // GO:0009294 // GO:0018024
PGSC0003DMP400007913	GO:0009055 // GO:0006281 // GO:0005622 // GO:0006812 // GO:0055114 // GO:0004518 // GO:0022900 // GO:0009536 // GO:0009570 // GO:0009507
PGSC0003DMP400027738	GO:0005622 // GO:0003700 // GO:0045449
PGSC0003DMP400041888	GO:0016020 // GO:0046872 // GO:0005515 // GO:0016021 // GO:0016023 // GO:0030001 // GO:0005773
PGSC0003DMP400035058	GO:0009536 // GO:0005739
PGSC0003DMP400052023	GO:0005783 // GO:0009505 // GO:0007165 // GO:0009058 // GO:0009821 // GO:0005622 // GO:0005886 // GO:0003676
PGSC0003DMP400008039	GO:0009414 // GO:0009738 // GO:0006970 // GO:0006499 // GO:0010118 // GO:0009409 // GO:0006885 // GO:0006950 // GO:0019722 // GO:0015299 // GO:0005737 // GO:0008287 // GO:0016021 // GO:0009651 // GO:0005886
PGSC0003DMP400022351	GO:0005634 // GO:0006950 // GO:0005737 // GO:0003676
PGSC0003DMP400030655	GO:0006457 // GO:0031072
PGSC0003DMP400044945	GO:0016620 // GO:0016020 // GO:0006520 // GO:0006526 // GO:0051287 // GO:0005737 // GO:0046983 // GO:0046686 // GO:0003942 // GO:0005730 // GO:0005507 // GO:0009570
PGSC0003DMP400024804	GO:0016020 // GO:0004713 // GO:0005515 // GO:0004674 // GO:0006468
PGSC0003DMP400003878	GO:0016020 // GO:0010583 // GO:0015238 // GO:0005488 // GO:0005737 // GO:0009751 // GO:0046686 // GO:0009407 // GO:0015297
PGSC0003DMP400012664	GO:0016020 // GO:0055085 // GO:0005634 // GO:0015238 // GO:0015297 // GO:0005215
PGSC0003DMP400015575	GO:0009733 // GO:0031625 // GO:0005737 // GO:0031461 // GO:0019005 // GO:0012505 // GO:0005515 // GO:0006511 // GO:0004672 // GO:0005819 // GO:0009941 // GO:0006468 // GO:0009753 // GO:0003676 // GO:0042752 // GO:0009867 // GO:0000151 // GO:0000794 // GO:0007049 // GO:0009793
PGSC0003DMP400011841	GO:0008171 // GO:0046983
PGSC0003DMP400051382	GO:0008152 // GO:0016758
PGSC0003DMP400004842	GO:0008152 // GO:0005515 // GO:0016491
PGSC0003DMP400004864	GO:0003677 // GO:0005634 // GO:0010200 // GO:0046621 // GO:0003700 // GO:0045449 // GO:0048498
PGSC0003DMP400013021	GO:0016020 // GO:0016051 // GO:0019898 // GO:0006260 // GO:0010118 // GO:0016023 // GO:0016791 // GO:0008026 // GO:0005507 // GO:0044237 // GO:0051707 // GO:0016887 // GO:0006457 // GO:0009055 // GO:0009611 // GO:0020037 // GO:0008152 // GO:0005622 // GO:0009624 // GO:0006098 // GO:0008517 // GO:0004497 // GO:0009536 // GO:0043190 // GO:0015979 // GO:0003677 // GO:0005524 // GO:0009414 // GO:0006…
PGSC0003DMP400018718	GO:0005634 // GO:0003677 // GO:0009536
PGSC0003DMP400028525	GO:0015996 // GO:0009536
PGSC0003DMP400019928	GO:0003677 // GO:0006355 // GO:0030528 // GO:0055114 // GO:0005179 // GO:0004713 // GO:0003697 // GO:0005576 // GO:0043565 // GO:0003700 // GO:0020037 // GO:0005634 // GO:0009913 // GO:0048825 // GO:0006281 // GO:0006468 // GO:0010090 // GO:0003824 // GO:0048364 // GO:0004674 // GO:0043481 // GO:0004497 // GO:0008094 // GO:0045449 // GO:0006887 // GO:0009957
PGSC0003DMP400027264	GO:0016020 // GO:0005783 // GO:0006970 // GO:0009409 // GO:0009416 // GO:0016023 // GO:0008415 // GO:0016210 // GO:0005739 // GO:0006633 // GO:0016747
PGSC0003DMP400026554	GO:0006810 // GO:0005524 // GO:0007165 // GO:0005622 // GO:0003676 // GO:0006915 // GO:0031224 // GO:0005515 // GO:0006952 // GO:0030244 // GO:0017111 // GO:0004888 // GO:0045087
PGSC0003DMP400038511	GO:0009055 // GO:0045261 // GO:0005773 // GO:0006979 // GO:0015986 // GO:0033178 // GO:0022904 // GO:0005618 // GO:0016820 // GO:0005730 // GO:0005507 // GO:0016021 // GO:0009941 // GO:0005739 // GO:0005886 // GO:0046933
PGSC0003DMP400040267	GO:0015074 // GO:0003723 // GO:0003677 // GO:0046983 // GO:0003964 // GO:0008171 // GO:0005515 // GO:0009055 // GO:0006810 // GO:0005622 // GO:0005351 // GO:0051536 // GO:0016032 // GO:0004190 // GO:0003676 // GO:0006508 // GO:0006278 // GO:0006310 // GO:0045449
PGSC0003DMP400028636	GO:0006397 // GO:0005634 // GO:0003723 // GO:0005524 // GO:0006915 // GO:0003676 // GO:0000166 // GO:0006952 // GO:0008380
PGSC0003DMP400048540	GO:0005840 // GO:0005622 // GO:0016023 // GO:0055114 // GO:0003676 // GO:0006979 // GO:0012505 // GO:0004553 // GO:0006464 // GO:0004601 // GO:0005507 // GO:0006412 // GO:0005576 // GO:0005975 // GO:0008447
PGSC0003DMP400025823	GO:0016020 // GO:0006810 // GO:0005634 // GO:0006333 // GO:0055085 // GO:0008152 // GO:0000785 // GO:0005488 // GO:0003682 // GO:0005743 // GO:0016740 // GO:0005215
PGSC0003DMP400016753	GO:0016855 // GO:0005634 // GO:0005737 // GO:0006413 // GO:0005515 // GO:0004672 // GO:0051726 // GO:0007049
PGSC0003DMP400058301	GO:0005634 // GO:0003677 // GO:0006355 // GO:0004553 // GO:0043169 // GO:0008234 // GO:0006508 // GO:0005975 // GO:0005739
PGSC0003DMP400006469	GO:0046872 // GO:0005622 // GO:0005739 // GO:0005886 // GO:0003676
PGSC0003DMP400016007	GO:0016020 // GO:0004872 // GO:0004190 // GO:0009744 // GO:0006508 // GO:0009725 // GO:0016021 // GO:0006629 // GO:0009507
PGSC0003DMP400029099	GO:0006511 // GO:0005515 // GO:0016021
PGSC0003DMP400046274	GO:0016538 // GO:0004716 // GO:0005737 // GO:0004713 // GO:0004672 // GO:0004714 // GO:0004689 // GO:0008338 // GO:0016301 // GO:0016909 // GO:0006468 // GO:0004710 // GO:0004691 // GO:0008603 // GO:0004692 // GO:0004690 // GO:0009536 // GO:0016307 // GO:0008349 // GO:0042557 // GO:0005730 // GO:0005886 // GO:0009507 // GO:0035004 // GO:0008545 // GO:0051735 // GO:0005634 // GO:0004697 // GO:0009…
PGSC0003DMP400049295	GO:0004713 // GO:0005515 // GO:0004674 // GO:0006468 // GO:0009536 // GO:0009507
PGSC0003DMP400020163	GO:0003887 // GO:0005634 // GO:0006355 // GO:0005622 // GO:0043565 // GO:0003700
PGSC0003DMP400004801	GO:0003677 // GO:0005634 // GO:0006355 // GO:0006950 // GO:0009408 // GO:0006508 // GO:0010200 // GO:0043565 // GO:0003700
PGSC0003DMP400050260	GO:0005515 // GO:0000151 // GO:0016567 // GO:0004842
PGSC0003DMP400031984	GO:0005634 // GO:0006355 // GO:0003700 // GO:0005737
PGSC0003DMP400010226	GO:0005515 // GO:0016671 // GO:0005488
PGSC0003DMP400005400	GO:0004713 // GO:0004674 // GO:0005515 // GO:0004672 // GO:0006468 // GO:0016023
PGSC0003DMP400042564	GO:0016020 // GO:0016324 // GO:0006352 // GO:0003964 // GO:0008654 // GO:0044267 // GO:0005515 // GO:0003700 // GO:0006813 // GO:0005267 // GO:0006468 // GO:0003824 // GO:0006816 // GO:0043169 // GO:0046686 // GO:0005216 // GO:0003777 // GO:0030552 // GO:0003723 // GO:0030551 // GO:0009620 // GO:0006355 // GO:0006073 // GO:0009860 // GO:0005875 // GO:0005975 // GO:0016021 // GO:0005886 // GO:0006…
PGSC0003DMP400037005	GO:0008233 // GO:0042802 // GO:0016023 // GO:0004722 // GO:0004190 // GO:0012505 // GO:0008287 // GO:0006508 // GO:0043086 // GO:0016021 // GO:0006470 // GO:0016740
PGSC0003DMP400027000	GO:0006397 // GO:0005840 // GO:0005634 // GO:0003723 // GO:0003824 // GO:0003676 // GO:0006413 // GO:0046686 // GO:0005829 // GO:0000289 // GO:0000166 // GO:0009081 // GO:0006412 // GO:0009651 // GO:0016071
PGSC0003DMP400036207	GO:0016020 // GO:0005634 // GO:0003677 // GO:0006355 // GO:0005622 // GO:0005737 // GO:0006886 // GO:0005768 // GO:0005515 // GO:0006913 // GO:0000160 // GO:0007264 // GO:0008134 // GO:0015031 // GO:0005886
PGSC0003DMP400016201	GO:0006754 // GO:0015986 // GO:0000275 // GO:0005739 // GO:0055114 // GO:0016491
PGSC0003DMP400016920	GO:0005634 // GO:0003677 // GO:0006631 // GO:0016740 // GO:0045449 // GO:0003700 // GO:0016491 // GO:0050662
PGSC0003DMP400016898	GO:0003723 // GO:0000049 // GO:0001522 // GO:0008033
PGSC0003DMP400043153	GO:0003723 // GO:0016853 // GO:0000049 // GO:0001522 // GO:0008033
PGSC0003DMP400013818	GO:0003993 // GO:0004722 // GO:0005773 // GO:0055062 // GO:0008287 // GO:0009505 // GO:0046872 // GO:0016787 // GO:0006470
PGSC0003DMP400007855	GO:0005634 // GO:0003723 // GO:0005524 // GO:0006334 // GO:0006468 // GO:0006904 // GO:0006915 // GO:0005515 // GO:0004674 // GO:0006952 // GO:0016021 // GO:0017111
PGSC0003DMP400052111	GO:0003779 // GO:0005622 // GO:0003676
PGSC0003DMP400027251	GO:0005634 // GO:0003677 // GO:0009414 // GO:0006334 // GO:0009579 // GO:0005773 // GO:0005730 // GO:0005739 // GO:0005886 // GO:0000786 // GO:0009507
PGSC0003DMP400020833	GO:0009055 // GO:0020037 // GO:0004497 // GO:0055114
PGSC0003DMP400032279	GO:0012505 // GO:0042973 // GO:0004553 // GO:0043169 // GO:0005975
PGSC0003DMP400027277	GO:0016020 // GO:0055085 // GO:0000166 // GO:0017111 // GO:0016021 // GO:0005354
PGSC0003DMP400028631	GO:0005515 // GO:0019538 // GO:0006950
PGSC0003DMP400039053	GO:0003677 // GO:0030904 // GO:0004713 // GO:0005515 // GO:0007264 // GO:0008333 // GO:0015031 // GO:0005792 // GO:0005634 // GO:0042147 // GO:0005622 // GO:0006468 // GO:0005488 // GO:0006886 // GO:0004674 // GO:0005771
PGSC0003DMP400015693	GO:0008375 // GO:0016020 // GO:0006511 // GO:0005515 // GO:0016757 // GO:0016021
PGSC0003DMP400037323	GO:0004553 // GO:0005975
PGSC0003DMP400004699	GO:0009535 // GO:0005515 // GO:0006952 // GO:0009536 // GO:0006915 // GO:0015979
PGSC0003DMP400047481	GO:0003676
PGSC0003DMP400007959	GO:0007623 // GO:0003723 // GO:0005634 // GO:0006355 // GO:0009416 // GO:0009735 // GO:0043565 // GO:0003700
PGSC0003DMP400013095	GO:0016020 // GO:0009637 // GO:0050660 // GO:0048443 // GO:0016023 // GO:0006066 // GO:0009058 // GO:0009926 // GO:0016887 // GO:0008152 // GO:0008361 // GO:0009624 // GO:0048527 // GO:0006979 // GO:0006508 // GO:0004197 // GO:0003777 // GO:0001906 // GO:0009536 // GO:0043190 // GO:0003723 // GO:0009733 // GO:0005524 // GO:0006355 // GO:0048767 // GO:0009640 // GO:0055114 // GO:0005875 // GO:0010…
PGSC0003DMP400053832	GO:0016310 // GO:0004413 // GO:0006566 // GO:0003700 // GO:0045449
PGSC0003DMP400002957	GO:0016020
PGSC0003DMP400056419	GO:0012505 // GO:0005515 // GO:0016023
PGSC0003DMP400025316	GO:0016787 // GO:0008152 // GO:0005829 // GO:0051287 // GO:0003824
PGSC0003DMP400054260	GO:0009055 // GO:0016020 // GO:0005507 // GO:0055114 // GO:0005773
PGSC0003DMP400002612	GO:0004674 // GO:0006464 // GO:0005886
PGSC0003DMP400053328	GO:0007186 // GO:0006508 // GO:0000166 // GO:0005622 // GO:0004871 // GO:0001501 // GO:0009507
PGSC0003DMP400023726	GO:0005634 // GO:0003677 // GO:0009733 // GO:0006355 // GO:0009753 // GO:0009723 // GO:0009751 // GO:0046686 // GO:0010200 // GO:0009651 // GO:0003700 // GO:0045449
PGSC0003DMP400034747	GO:0004713 // GO:0004674 // GO:0016301 // GO:0004672 // GO:0006096 // GO:0006468
PGSC0003DMP400010205	GO:0001539 // GO:0005634 // GO:0009409 // GO:0009288 // GO:0005737 // GO:0005886 // GO:0005773
PGSC0003DMP400054035	GO:0016020 // GO:0000278 // GO:0042773 // GO:0051322 // GO:0016192 // GO:0000911 // GO:0005515 // GO:0005819 // GO:0055028 // GO:0005634 // GO:0000226 // GO:0009624 // GO:0008017 // GO:0005773 // GO:0000280 // GO:0046785
PGSC0003DMP400028013	GO:0016831 // GO:0006281 // GO:0006260 // GO:0008295 // GO:0006310 // GO:0006596
PGSC0003DMP400011290	GO:0016020 // GO:0006260 // GO:0016538 // GO:0016023 // GO:0030001 // GO:0006289 // GO:0004713 // GO:0005515 // GO:0004672 // GO:0015297 // GO:0016301 // GO:0006468 // GO:0003824 // GO:0003899 // GO:0003684 // GO:0006350 // GO:0006412 // GO:0008534 // GO:0005840 // GO:0016307 // GO:0003677 // GO:0006284 // GO:0015238 // GO:0004386 // GO:0009658 // GO:0012505 // GO:0007169 // GO:0016829 // GO:0042…
PGSC0003DMP400007807	GO:0016020 // GO:0046873 // GO:0055085 // GO:0030001
PGSC0003DMP400010926	GO:0009507
PGSC0003DMP400045889	GO:0004407 // GO:0016020 // GO:0005783 // GO:0005388 // GO:0006816 // GO:0003824 // GO:0000139 // GO:0006672 // GO:0008418 // GO:0016021 // GO:0016811 // GO:0005789 // GO:0015992
PGSC0003DMP400054719	GO:0016020 // GO:0009055 // GO:0020037 // GO:0004497 // GO:0055114
PGSC0003DMP400026645	GO:0009055 // GO:0020037 // GO:0016023 // GO:0055114 // GO:0019825 // GO:0003676 // GO:0012505 // GO:0004497 // GO:0019113 // GO:0018595
PGSC0003DMP400003555	GO:0006952 // GO:0006915
PGSC0003DMP400019844	GO:0005634 // GO:0003677 // GO:0006281 // GO:0005524 // GO:0006260 // GO:0016023 // GO:0005488 // GO:0009737 // GO:0045449 // GO:0006310
PGSC0003DMP400043264	GO:0005634 // GO:0006355 // GO:0003700 // GO:0045449
PGSC0003DMP400011448	GO:0012505 // GO:0004650 // GO:0007047
PGSC0003DMP400032223	GO:0010425 // GO:0006342 // GO:0005634 // GO:0003677 // GO:0006333 // GO:0000785 // GO:0006468 // GO:0051567 // GO:0006306 // GO:0008026 // GO:0008415 // GO:0004713 // GO:0004674 // GO:0003682 // GO:0003886 // GO:0005739 // GO:0009294 // GO:0051719
PGSC0003DMP400011758	GO:0016307 // GO:0016020 // GO:0003677 // GO:0005524 // GO:0008349 // GO:0016538 // GO:0016023 // GO:0012505 // GO:0042557 // GO:0005515 // GO:0015078 // GO:0016887 // GO:0035004 // GO:0009507 // GO:0010583 // GO:0008545 // GO:0051735 // GO:0005634 // GO:0007018 // GO:0007165 // GO:0016301 // GO:0005622 // GO:0016909 // GO:0015986 // GO:0008443 // GO:0006952 // GO:0033177 // GO:0009725 // GO:0003…
PGSC0003DMP400027906	GO:0003676
PGSC0003DMP400051275	GO:0009741 // GO:0016538 // GO:0010305 // GO:0016023 // GO:0004713 // GO:0005515 // GO:0004672 // GO:0016301 // GO:0009734 // GO:0016909 // GO:0006468 // GO:0005768 // GO:0004690 // GO:0010584 // GO:0016307 // GO:0008349 // GO:0046982 // GO:0007169 // GO:0042557 // GO:0016021 // GO:0005886 // GO:0035004 // GO:0008545 // GO:0051735 // GO:0009826 // GO:0004872 // GO:0010224 // GO:0042803 // GO:0048…
PGSC0003DMP400015420	GO:0042625 // GO:0003677 // GO:0016567 // GO:0004386 // GO:0003676 // GO:0008026 // GO:0004842 // GO:0015462 // GO:0005515 // GO:0004004 // GO:0000151 // GO:0016818 // GO:0017116
PGSC0003DMP400068872	GO:0005739 // GO:0005886 // GO:0009860 // GO:0009793 // GO:0005089
PGSC0003DMP400029503	GO:0005840 // GO:0016020 // GO:0006412 // GO:0000312 // GO:0009536 // GO:0009941 // GO:0009570
PGSC0003DMP400043095	GO:0005978 // GO:0006546 // GO:0016779 // GO:0005739 // GO:0009536
PGSC0003DMP400038990	GO:0016020 // GO:0006885 // GO:0004386 // GO:0015299 // GO:0010351 // GO:0012505 // GO:0005515 // GO:0009651 // GO:0016021 // GO:0005886 // GO:0006814 // GO:0055085 // GO:0006812 // GO:0003676 // GO:0005773 // GO:0005774 // GO:0015081 // GO:0048366 // GO:0000325
PGSC0003DMP400019328	GO:0005634 // GO:0003723 // GO:0005524 // GO:0006334 // GO:0006468 // GO:0006904 // GO:0006915 // GO:0005515 // GO:0004674 // GO:0006952 // GO:0016021 // GO:0017111
PGSC0003DMP400040521	GO:0005840 // GO:0003723 // GO:0005634 // GO:0005622 // GO:0055114 // GO:0003676 // GO:0006979 // GO:0006412
PGSC0003DMP400053902	GO:0005634 // GO:0042625 // GO:0003677 // GO:0006355 // GO:0006468 // GO:0004386 // GO:0006306 // GO:0008026 // GO:0003676 // GO:0030422 // GO:0015462 // GO:0004713 // GO:0004674 // GO:0004004 // GO:0017116 // GO:0003700
PGSC0003DMP400002933	GO:0003677 // GO:0009116 // GO:0004044 // GO:0009113 // GO:0006364 // GO:0009965 // GO:0005618 // GO:0009532 // GO:0006164 // GO:0016740 // GO:0009536 // GO:0009507
PGSC0003DMP400000326	GO:0009055 // GO:0020037 // GO:0005622 // GO:0016023 // GO:0055114 // GO:0006886 // GO:0022900 // GO:0004497 // GO:0009536
PGSC0003DMP400010746	GO:0005750 // GO:0005739 // GO:0009536
PGSC0003DMP400052950	GO:0006979 // GO:0010583 // GO:0009644 // GO:0005507 // GO:0006950 // GO:0005737 // GO:0042542 // GO:0009408 // GO:0016491
PGSC0003DMP400050750	GO:0016307 // GO:0008349 // GO:0016538 // GO:0004716 // GO:0004713 // GO:0007169 // GO:0042557 // GO:0005515 // GO:0004672 // GO:0005886 // GO:0035004 // GO:0004714 // GO:0051735 // GO:0008545 // GO:0004872 // GO:0008338 // GO:0004689 // GO:0006468 // GO:0016909 // GO:0004697 // GO:0004710 // GO:0008443 // GO:0004674 // GO:0051734 // GO:0004692 // GO:0004675
PGSC0003DMP400028601	GO:0005840 // GO:0042254 // GO:0005730 // GO:0005618 // GO:0005622 // GO:0006412 // GO:0022627 // GO:0005886
PGSC0003DMP400019528	GO:0012505 // GO:0016020 // GO:0004872 // GO:0016021 // GO:0016023
PGSC0003DMP400020915	GO:0006694 // GO:0009826 // GO:0016132 // GO:0009416 // GO:0003824 // GO:0055114 // GO:0005773 // GO:0016631 // GO:0016021 // GO:0005886 // GO:0016491
PGSC0003DMP400039755	GO:0016829 // GO:0016787 // GO:0080031 // GO:0006725 // GO:0003824 // GO:0009696 // GO:0016788
PGSC0003DMP400026817	GO:0012505 // GO:0003723 // GO:0006412 // GO:0042773 // GO:0015935
PGSC0003DMP400053309	GO:0016787
PGSC0003DMP400036823	GO:0016020 // GO:0009738 // GO:0016538 // GO:0004716 // GO:0005737 // GO:0004713 // GO:0004672 // GO:0004714 // GO:0007165 // GO:0004689 // GO:0008338 // GO:0016909 // GO:0006468 // GO:0004710 // GO:0006915 // GO:0006412 // GO:0004692 // GO:0005840 // GO:0016307 // GO:0008349 // GO:0042557 // GO:0005829 // GO:0005739 // GO:0005886 // GO:0004707 // GO:0035004 // GO:0051735 // GO:0008545 // GO:0005…
PGSC0003DMP400047529	GO:0003723 // GO:0046719 // GO:0009536 // GO:0008380 // GO:0016491 // GO:0003676 // GO:0003727
PGSC0003DMP400068102	GO:0006457 // GO:0051082 // GO:0031072 // GO:0003824 // GO:0005488
PGSC0003DMP400053996	GO:0009055 // GO:0016209 // GO:0046686 // GO:0055114 // GO:0009860 // GO:0003676 // GO:0016491
PGSC0003DMP400035300	GO:0016020 // GO:0016538 // GO:0016023 // GO:0004713 // GO:0004672 // GO:0015031 // GO:0016301 // GO:0005622 // GO:0006468 // GO:0005488 // GO:0009751 // GO:0006412 // GO:0005525 // GO:0009536 // GO:0005840 // GO:0016307 // GO:0005524 // GO:0009723 // GO:0055114 // GO:0012505 // GO:0042557 // GO:0007264 // GO:0009651 // GO:0005739 // GO:0005886 // GO:0048041 // GO:0035004 // GO:0016491 // GO:0051…
PGSC0003DMP400040134	GO:0005840 // GO:0080008 // GO:0005634 // GO:0003677 // GO:0009414 // GO:0055114 // GO:0009737 // GO:0000166 // GO:0006412 // GO:0016491
PGSC0003DMP400060002	GO:0003677 // GO:0005634 // GO:0006355 // GO:0055046 // GO:0005515 // GO:0005739 // GO:0048655 // GO:0003700 // GO:0010208
PGSC0003DMP400007784	GO:0012505 // GO:0043169 // GO:0005975 // GO:0003824 // GO:0017040 // GO:0005886
PGSC0003DMP400046713	GO:0005840 // GO:0006412 // GO:0019843
PGSC0003DMP400042555	GO:0009116 // GO:0006499 // GO:0005622 // GO:0009113
PGSC0003DMP400064379	GO:0005515 // GO:0004672 // GO:0006468
PGSC0003DMP400033143	GO:0005634 // GO:0003677 // GO:0016301 // GO:0005529 // GO:0006468 // GO:0046983 // GO:0012505 // GO:0046872 // GO:0004674 // GO:0004672 // GO:0043565 // GO:0048544 // GO:0003700
PGSC0003DMP400023240	GO:0042302 // GO:0006508 // GO:0004197 // GO:0019887 // GO:0009536
PGSC0003DMP400048825	GO:0008152 // GO:0016462 // GO:0009651 // GO:0022626
PGSC0003DMP400021419	GO:0008545 // GO:0020037 // GO:0008349 // GO:0016301 // GO:0016909 // GO:0006468 // GO:0016023 // GO:0055114 // GO:0004713 // GO:0005515 // GO:0004674 // GO:0004693 // GO:0004690 // GO:0004497 // GO:0004675 // GO:0005886
PGSC0003DMP400003375	GO:0005634 // GO:0005737
PGSC0003DMP400043398	GO:0003677 // GO:0007165 // GO:0009536 // GO:0004871 // GO:0045449
PGSC0003DMP400053444	GO:0016417 // GO:0009932 // GO:0005515 // GO:0009651
PGSC0003DMP400020540	GO:0009055 // GO:0020037 // GO:0009058 // GO:0004497 // GO:0009536 // GO:0003824 // GO:0006629 // GO:0009507
PGSC0003DMP400042552	GO:0006468 // GO:0005737 // GO:0006364 // GO:0004713 // GO:0004674 // GO:0005515 // GO:0008649 // GO:0007049
PGSC0003DMP400051125	GO:0005515 // GO:0004674 // GO:0006468
PGSC0003DMP400053745	GO:0009535 // GO:0005529 // GO:0006468 // GO:0009658 // GO:0009840 // GO:0004713 // GO:0006508 // GO:0004674 // GO:0009941 // GO:0009536
PGSC0003DMP400035502	GO:0005840 // GO:0003723 // GO:0008171 // GO:0006412
PGSC0003DMP400003562	GO:0006952 // GO:0006915
PGSC0003DMP400047677	GO:0006506 // GO:0016020 // GO:0016051 // GO:0005874 // GO:0016023 // GO:0046983 // GO:0031224 // GO:0004713 // GO:0009058 // GO:0016787 // GO:0006221 // GO:0005515 // GO:0004888 // GO:0004871 // GO:0015297 // GO:0045087 // GO:0009055 // GO:0020037 // GO:0008152 // GO:0007165 // GO:0006468 // GO:0006915 // GO:0003899 // GO:0006508 // GO:0006350 // GO:0008138 // GO:0016740 // GO:0005789 // GO:0004…
PGSC0003DMP400054735	GO:0012505 // GO:0005975 // GO:0005739
PGSC0003DMP400047853	GO:0016020 // GO:0016051 // GO:0016023 // GO:0004713 // GO:0016787 // GO:0005515 // GO:0009941 // GO:0003700 // GO:0020037 // GO:0000398 // GO:0006468 // GO:0006812 // GO:0048364 // GO:0006979 // GO:0016820 // GO:0048194 // GO:0004497 // GO:0045449 // GO:0048367 // GO:0005548 // GO:0055114 // GO:0006754 // GO:0005681 // GO:0015914 // GO:0016021 // GO:0043565 // GO:0005739 // GO:0005886 // GO:0005…
PGSC0003DMP400025428	GO:0009055 // GO:0005634 // GO:0007018 // GO:0031072 // GO:0005506 // GO:0005622 // GO:0055114 // GO:0007568 // GO:0005773 // GO:0009751 // GO:0006464 // GO:0005618 // GO:0006511 // GO:0005875 // GO:0003777
PGSC0003DMP400038399	GO:0005747 // GO:0005739 // GO:0009853
PGSC0003DMP400047001	GO:0012505 // GO:0007165 // GO:0016023 // GO:0005773 // GO:0035091
PGSC0003DMP400024140	GO:0005634 // GO:0005515 // GO:0003700 // GO:0005886
PGSC0003DMP400023840	GO:0046686 // GO:0005524 // GO:0006418 // GO:0005829 // GO:0004812 // GO:0006434 // GO:0005737
PGSC0003DMP400037635	GO:0012505 // GO:0016023
PGSC0003DMP400048199	GO:0003723 // GO:0005634 // GO:0006412
PGSC0003DMP400009196	GO:0006807 // GO:0016810
PGSC0003DMP400025049	GO:0005783 // GO:0003723 // GO:0005635 // GO:0006950 // GO:0005515 // GO:0005829 // GO:0016021 // GO:0005886 // GO:0009507 // GO:0016246 // GO:0009845 // GO:0016788 // GO:0004518 // GO:0003676 // GO:0009686 // GO:0009306 // GO:0046686 // GO:0004674 // GO:0005618
PGSC0003DMP400016075	GO:0016020 // GO:0005840 // GO:0005634 // GO:0005388 // GO:0006816 // GO:0046686 // GO:0009651 // GO:0006412 // GO:0022627
PGSC0003DMP400049143	GO:0005840 // GO:0016020 // GO:0003723 // GO:0016759 // GO:0016567 // GO:0009860 // GO:0000139 // GO:0012505 // GO:0004713 // GO:0005515 // GO:0016021 // GO:0009294 // GO:0007018 // GO:0006468 // GO:0005488 // GO:0004842 // GO:0007047 // GO:0006915 // GO:0004674 // GO:0016757 // GO:0000151 // GO:0006952 // GO:0003777 // GO:0006412 // GO:0009617 // GO:0009793
PGSC0003DMP400048241	GO:0008152 // GO:0000166 // GO:0003676
PGSC0003DMP400008510	GO:0005840 // GO:0005874 // GO:0008017 // GO:0005774 // GO:0006511 // GO:0006914 // GO:0006412 // GO:0015031
PGSC0003DMP400000273	GO:0009536 // GO:0009706 // GO:0009507
PGSC0003DMP400010984	GO:0004175 // GO:0019773 // GO:0005634 // GO:0000502 // GO:0051603 // GO:0004298 // GO:0008233 // GO:0006096 // GO:0005839 // GO:0005773 // GO:0006511 // GO:0005819 // GO:0005886 // GO:0022626 // GO:0009507
PGSC0003DMP400048577	GO:0006810 // GO:0005634 // GO:0003723 // GO:0008565 // GO:0005622 // GO:0009737 // GO:0003676 // GO:0006913 // GO:0000166 // GO:0006606 // GO:0009536
PGSC0003DMP400010741	GO:0016020 // GO:0055114 // GO:0009658 // GO:0017038 // GO:0008026 // GO:0005515 // GO:0009646 // GO:0009941 // GO:0016887 // GO:0006605 // GO:0009055 // GO:0020037 // GO:0010090 // GO:0003676 // GO:0006886 // GO:0015450 // GO:0009790 // GO:0004497 // GO:0009536 // GO:0010109 // GO:0009570
PGSC0003DMP400015822	GO:0016307 // GO:0008349 // GO:0006355 // GO:0016538 // GO:0004716 // GO:0004713 // GO:0042557 // GO:0003700 // GO:0035004 // GO:0004714 // GO:0051735 // GO:0008545 // GO:0004709 // GO:0004689 // GO:0008338 // GO:0016301 // GO:0005622 // GO:0006468 // GO:0000910 // GO:0016909 // GO:0004697 // GO:0004710 // GO:0008443 // GO:0009908 // GO:0006979 // GO:0004674 // GO:0051734 // GO:0004692 // GO:0004…
PGSC0003DMP400044332	GO:0008415 // GO:0016747
PGSC0003DMP400042351	GO:0004803 // GO:0006313
PGSC0003DMP400019831	GO:0005634 // GO:0020037 // GO:0005524 // GO:0030528 // GO:0000221 // GO:0005488 // GO:0015986 // GO:0005774 // GO:0016820 // GO:0045259 // GO:0045449 // GO:0005886 // GO:0000325 // GO:0009507
PGSC0003DMP400034422	GO:0004713 // GO:0004674 // GO:0005515 // GO:0006284 // GO:0006281 // GO:0006468 // GO:0009536 // GO:0003824
PGSC0003DMP400021237	GO:0006810 // GO:0016020 // GO:0005524 // GO:0042626 // GO:0005886 // GO:0016887
PGSC0003DMP400042327	GO:0006950 // GO:0016023 // GO:0005737
PGSC0003DMP400013939	GO:0016020 // GO:0016324 // GO:0006352 // GO:0003964 // GO:0008654 // GO:0044267 // GO:0005515 // GO:0003700 // GO:0006813 // GO:0005267 // GO:0006468 // GO:0003824 // GO:0006816 // GO:0043169 // GO:0046686 // GO:0005216 // GO:0003777 // GO:0030552 // GO:0003723 // GO:0030551 // GO:0009620 // GO:0006355 // GO:0006073 // GO:0009860 // GO:0005875 // GO:0005975 // GO:0016021 // GO:0005886 // GO:0006…
PGSC0003DMP400040754	GO:0006457 // GO:0005783 // GO:0008152 // GO:0005515 // GO:0031072 // GO:0016021
PGSC0003DMP400021710	GO:0016020 // GO:0005634 // GO:0003677 // GO:0005524 // GO:0006270 // GO:0003824 // GO:0009058 // GO:0017111 // GO:0004315 // GO:0009536 // GO:0016747 // GO:0009941 // GO:0006633 // GO:0004312 // GO:0009570
PGSC0003DMP400021092	GO:0005739
PGSC0003DMP400043455	GO:0012505 // GO:0003676
PGSC0003DMP400061997	GO:0003677 // GO:0004713 // GO:0004674 // GO:0006468 // GO:0045449
PGSC0003DMP400047691	GO:0005622 // GO:0016779 // GO:0016469 // GO:0003983 // GO:0008415 // GO:0012505 // GO:0004475 // GO:0005515 // GO:0009058 // GO:0016820 // GO:0016740 // GO:0015992
PGSC0003DMP400010698	GO:0005739 // GO:0005488 // GO:0009507
PGSC0003DMP400053731	GO:0005634 // GO:0019069 // GO:0043565 // GO:0003700 // GO:0046983
PGSC0003DMP400054444	GO:0012505
PGSC0003DMP400023803	GO:0016020 // GO:0005874 // GO:0005524 // GO:0006885 // GO:0015299 // GO:0016023 // GO:0055114 // GO:0031224 // GO:0005515 // GO:0000166 // GO:0003682 // GO:0016021 // GO:0017111 // GO:0004888 // GO:0005739 // GO:0005886 // GO:0045087 // GO:0016491 // GO:0006810 // GO:0007165 // GO:0005622 // GO:0008766 // GO:0035091 // GO:0006915 // GO:0005773 // GO:0006508 // GO:0004197 // GO:0005215
PGSC0003DMP400013139	GO:0080008 // GO:0042393 // GO:0006457 // GO:0005634 // GO:0048443 // GO:0048440 // GO:0009909 // GO:0009933 // GO:0005515 // GO:0031060 // GO:0048453 // GO:0003682
PGSC0003DMP400006800	GO:0016020 // GO:0016023 // GO:0042742 // GO:0080053 // GO:0001539 // GO:0080052 // GO:0009611 // GO:0042939 // GO:0009753 // GO:0042538 // GO:0009624 // GO:0005488 // GO:0009737 // GO:0009751 // GO:0043201 // GO:0006857 // GO:0042938 // GO:0005215
PGSC0003DMP400056086	GO:0006457 // GO:0031072 // GO:0009651
PGSC0003DMP400000144	GO:0016310 // GO:0009620 // GO:0009861 // GO:0009416 // GO:0005737 // GO:0007243 // GO:0006972 // GO:0004713 // GO:0005875 // GO:0007242 // GO:0004707 // GO:0007018 // GO:0005634 // GO:0007165 // GO:0016301 // GO:0009862 // GO:0009409 // GO:0009190 // GO:0006468 // GO:0080026 // GO:0009737 // GO:0004691 // GO:0016849 // GO:0004674 // GO:0008603 // GO:0003777 // GO:0009868 // GO:0042539
PGSC0003DMP400036719	GO:0009055 // GO:0012505 // GO:0016023 // GO:0055114 // GO:0016491
PGSC0003DMP400016376	GO:0020037 // GO:0004497 // GO:0005739 // GO:0055114
PGSC0003DMP400007506	GO:0006397 // GO:0016020 // GO:0009772 // GO:0009535 // GO:0009523 // GO:0030077 // GO:0022900 // GO:0019684 // GO:0016168 // GO:0008380 // GO:0015979 // GO:0009507
PGSC0003DMP400039697	GO:0009055 // GO:0020037 // GO:0016023 // GO:0055114 // GO:0005507 // GO:0016711 // GO:0004497 // GO:0019113 // GO:0018595
PGSC0003DMP400042440	GO:0003723 // GO:0019898 // GO:0009543 // GO:0009536 // GO:0015979
PGSC0003DMP400049086	GO:0016209 // GO:0019806 // GO:0009409 // GO:0042742 // GO:0009570 // GO:0051920 // GO:0016491
PGSC0003DMP400045406	GO:0003677 // GO:0010200 // GO:0005622 // GO:0003700 // GO:0045449 // GO:0010224
PGSC0003DMP400028339	GO:0009611 // GO:0016020 // GO:0005622 // GO:0042742 // GO:0005515 // GO:0009073 // GO:0007264 // GO:0006412 // GO:0009536 // GO:0015031 // GO:0009507
PGSC0003DMP400033644	GO:0006415 // GO:0042742 // GO:0005737 // GO:0009579 // GO:0009658 // GO:0005507 // GO:0009790 // GO:0006412 // GO:0009570
PGSC0003DMP400043241	GO:0000105 // GO:0003879 // GO:0009536 // GO:0005737 // GO:0009507
PGSC0003DMP400025388	GO:0016197 // GO:0016020 // GO:0005792 // GO:0055114 // GO:0050757 // GO:0005737 // GO:0005768 // GO:0006897 // GO:0005886 // GO:0005769 // GO:0016491
PGSC0003DMP400018348	GO:0006464 // GO:0009536
PGSC0003DMP400049761	GO:0004619 // GO:0008152 // GO:0005739 // GO:0009536 // GO:0003824
PGSC0003DMP400029302	GO:0005634 // GO:0003677 // GO:0043565 // GO:0055114 // GO:0003700 // GO:0045449 // GO:0016491
PGSC0003DMP400049308	GO:0048765 // GO:0006950
PGSC0003DMP400025674	GO:0006457 // GO:0005524 // GO:0031072 // GO:0008092 // GO:0016887
PGSC0003DMP400012536	GO:0046403 // GO:0005634 // GO:0003677 // GO:0008152 // GO:0009536 // GO:0003824
PGSC0003DMP400043662	GO:0003723 // GO:0006970 // GO:0009409 // GO:0009845 // GO:0003690 // GO:0003676 // GO:0003697 // GO:0000166 // GO:0005507 // GO:0009651 // GO:0005739
PGSC0003DMP400046781	GO:0009611 // GO:0006952
PGSC0003DMP400000932	GO:0003677 // GO:0005524 // GO:0004386 // GO:0008026 // GO:0003676 // GO:0005515 // GO:0007131 // GO:0000166 // GO:0043141 // GO:0003678 // GO:0008796
PGSC0003DMP400003270	GO:0016020 // GO:0005643 // GO:0005783 // GO:0016023 // GO:0005737 // GO:0019825 // GO:0055114 // GO:0009055 // GO:0020037 // GO:0051778 // GO:0009686 // GO:0006167 // GO:0046686 // GO:0009685 // GO:0007275 // GO:0006164 // GO:0004497 // GO:0009570
PGSC0003DMP400026459	GO:0009055 // GO:0020037 // GO:0004497 // GO:0055114
PGSC0003DMP400017796	GO:0007623 // GO:0003677 // GO:0005634 // GO:0010229 // GO:0005622 // GO:0009909 // GO:0003676 // GO:0009648 // GO:0010218 // GO:0048571 // GO:0048572 // GO:0003700
PGSC0003DMP400055629	GO:0000049
PGSC0003DMP400063058	GO:0009414 // GO:0006869 // GO:0016023 // GO:0009737 // GO:0008289 // GO:0012505 // GO:0009505 // GO:0005618 // GO:0012501 // GO:0005886
PGSC0003DMP400054256	GO:0004713 // GO:0005783 // GO:0006468
PGSC0003DMP400012813	GO:0005840 // GO:0003677 // GO:0008171 // GO:0006520 // GO:0006412 // GO:0003824 // GO:0055114 // GO:0016491
PGSC0003DMP400027556	GO:0016307 // GO:0051735 // GO:0016538 // GO:0016023 // GO:0010337 // GO:0042742 // GO:0004190 // GO:0012505 // GO:0008443 // GO:0042557 // GO:0006508 // GO:0010310 // GO:0051734 // GO:0035004
PGSC0003DMP400017466	GO:0016020 // GO:0009535 // GO:0005524 // GO:0030163 // GO:0010304 // GO:0031977 // GO:0008237 // GO:0006508 // GO:0005515 // GO:0000166 // GO:0016021 // GO:0017111 // GO:0004176 // GO:0009941 // GO:0016887
PGSC0003DMP400039557	GO:0005634 // GO:0043565 // GO:0003700
PGSC0003DMP400036805	GO:0016020 // GO:0007186 // GO:0005529 // GO:0006468 // GO:0007030 // GO:0004713 // GO:0016021 // GO:0009536 // GO:0015031 // GO:0009507
PGSC0003DMP400024523	GO:0016020 // GO:0005783 // GO:0016023 // GO:0006915 // GO:0012505 // GO:0006886 // GO:0019478 // GO:0016021 // GO:0005886
PGSC0003DMP400010951	GO:0016020 // GO:0016023 // GO:0055114 // GO:0012505 // GO:0006897 // GO:0005739 // GO:0005886 // GO:0006810 // GO:0006612 // GO:0009409 // GO:0005773 // GO:0006979 // GO:0005768 // GO:0006464 // GO:0004601 // GO:0032456 // GO:0009615 // GO:0005215
PGSC0003DMP400055213	GO:0005515 // GO:0000151 // GO:0016567 // GO:0004842
PGSC0003DMP400028328	GO:0006511 // GO:0005515 // GO:0010200 // GO:0016021 // GO:0005886 // GO:0043068 // GO:0004842
PGSC0003DMP400053359	GO:0005634 // GO:0006333 // GO:0003954 // GO:0006355 // GO:0016023 // GO:0006139 // GO:0055114 // GO:0012505 // GO:0005739 // GO:0009294 // GO:0045449 // GO:0003700
PGSC0003DMP400000170	GO:0016020 // GO:0005783 // GO:0006520 // GO:0003824 // GO:0016023 // GO:0005773 // GO:0005789 // GO:0005886
PGSC0003DMP400017433	GO:0016020 // GO:0003964 // GO:0006508 // GO:0005739 // GO:0005488 // GO:0006278
PGSC0003DMP400000910	GO:0016020 // GO:0003723 // GO:0055085 // GO:0046873 // GO:0030001 // GO:0015693 // GO:0015095 // GO:0009941
PGSC0003DMP400012780	GO:0032312 // GO:0005634 // GO:0003677 // GO:0005886
PGSC0003DMP400000453	GO:0043565 // GO:0003700 // GO:0045449
PGSC0003DMP400036555	GO:0016023 // GO:0005886 // GO:0005773
PGSC0003DMP400045860	GO:0005840 // GO:0005634 // GO:0042254 // GO:0003723 // GO:0005730 // GO:0030529 // GO:0006412 // GO:0008380 // GO:0003700
PGSC0003DMP400053888	GO:0007186 // GO:0005634 // GO:0003677 // GO:0008168 // GO:0006349 // GO:0006306 // GO:0005515 // GO:0016021 // GO:0003886 // GO:0009294 // GO:0009793 // GO:0051719
PGSC0003DMP400034903	GO:0016023 // GO:0031225 // GO:0055114 // GO:0012505 // GO:0004437 // GO:0006032 // GO:0000166 // GO:0005507 // GO:0004568 // GO:0005576 // GO:0005739 // GO:0046658 // GO:0005886 // GO:0008447 // GO:0016491 // GO:0006810 // GO:0016998 // GO:0005622 // GO:0003676 // GO:0005773 // GO:0009932 // GO:0009505 // GO:0004185 // GO:0006508
PGSC0003DMP400053380	GO:0009058 // GO:0016742 // GO:0009651 // GO:0005739
PGSC0003DMP400038572	GO:0006098 // GO:0008152 // GO:0006096 // GO:0003824 // GO:0016192 // GO:0001666 // GO:0009507
PGSC0003DMP400051002	GO:0003964 // GO:0003723 // GO:0003677 // GO:0009536 // GO:0006278
PGSC0003DMP400003249	GO:0005958 // GO:0003677 // GO:0006511 // GO:0005515 // GO:0016021 // GO:0006310 // GO:0004003
PGSC0003DMP400032373	GO:0005634 // GO:0006355 // GO:0003700
PGSC0003DMP400034839	GO:0016020 // GO:0043248 // GO:0000502 // GO:0005524 // GO:0051788 // GO:0005737 // GO:0009965 // GO:0006511 // GO:0000166 // GO:0017111 // GO:0005886 // GO:0016887 // GO:0008540 // GO:0005634 // GO:0035266 // GO:0006499 // GO:0030163 // GO:0009408 // GO:0009933 // GO:0046686 // GO:0043161 // GO:0010078
PGSC0003DMP400030283	GO:0016020 // GO:0008233 // GO:0005529 // GO:0006468 // GO:0016023 // GO:0004930 // GO:0004713 // GO:0006508 // GO:0004674 // GO:0006436 // GO:0004672 // GO:0048544 // GO:0004812
PGSC0003DMP400041396	GO:0005737 // GO:0009507 // GO:0016798
PGSC0003DMP400017998	GO:0016020 // GO:0005524 // GO:0009555 // GO:0016023 // GO:0015238 // GO:0004713 // GO:0005515 // GO:0004672 // GO:0017111 // GO:0005739 // GO:0015297 // GO:0005886 // GO:0016887 // GO:0055085 // GO:0005529 // GO:0006468 // GO:0004674 // GO:0009812 // GO:0048544
PGSC0003DMP400010028	GO:0005524 // GO:0016887
PGSC0003DMP400032066	GO:0016020 // GO:0006486 // GO:0016597 // GO:0005529 // GO:0016758 // GO:0016023 // GO:0008378 // GO:0005794 // GO:0016021
PGSC0003DMP400030235	GO:0003677 // GO:0009507
PGSC0003DMP400057009	GO:0000166 // GO:0006526 // GO:0051287 // GO:0005737 // GO:0046983 // GO:0003676
PGSC0003DMP400011588	GO:0016020 // GO:0009826 // GO:0009739 // GO:0012505 // GO:0009505 // GO:0009664 // GO:0005576 // GO:0006949 // GO:0010114 // GO:0016491
PGSC0003DMP400066849	GO:0004713 // GO:0004674 // GO:0004672 // GO:0004702 // GO:0006468 // GO:0005886 // GO:0003676
PGSC0003DMP400034795	GO:0005622 // GO:0045449
PGSC0003DMP400053757	GO:0004674 // GO:0009414 // GO:0008168 // GO:0005794 // GO:0006468 // GO:0005739
PGSC0003DMP400040423	GO:0016020 // GO:0005634 // GO:0003677 // GO:0006508 // GO:0008234 // GO:0005730 // GO:0006334 // GO:0015992 // GO:0000786
PGSC0003DMP400049807	GO:0045261 // GO:0005840 // GO:0006468 // GO:0015986 // GO:0003779 // GO:0006508 // GO:0042594 // GO:0004674 // GO:0006412 // GO:0005739 // GO:0009507
PGSC0003DMP400016778	GO:0016020 // GO:0005874 // GO:0016023 // GO:0046983 // GO:0005515 // GO:0008234 // GO:0004888 // GO:0003700 // GO:0045493 // GO:0006915 // GO:0008422 // GO:0006413 // GO:0006508 // GO:0003677 // GO:0012505 // GO:0010214 // GO:0004553 // GO:0005975 // GO:0016021 // GO:0043565 // GO:0005886 // GO:0009507 // GO:0007186 // GO:0032312 // GO:0007018 // GO:0005634 // GO:0006306 // GO:0005773 // GO:0051…
PGSC0003DMP400063761	GO:0015074 // GO:0006511 // GO:0004842
PGSC0003DMP400021168	GO:0009414 // GO:0006869 // GO:0016023 // GO:0009737 // GO:0008289 // GO:0012505 // GO:0009505 // GO:0005618 // GO:0012501 // GO:0005886
PGSC0003DMP400004398	GO:0005319 // GO:0008289 // GO:0006869 // GO:0016023 // GO:0009627
PGSC0003DMP400053239	GO:0005643 // GO:0020037 // GO:0016301 // GO:0006468 // GO:0016023 // GO:0055114 // GO:0004713 // GO:0004674 // GO:0004675 // GO:0004497 // GO:0005886
PGSC0003DMP400041284	GO:0009644 // GO:0009414 // GO:0009409 // GO:0006468 // GO:0004713 // GO:0004674 // GO:0004672 // GO:0009651 // GO:0005739 // GO:0005886 // GO:0009507
PGSC0003DMP400018078	GO:0006810 // GO:0012505 // GO:0016021 // GO:0005215
PGSC0003DMP400002842	GO:0005634 // GO:0003677 // GO:0006333 // GO:0006355 // GO:0000785 // GO:0003682 // GO:0005829 // GO:0003700
PGSC0003DMP400009318	GO:0006801 // GO:0055114 // GO:0005507 // GO:0005739 // GO:0009941 // GO:0005886 // GO:0009507 // GO:0007623 // GO:0009411 // GO:0046688 // GO:0009579 // GO:0006979 // GO:0046872 // GO:0046686 // GO:0006508 // GO:0004197 // GO:0009295 // GO:0009536 // GO:0009570
PGSC0003DMP400050201	GO:0009055 // GO:0008152 // GO:0005506 // GO:0006970 // GO:0016567 // GO:0003824 // GO:0009687 // GO:0009739 // GO:0055114 // GO:0004842 // GO:0010200 // GO:0005515 // GO:0000151 // GO:0009651
PGSC0003DMP400020593	GO:0046686 // GO:0003824 // GO:0005488 // GO:0055114 // GO:0016491
PGSC0003DMP400043888	GO:0016307 // GO:0051735 // GO:0007165 // GO:0016538 // GO:0016023 // GO:0008443 // GO:0042557 // GO:0005618 // GO:0005515 // GO:0006952 // GO:0051734 // GO:0035004
PGSC0003DMP400035326	GO:0005634 // GO:0003677 // GO:0006355 // GO:0006468 // GO:0009751 // GO:0044267 // GO:0004713 // GO:0004674 // GO:0005515 // GO:0009536 // GO:0045449 // GO:0003700
PGSC0003DMP400054430	GO:0016020 // GO:0004713 // GO:0005249 // GO:0006813 // GO:0005634 // GO:0004674 // GO:0006468 // GO:0005543
PGSC0003DMP400056275	GO:0006950
PGSC0003DMP400021459	GO:0017065
PGSC0003DMP400000808	GO:0003677 // GO:0005634 // GO:0006281 // GO:0006260 // GO:0000775 // GO:0008483 // GO:0005739 // GO:0006310 // GO:0045132
PGSC0003DMP400041700	GO:0005634 // GO:0003677 // GO:0045449 // GO:0003700
PGSC0003DMP400020788	GO:0005794
PGSC0003DMP400008746	GO:0016020 // GO:0009536 // GO:0009507
PGSC0003DMP400004837	GO:0008152 // GO:0016628 // GO:0009536 // GO:0003824 // GO:0005488 // GO:0010584 // GO:0009507
PGSC0003DMP400002008	GO:0009611 // GO:0009055 // GO:0016829 // GO:0020037 // GO:0006631 // GO:0004497 // GO:0009941 // GO:0055114
PGSC0003DMP400008990	GO:0006506 // GO:0016020 // GO:0016051 // GO:0005874 // GO:0016023 // GO:0046983 // GO:0031224 // GO:0004713 // GO:0009058 // GO:0016787 // GO:0006221 // GO:0005515 // GO:0004888 // GO:0004871 // GO:0015297 // GO:0045087 // GO:0009055 // GO:0020037 // GO:0008152 // GO:0007165 // GO:0006468 // GO:0006915 // GO:0003899 // GO:0006508 // GO:0006350 // GO:0008138 // GO:0016740 // GO:0005789 // GO:0004…
PGSC0003DMP400056456	GO:0003677 // GO:0009536 // GO:0016747 // GO:0016740 // GO:0045449 // GO:0003676
PGSC0003DMP400032033	GO:0016020 // GO:0016307 // GO:0051015 // GO:0003677 // GO:0016324 // GO:0003006 // GO:0010118 // GO:0016023 // GO:0009860 // GO:0005737 // GO:0048767 // GO:0044267 // GO:0006972 // GO:0005515 // GO:0005829 // GO:0005975 // GO:0005576 // GO:0006897 // GO:0007164 // GO:0009827 // GO:0005886 // GO:0016491 // GO:0006810 // GO:0005634 // GO:0006520 // GO:0044445 // GO:0006508 // GO:0046488 // GO:0004…
PGSC0003DMP400022435	GO:0016020 // GO:0009535 // GO:0006355 // GO:0009637 // GO:0055114 // GO:0004713 // GO:0016829 // GO:0031977 // GO:0010218 // GO:0005507 // GO:0043565 // GO:0009941 // GO:0003700 // GO:0010114 // GO:0005634 // GO:0009573 // GO:0009409 // GO:0006468 // GO:0009579 // GO:0004674 // GO:0005618 // GO:0015977 // GO:0009536 // GO:0004497 // GO:0009853 // GO:0022626 // GO:0009570
PGSC0003DMP400014394	GO:0006457 // GO:0006972 // GO:0009644 // GO:0006281 // GO:0005829 // GO:0006950 // GO:0009408 // GO:0042542
PGSC0003DMP400010071	GO:0012505 // GO:0003702 // GO:0016986 // GO:0006367 // GO:0003676
PGSC0003DMP400022369	GO:0007186 // GO:0016021 // GO:0005488 // GO:0016491 // GO:0009793
PGSC0003DMP400000077	GO:0020037 // GO:0005515 // GO:0004497 // GO:0055114
PGSC0003DMP400032541	GO:0016307 // GO:0051735 // GO:0006499 // GO:0016301 // GO:0016538 // GO:0006468 // GO:0016765 // GO:0008443 // GO:0004713 // GO:0042557 // GO:0004674 // GO:0051734 // GO:0009536 // GO:0005886 // GO:0009507 // GO:0035004
PGSC0003DMP400042624	GO:0008146
PGSC0003DMP400027217	GO:0009611 // GO:0007623 // GO:0009409 // GO:0005622 // GO:0042538 // GO:0009408 // GO:0010224 // GO:0003676 // GO:0006979 // GO:0010200 // GO:0003700 // GO:0045449
PGSC0003DMP400032154	GO:0016020 // GO:0006810 // GO:0055085 // GO:0007165 // GO:0005524 // GO:0016023 // GO:0005737 // GO:0005488 // GO:0006865 // GO:0006418 // GO:0004812 // GO:0009536 // GO:0000159 // GO:0015171 // GO:0009507
PGSC0003DMP400039811	GO:0005634 // GO:0030528 // GO:0045449 // GO:0003676
PGSC0003DMP400007163	GO:0016020 // GO:0003723 // GO:0016787 // GO:0006629
PGSC0003DMP400017772	GO:0006413 // GO:0020037 // GO:0003993 // GO:0004497 // GO:0005085 // GO:0044237 // GO:0055114 // GO:0016887
PGSC0003DMP400044173	GO:0006629
PGSC0003DMP400028614	GO:0008415 // GO:0006499 // GO:0016740 // GO:0016747
PGSC0003DMP400066113	GO:0012505 // GO:0005515 // GO:0009555 // GO:0007275
PGSC0003DMP400049111	GO:0046872 // GO:0003824 // GO:0005737 // GO:0009615
PGSC0003DMP400055593	GO:0005739
PGSC0003DMP400034130	GO:0005515 // GO:0008152 // GO:0016853 // GO:0005777 // GO:0009062 // GO:0003824
PGSC0003DMP400017573	GO:0009505 // GO:0003676
PGSC0003DMP400002381	GO:0005634 // GO:0005524 // GO:0007059 // GO:0006355 // GO:0051276 // GO:0005694 // GO:0006259 // GO:0016765 // GO:0005515 // GO:0003712 // GO:0000146 // GO:0016887 // GO:0005215
PGSC0003DMP400010585	GO:0009055 // GO:0020037 // GO:0016023 // GO:0016972 // GO:0055114 // GO:0043157 // GO:0012505 // GO:0016831 // GO:0006536 // GO:0005515 // GO:0005794
PGSC0003DMP400007081	GO:0008168 // GO:0016427 // GO:0009008 // GO:0005737 // GO:0016274 // GO:0016279 // GO:0008425 // GO:0008174 // GO:0016435 // GO:0005739 // GO:0003880 // GO:0016426 // GO:0043827 // GO:0016423 // GO:0008172 // GO:0008650 // GO:0016300 // GO:0009383 // GO:0016433
PGSC0003DMP400035200	GO:0005840 // GO:0006281 // GO:0006260 // GO:0046914 // GO:0009259 // GO:0055114 // GO:0004748 // GO:0012501 // GO:0007275 // GO:0005576 // GO:0006412 // GO:0009186 // GO:0051726 // GO:0016491
PGSC0003DMP400040730	GO:0051444 // GO:0043687 // GO:0051440 // GO:0019787 // GO:0005622 // GO:0051246 // GO:0004842 // GO:0051443 // GO:0006511 // GO:0016579
PGSC0003DMP400038801	GO:0016020 // GO:0005783 // GO:0016888 // GO:0000256 // GO:0004038 // GO:0016812 // GO:0006995 // GO:0016787 // GO:0004151 // GO:0009536 // GO:0016810
PGSC0003DMP400023929	GO:0009055 // GO:0016301 // GO:0006468 // GO:0004713 // GO:0004674 // GO:0004672 // GO:0007242 // GO:0005886
PGSC0003DMP400024562	GO:0016301 // GO:0006468 // GO:0016023 // GO:0012505 // GO:0004713 // GO:0007169 // GO:0004674 // GO:0005515 // GO:0004672
PGSC0003DMP400018099	GO:0006568 // GO:0007275 // GO:0009411 // GO:0009536 // GO:0003824 // GO:0040007 // GO:0009507
PGSC0003DMP400049617	GO:0016491
PGSC0003DMP400037819	GO:0009733 // GO:0042742 // GO:0005737 // GO:0006021 // GO:0008654 // GO:0009791 // GO:0005515 // GO:0016021 // GO:0015380 // GO:0006820 // GO:0050832 // GO:0009644 // GO:0010264 // GO:0016036 // GO:0008152 // GO:0016853 // GO:0051607 // GO:0003824 // GO:0005488 // GO:0042542 // GO:0009408
PGSC0003DMP400008249	GO:0009555 // GO:0003824 // GO:0006563 // GO:0004372 // GO:0006081 // GO:0046686 // GO:0005829 // GO:0006544 // GO:0009536 // GO:0005739 // GO:0005886 // GO:0016491
PGSC0003DMP400046283	GO:0005634 // GO:0006355
PGSC0003DMP400054189	GO:0005634 // GO:0006333 // GO:0003677 // GO:0006342 // GO:0000791 // GO:0000785 // GO:0010016 // GO:0010048 // GO:0048573 // GO:0009825 // GO:0045814 // GO:0003682 // GO:0006325 // GO:0005720
PGSC0003DMP400019050	GO:0015986 // GO:0012505 // GO:0016020 // GO:0016829 // GO:0016469
PGSC0003DMP400013447	GO:0000166 // GO:0003676
PGSC0003DMP400028302	GO:0005515 // GO:0006511
PGSC0003DMP400032120	GO:0009908 // GO:0003677 // GO:0005634 // GO:0009825 // GO:0007275 // GO:0045449 // GO:0003700
PGSC0003DMP400051537	GO:0003964 // GO:0048467 // GO:0003723 // GO:0006278 // GO:0048367 // GO:0003676
PGSC0003DMP400009141	GO:0012505 // GO:0005783 // GO:0004721 // GO:0031072 // GO:0005739 // GO:0006796
PGSC0003DMP400007281	GO:0012505 // GO:0016021 // GO:0007568
PGSC0003DMP400053003	GO:0016307 // GO:0051735 // GO:0007165 // GO:0009268 // GO:0016301 // GO:0016538 // GO:0006468 // GO:0008443 // GO:0004713 // GO:0004674 // GO:0042557 // GO:0004672 // GO:0051734 // GO:0035004
PGSC0003DMP400043258	GO:0016491
PGSC0003DMP400034131	GO:0008194 // GO:0008152 // GO:0016758 // GO:0050505 // GO:0035251
PGSC0003DMP400015751	GO:0009055 // GO:0006499 // GO:0055114
PGSC0003DMP400007208	GO:0007267 // GO:0004871
PGSC0003DMP400038916	GO:0005576 // GO:0016021
PGSC0003DMP400021121	GO:0012505 // GO:0009814 // GO:0005515 // GO:0009626 // GO:0006952 // GO:0005737 // GO:0005886 // GO:0006915
PGSC0003DMP400024364	GO:0004713 // GO:0004674 // GO:0016301 // GO:0004672 // GO:0006096 // GO:0006468
PGSC0003DMP400056203	GO:0003677 // GO:0009536 // GO:0045449 // GO:0010224 // GO:0009507
PGSC0003DMP400032866	GO:0016020 // GO:0008643 // GO:0055085 // GO:0016021 // GO:0005351 // GO:0022891
PGSC0003DMP400008837	GO:0005634 // GO:0003950 // GO:0005488
PGSC0003DMP400042879	GO:0005634 // GO:0003677 // GO:0005730 // GO:0006334 // GO:0000786
PGSC0003DMP400001044	GO:0020037 // GO:0018342 // GO:0009414 // GO:0003824 // GO:0055114 // GO:0009737 // GO:0004661 // GO:0004311 // GO:0005515 // GO:0004662 // GO:0005739 // GO:0004497
PGSC0003DMP400051243	GO:0003677 // GO:0010200 // GO:0005622 // GO:0003700 // GO:0045449 // GO:0016887
PGSC0003DMP400013935	GO:0004713 // GO:0004674 // GO:0005515 // GO:0006284 // GO:0006281 // GO:0006468 // GO:0009536 // GO:0003824
PGSC0003DMP400054054	GO:0004674 // GO:0006468
PGSC0003DMP400013249	GO:0048367
PGSC0003DMP400037485	GO:0005515 // GO:0006950 // GO:0009415 // GO:0008080
PGSC0003DMP400001318	GO:0016020 // GO:0006508 // GO:0006857 // GO:0004197 // GO:0005215
PGSC0003DMP400038362	GO:0015036 // GO:0055114
PGSC0003DMP400046936	GO:0005739
PGSC0003DMP400046253	GO:0046923 // GO:0016787 // GO:0016021 // GO:0005739 // GO:0008796 // GO:0008828
PGSC0003DMP400021591	GO:0003677 // GO:0008349 // GO:0005874 // GO:0006355 // GO:0055114 // GO:0005515 // GO:0007017 // GO:0004869 // GO:0003700 // GO:0016568 // GO:0006810 // GO:0008545 // GO:0005634 // GO:0005622 // GO:0016909 // GO:0003824 // GO:0004690 // GO:0004675 // GO:0005215
PGSC0003DMP400027144	GO:0016020 // GO:0016787 // GO:0006725 // GO:0004301 // GO:0003824 // GO:0009507
PGSC0003DMP400009762	GO:0016307 // GO:0016020 // GO:0003677 // GO:0005524 // GO:0008349 // GO:0016538 // GO:0016023 // GO:0012505 // GO:0042557 // GO:0005515 // GO:0015078 // GO:0016887 // GO:0035004 // GO:0009507 // GO:0010583 // GO:0008545 // GO:0051735 // GO:0005634 // GO:0007018 // GO:0007165 // GO:0016301 // GO:0005622 // GO:0016909 // GO:0015986 // GO:0008443 // GO:0006952 // GO:0033177 // GO:0009725 // GO:0003…
PGSC0003DMP400054788	GO:0005634 // GO:0006281 // GO:0007165 // GO:0005622 // GO:0005737 // GO:0003676 // GO:0006915 // GO:0031224 // GO:0005515 // GO:0000166 // GO:0004888 // GO:0045087 // GO:0009507
PGSC0003DMP400027642	GO:0051782 // GO:0005634 // GO:0045941 // GO:0030528 // GO:0010052 // GO:0016563 // GO:0005739 // GO:0045597 // GO:0045449 // GO:0003700
PGSC0003DMP400049950	GO:0005634 // GO:0005515
PGSC0003DMP400008471	GO:0009055 // GO:0003677 // GO:0020037 // GO:0016023 // GO:0019825 // GO:0055114 // GO:0046983 // GO:0012505 // GO:0016711 // GO:0005739 // GO:0004497
PGSC0003DMP400023047	GO:0006508 // GO:0008235 // GO:0005773
PGSC0003DMP400048631	GO:0005634 // GO:0008152 // GO:0016597 // GO:0030528 // GO:0045449
PGSC0003DMP400045532	GO:0005576
PGSC0003DMP400050655	GO:0016020 // GO:0030551 // GO:0009860 // GO:0048767 // GO:0016021 // GO:0009651 // GO:0005739 // GO:0005886 // GO:0006813 // GO:0055085 // GO:0005249 // GO:0005242 // GO:0005267 // GO:0006499 // GO:0006811 // GO:0005216 // GO:0006418 // GO:0006487 // GO:0004812 // GO:0009536
PGSC0003DMP400055381	GO:0003677 // GO:0005634 // GO:0005524 // GO:0006869 // GO:0030163 // GO:0031225 // GO:0008289 // GO:0006508 // GO:0017111 // GO:0016021 // GO:0045449
PGSC0003DMP400039203	GO:0018662 // GO:0006468 // GO:0006725 // GO:0055114 // GO:0046872 // GO:0004713 // GO:0004674 // GO:0004497 // GO:0009793 // GO:0016491
PGSC0003DMP400031655	GO:0006396 // GO:0003723 // GO:0008349 // GO:0016023 // GO:0001539 // GO:0012505 // GO:0004713 // GO:0007169 // GO:0005515 // GO:0004672 // GO:0009553 // GO:0008545 // GO:0006468 // GO:0016909 // GO:0008544 // GO:0004674 // GO:0009790 // GO:0004690 // GO:0004675
PGSC0003DMP400019554	GO:0016020 // GO:0006865 // GO:0008152 // GO:0003824 // GO:0005488 // GO:0009507 // GO:0015171
PGSC0003DMP400004647	GO:0000166 // GO:0005529 // GO:0017111 // GO:0003993
PGSC0003DMP400042300	GO:0005634 // GO:0005515 // GO:0043565 // GO:0055114 // GO:0003700 // GO:0016491 // GO:0009507
PGSC0003DMP400043157	GO:0005622 // GO:0004386 // GO:0003725 // GO:0008026 // GO:0003676 // GO:0016872 // GO:0042398 // GO:0009536 // GO:0009507
PGSC0003DMP400000215	GO:0009733 // GO:0009861 // GO:0009416 // GO:0005737 // GO:0009640 // GO:0010193 // GO:0016874 // GO:0016868 // GO:0009098 // GO:0005975 // GO:0009507 // GO:0070566 // GO:0009611 // GO:0080010 // GO:0080123 // GO:0009627 // GO:0009864 // GO:0005773 // GO:0009694 // GO:0031348
PGSC0003DMP400040948	GO:0003677 // GO:0005524 // GO:0005529 // GO:0016301 // GO:0006468 // GO:0005694 // GO:0016023 // GO:0012505 // GO:0030246 // GO:0004713 // GO:0004674 // GO:0006265
PGSC0003DMP400034282	GO:0004713 // GO:0004674 // GO:0004672 // GO:0006468 // GO:0016023
PGSC0003DMP400039406	GO:0005739
PGSC0003DMP400013884	GO:0005992 // GO:0003824 // GO:0006066
PGSC0003DMP400021054	GO:0004713 // GO:0004674 // GO:0016301 // GO:0004672 // GO:0006096 // GO:0006468
PGSC0003DMP400030213	GO:0004674 // GO:0006468
PGSC0003DMP400048000	GO:0009536 // GO:0009941 // GO:0006779 // GO:0009570
PGSC0003DMP400030210	GO:0005634 // GO:0016021 // GO:0045449
PGSC0003DMP400034225	GO:0005484 // GO:0016020 // GO:0009202 // GO:0006260 // GO:0006468 // GO:0055114 // GO:0016192 // GO:0006886 // GO:0004748 // GO:0046686 // GO:0004674 // GO:0005515
PGSC0003DMP400018566	GO:0005634 // GO:0003824 // GO:0016023 // GO:0046983 // GO:0005773 // GO:0042973 // GO:0004553 // GO:0043169 // GO:0006952 // GO:0043565 // GO:0005975 // GO:0005576 // GO:0005739 // GO:0003700
PGSC0003DMP400001333	GO:0006396 // GO:0003723 // GO:0004525 // GO:0006468 // GO:0005622 // GO:0004386 // GO:0003725 // GO:0004713 // GO:0004674 // GO:0005975
PGSC0003DMP400054163	GO:0006432 // GO:0005634 // GO:0007165 // GO:0006511 // GO:0006355 // GO:0007275 // GO:0005886
PGSC0003DMP400020776	GO:0009409 // GO:0006950
PGSC0003DMP400017056	GO:0016020 // GO:0055085 // GO:0006812 // GO:0008324
PGSC0003DMP400019283	GO:0012505 // GO:0004553 // GO:0005618 // GO:0006073 // GO:0016023 // GO:0016798
PGSC0003DMP400027633	GO:0003723 // GO:0006970 // GO:0009409 // GO:0009845 // GO:0003690 // GO:0003676 // GO:0003697 // GO:0000166 // GO:0005507 // GO:0009651 // GO:0005739
PGSC0003DMP400031812	GO:0005663 // GO:0003677 // GO:0006281 // GO:0005524 // GO:0006260 // GO:0003887 // GO:0010026 // GO:0009360 // GO:0017111 // GO:0006310 // GO:0005886
PGSC0003DMP400011406	GO:0004721 // GO:0006470 // GO:0016311 // GO:0004725
PGSC0003DMP400011379	GO:0009055 // GO:0012505 // GO:0016023 // GO:0055114
PGSC0003DMP400023456	GO:0006508 // GO:0008234 // GO:0008152 // GO:0055114 // GO:0005488 // GO:0016491
PGSC0003DMP400047082	GO:0030904 // GO:0005634 // GO:0003677 // GO:0030528 // GO:0003824 // GO:0007034 // GO:0005761 // GO:0005515 // GO:0006350 // GO:0006952 // GO:0005975 // GO:0006412 // GO:0009536
PGSC0003DMP400022230	GO:0016020 // GO:0003723 // GO:0000398 // GO:0016607 // GO:0003824 // GO:0003676 // GO:0009252 // GO:0000166 // GO:0005829 // GO:0008380
PGSC0003DMP400015759	GO:0009055 // GO:0009535 // GO:0005739 // GO:0055114 // GO:0009507
PGSC0003DMP400003205	GO:0005634 // GO:0003677 // GO:0006281 // GO:0006260 // GO:0006310
PGSC0003DMP400022093	GO:0000166 // GO:0003676
PGSC0003DMP400023100	GO:0009793
PGSC0003DMP400009423	GO:0016307 // GO:0016020 // GO:0008349 // GO:0016538 // GO:0016023 // GO:0004716 // GO:0004713 // GO:0042557 // GO:0035004 // GO:0004714 // GO:0008545 // GO:0008338 // GO:0004689 // GO:0006468 // GO:0016909 // GO:0004697 // GO:0004710 // GO:0008443 // GO:0004674 // GO:0004692 // GO:0004675
PGSC0003DMP400012250	GO:0005739
PGSC0003DMP400051776	GO:0008152 // GO:0004619 // GO:0006508 // GO:0003824 // GO:0009536 // GO:0005488
PGSC0003DMP400026911	GO:0016307 // GO:0016020 // GO:0003677 // GO:0005524 // GO:0008349 // GO:0016538 // GO:0016023 // GO:0012505 // GO:0042557 // GO:0005515 // GO:0015078 // GO:0016887 // GO:0035004 // GO:0009507 // GO:0010583 // GO:0008545 // GO:0051735 // GO:0005634 // GO:0007018 // GO:0007165 // GO:0016301 // GO:0005622 // GO:0016909 // GO:0015986 // GO:0008443 // GO:0006952 // GO:0033177 // GO:0009725 // GO:0003…
PGSC0003DMP400012286	GO:0006499 // GO:0005886 // GO:0046983 // GO:0005773
PGSC0003DMP400046186	GO:0016571 // GO:0040029 // GO:0031048 // GO:0005634 // GO:0008168 // GO:0005351 // GO:0042054 // GO:0010200 // GO:0018024 // GO:0016568
PGSC0003DMP400046550	GO:0016020 // GO:0005249 // GO:0006813 // GO:0003723 // GO:0008152 // GO:0005506 // GO:0005737 // GO:0003676 // GO:0008270 // GO:0045449 // GO:0003700 // GO:0016491
PGSC0003DMP400014675	GO:0012505 // GO:0016023
PGSC0003DMP400006508	GO:0009705 // GO:0009744 // GO:0005840 // GO:0005634 // GO:0042406 // GO:0045430 // GO:0009813 // GO:0006412 // GO:0010224
PGSC0003DMP400019693	GO:0009735
PGSC0003DMP400010490	GO:0003677 // GO:0005634 // GO:0009873 // GO:0030528 // GO:0042742 // GO:0009723 // GO:0003676 // GO:0010182 // GO:0000166 // GO:0045449 // GO:0003700
PGSC0003DMP400028451	GO:0016020 // GO:0018106 // GO:0003677 // GO:0007165 // GO:0009873 // GO:0006355 // GO:0004872 // GO:0016023 // GO:0004673 // GO:0000155 // GO:0000160 // GO:0004674 // GO:0005739 // GO:0004871 // GO:0005789
PGSC0003DMP400009964	GO:0050832 // GO:0005634 // GO:0005730 // GO:0042742
PGSC0003DMP400030713	GO:0016020 // GO:0016021
PGSC0003DMP400004974	GO:0006468 // GO:0005578 // GO:0004713 // GO:0004674 // GO:0005515 // GO:0005576 // GO:0005739 // GO:0009507
PGSC0003DMP400006535	GO:0006979 // GO:0009505 // GO:0004601 // GO:0055114
PGSC0003DMP400029999	GO:0016491
PGSC0003DMP400037181	GO:0016020 // GO:0006486 // GO:0008152 // GO:0003824 // GO:0005777 // GO:0005488 // GO:0008378 // GO:0006511 // GO:0005515
PGSC0003DMP400005399	GO:0015093 // GO:0015684 // GO:0016021 // GO:0005622
PGSC0003DMP400028192	GO:0016020 // GO:0005634 // GO:0000080 // GO:0016538 // GO:0005737 // GO:0010440 // GO:0009744 // GO:0005515 // GO:0000166 // GO:0004888 // GO:0017111 // GO:0051726
PGSC0003DMP400015294	GO:0005739 // GO:0016023
PGSC0003DMP400019996	GO:0003723 // GO:0000166 // GO:0003676
PGSC0003DMP400028053	GO:0016020 // GO:0019684 // GO:0030077 // GO:0016021 // GO:0019866
PGSC0003DMP400042905	GO:0016020 // GO:0016021
PGSC0003DMP400047615	GO:0005515 // GO:0006952 // GO:0042742
PGSC0003DMP400025279	GO:0016023 // GO:0003824 // GO:0031225 // GO:0003676 // GO:0042973 // GO:0012505 // GO:0004553 // GO:0043169 // GO:0005975
PGSC0003DMP400046472	GO:0015232 // GO:0016020 // GO:0003723 // GO:0017004 // GO:0008535 // GO:0016023 // GO:0003964 // GO:0006754 // GO:0004713 // GO:0005515 // GO:0004672 // GO:0016021 // GO:0015662 // GO:0006468 // GO:0008219 // GO:0016469 // GO:0004190 // GO:0015986 // GO:0007155 // GO:0004674 // GO:0006508 // GO:0009536 // GO:0006278
PGSC0003DMP400056407	GO:0006810 // GO:0005634 // GO:0005635 // GO:0008565 // GO:0005622 // GO:0006606 // GO:0005737 // GO:0005886
PGSC0003DMP400041376	GO:0016036 // GO:0003676 // GO:0006629
PGSC0003DMP400006447	GO:0016020 // GO:0005634 // GO:0003677 // GO:0003824 // GO:0009536 // GO:0045449
PGSC0003DMP400016797	GO:0016020 // GO:0009055 // GO:0006457 // GO:0005783 // GO:0031072 // GO:0016023 // GO:0004386 // GO:0055114 // GO:0030176 // GO:0005739 // GO:0005886 // GO:0016491
PGSC0003DMP400010635	GO:0050832 // GO:0005184
PGSC0003DMP400005939	GO:0009055 // GO:0020037 // GO:0055114 // GO:0019825 // GO:0012505 // GO:0004497 // GO:0019113 // GO:0018595
PGSC0003DMP400020048	GO:0016021 // GO:0005886 // GO:0016192
PGSC0003DMP400042863	GO:0016020 // GO:0016301 // GO:0044238 // GO:0030295 // GO:0005488
PGSC0003DMP400037509	GO:0012505 // GO:0005975 // GO:0005739
PGSC0003DMP400051081	GO:0016020 // GO:0005874 // GO:0009416 // GO:0005515 // GO:0005730 // GO:0016021 // GO:0009651 // GO:0007017 // GO:0005886 // GO:0009507 // GO:0010583 // GO:0007018 // GO:0009826 // GO:0009409 // GO:0015630 // GO:0005773 // GO:0051258 // GO:0006886 // GO:0046686 // GO:0005618 // GO:0005198
PGSC0003DMP400038270	GO:0009741 // GO:0016538 // GO:0010305 // GO:0016023 // GO:0004713 // GO:0005515 // GO:0004672 // GO:0016301 // GO:0009734 // GO:0016909 // GO:0006468 // GO:0005768 // GO:0004690 // GO:0010584 // GO:0016307 // GO:0008349 // GO:0046982 // GO:0007169 // GO:0042557 // GO:0016021 // GO:0005886 // GO:0035004 // GO:0008545 // GO:0051735 // GO:0009826 // GO:0004872 // GO:0010224 // GO:0042803 // GO:0048…
PGSC0003DMP400018614	GO:0008545 // GO:0016020 // GO:0048507 // GO:0009653 // GO:0008349 // GO:0007165 // GO:0040008 // GO:0016909 // GO:0009909 // GO:0005515 // GO:0004690 // GO:0004675
PGSC0003DMP400012586	GO:0006464 // GO:0030528 // GO:0004842
PGSC0003DMP400034127	GO:0007018 // GO:0004659 // GO:0005874 // GO:0016773 // GO:0004428 // GO:0051258 // GO:0006464 // GO:0009058 // GO:0016021 // GO:0009536 // GO:0005198
PGSC0003DMP400035212	GO:0009611 // GO:0006468 // GO:0009288 // GO:0001539 // GO:0004713 // GO:0004674 // GO:0005515 // GO:0005886
PGSC0003DMP400036873	GO:0005634 // GO:0006355 // GO:0009637 // GO:0030528 // GO:0009646 // GO:0043565 // GO:0003700 // GO:0045449
PGSC0003DMP400026174	GO:0005622
PGSC0003DMP400025024	GO:0009535 // GO:0008152 // GO:0009536 // GO:0016491 // GO:0016887
PGSC0003DMP400011954	GO:0009055 // GO:0019139 // GO:0009690 // GO:0048507 // GO:0009823 // GO:0006499 // GO:0003824 // GO:0016023 // GO:0055114 // GO:0005773 // GO:0010103 // GO:0022900 // GO:0016491
PGSC0003DMP400016577	GO:0016020 // GO:0016538 // GO:0008287 // GO:0009058 // GO:0048229 // GO:0004672 // GO:0004702 // GO:0007165 // GO:0008338 // GO:0005622 // GO:0004710 // GO:0004691 // GO:0046777 // GO:0010075 // GO:0016765 // GO:0006979 // GO:0008603 // GO:0004692 // GO:0004690 // GO:0007169 // GO:0010200 // GO:0008237 // GO:0005739 // GO:0005886 // GO:0051735 // GO:0004872 // GO:0004697 // GO:0015986 // GO:0008…
PGSC0003DMP400054097	GO:0015036 // GO:0016020 // GO:0016769 // GO:0005783 // GO:0008152 // GO:0009555 // GO:0030148 // GO:0016023 // GO:0055114 // GO:0009640 // GO:0005773 // GO:0012505 // GO:0005515 // GO:0009058 // GO:0008483 // GO:0005198
PGSC0003DMP400016597	GO:0016020 // GO:0006810 // GO:0005215
PGSC0003DMP400012158	GO:0003677 // GO:0005634 // GO:0006468 // GO:0005622 // GO:0003824 // GO:0005488 // GO:0003899 // GO:0004713 // GO:0004674 // GO:0006350 // GO:0005886
PGSC0003DMP400037174	GO:0006820 // GO:0055085 // GO:0008308 // GO:0005741 // GO:0003676 // GO:0005618 // GO:0005739 // GO:0009941 // GO:0005886 // GO:0009617
PGSC0003DMP400016593	GO:0009506 // GO:0030247 // GO:0016023 // GO:0031225 // GO:0004553 // GO:0043169 // GO:0005975 // GO:0046658 // GO:0006629
PGSC0003DMP400044867	GO:0009539 // GO:0016020 // GO:0055085 // GO:0003677 // GO:0042626 // GO:0055114 // GO:0005381 // GO:0042803 // GO:0003676 // GO:0006366 // GO:0009706 // GO:0006875 // GO:0016021 // GO:0009536 // GO:0015979
PGSC0003DMP400004724	GO:0003677 // GO:0005634 // GO:0006334 // GO:0009734 // GO:0045449 // GO:0000786 // GO:0046983
PGSC0003DMP400046203	GO:0007623 // GO:0003677 // GO:0005634 // GO:0006355 // GO:0005515 // GO:0000160 // GO:0003700 // GO:0045449
PGSC0003DMP400052808	GO:0006979 // GO:0010583 // GO:0009644 // GO:0005507 // GO:0006950 // GO:0005737 // GO:0042542 // GO:0009408 // GO:0016491
PGSC0003DMP400053318	GO:0005634 // GO:0030528 // GO:0045449 // GO:0003700
PGSC0003DMP400016336	GO:0008295
PGSC0003DMP400005520	GO:0016020 // GO:0008020 // GO:0006260 // GO:0009687 // GO:0005737 // GO:0017006 // GO:0016604 // GO:0031347 // GO:0046685 // GO:0004871 // GO:0007165 // GO:0009883 // GO:0010029 // GO:0018298 // GO:0000155 // GO:0010374 // GO:0009867 // GO:0003777 // GO:0045449 // GO:0006310 // GO:0015979 // GO:0010017 // GO:0007600 // GO:0006355 // GO:0055114 // GO:0004673 // GO:0005875 // GO:0000160 // GO:0010…
PGSC0003DMP400009807	GO:0012505 // GO:0005515 // GO:0006511 // GO:0007154 // GO:0007242 // GO:0035091
PGSC0003DMP400049824	GO:0012505 // GO:0004091 // GO:0016023 // GO:0006629 // GO:0016788
PGSC0003DMP400029236	GO:0005840 // GO:0006412 // GO:0008097 // GO:0005739 // GO:0003995 // GO:0055114
PGSC0003DMP400064088	GO:0016769 // GO:0009058 // GO:0008483 // GO:0004069 // GO:0006915 // GO:0006530
PGSC0003DMP400052828	GO:0005634 // GO:0005622 // GO:0016023 // GO:0045449 // GO:0031225 // GO:0003700 // GO:0003676
PGSC0003DMP400033142	GO:0006413 // GO:0005634 // GO:0003723
PGSC0003DMP400053068	GO:0016307 // GO:0009555 // GO:0030528 // GO:0044267 // GO:0005515 // GO:0006544 // GO:0005739 // GO:0016491 // GO:0006457 // GO:0005634 // GO:0007165 // GO:0035091 // GO:0006563 // GO:0004372 // GO:0046488 // GO:0007033 // GO:0016308 // GO:0045449
PGSC0003DMP400000974	GO:0005515 // GO:0009536 // GO:0005488
PGSC0003DMP400011338	GO:0030528 // GO:0016567 // GO:0005622 // GO:0004842 // GO:0005515 // GO:0000151 // GO:0005886 // GO:0045449
PGSC0003DMP400058640	GO:0009055 // GO:0020037 // GO:0016023 // GO:0055114 // GO:0019825 // GO:0012505 // GO:0009651 // GO:0004497
PGSC0003DMP400025472	GO:0042973 // GO:0004553 // GO:0043169 // GO:0005975
PGSC0003DMP400009192	GO:0006807 // GO:0016810
PGSC0003DMP400010958	GO:0005488
PGSC0003DMP400046410	GO:0016020 // GO:0006810 // GO:0020037 // GO:0006508 // GO:0008237 // GO:0016021 // GO:0004497 // GO:0055114 // GO:0005215
PGSC0003DMP400019851	GO:0005783 // GO:0008565 // GO:0016023 // GO:0055114 // GO:0019825 // GO:0006352 // GO:0012505 // GO:0004713 // GO:0005875 // GO:0004672 // GO:0016021 // GO:0007242 // GO:0015031 // GO:0010583 // GO:0009055 // GO:0008299 // GO:0007018 // GO:0020037 // GO:0005634 // GO:0006468 // GO:0003702 // GO:0051090 // GO:0022900 // GO:0004674 // GO:0005743 // GO:0003777 // GO:0004497 // GO:0016986
PGSC0003DMP400035580	GO:0008970 // GO:0009536 // GO:0003824 // GO:0006629 // GO:0009507
PGSC0003DMP400026671	GO:0005634 // GO:0006355 // GO:0043565 // GO:0003700
PGSC0003DMP400001650	GO:0006820 // GO:0055085 // GO:0008308 // GO:0042742 // GO:0005741 // GO:0005773 // GO:0005618 // GO:0005730 // GO:0016021 // GO:0005739 // GO:0009941 // GO:0005886 // GO:0009617
PGSC0003DMP400001124	GO:0008757 // GO:0005634 // GO:0008171 // GO:0005829 // GO:0005975 // GO:0005737 // GO:0005886 // GO:0046983
PGSC0003DMP400054972	GO:0003824 // GO:0006629
PGSC0003DMP400044806	GO:0003677 // GO:0006355
PGSC0003DMP400033121	GO:0046872 // GO:0010286
PGSC0003DMP400002416	GO:0012505 // GO:0016020 // GO:0005634 // GO:0003677 // GO:0006334 // GO:0000786
PGSC0003DMP400011986	GO:0006541 // GO:0016051 // GO:0008152 // GO:0005529 // GO:0008483 // GO:0005975 // GO:0005739 // GO:0005737
PGSC0003DMP400015485	GO:0016020 // GO:0012505 // GO:0008152 // GO:0005739
PGSC0003DMP400058496	GO:0005840 // GO:0005634 // GO:0005622 // GO:0006414 // GO:0005488 // GO:0005829 // GO:0005886 // GO:0022626
PGSC0003DMP400003347	GO:0005634 // GO:0030528 // GO:0045449
PGSC0003DMP400027296	GO:0009536 // GO:0009507 // GO:0003676
PGSC0003DMP400052327	GO:0012505 // GO:0009814 // GO:0005515 // GO:0009626 // GO:0006952 // GO:0005737 // GO:0005886 // GO:0006915
PGSC0003DMP400031238	GO:0020037 // GO:0005634 // GO:0009733 // GO:0009409 // GO:0009734 // GO:0055114 // GO:0010200 // GO:0043565 // GO:0005739 // GO:0004497 // GO:0005886 // GO:0045449 // GO:0003700
PGSC0003DMP400004459	GO:0005634 // GO:0006357 // GO:0016455
PGSC0003DMP400008895	GO:0012505 // GO:0009058 // GO:0016757 // GO:0003676
PGSC0003DMP400060433	GO:0016020 // GO:0016021
PGSC0003DMP400037294	GO:0016020 // GO:0003677 // GO:0048046 // GO:0009897 // GO:0008233 // GO:0006355 // GO:0042127 // GO:0048359 // GO:0016023 // GO:0008236 // GO:0012505 // GO:0043086 // GO:0009827 // GO:0030288 // GO:0005886 // GO:0042545 // GO:0006810 // GO:0031012 // GO:0005634 // GO:0042802 // GO:0003824 // GO:0006915 // GO:0005773 // GO:0010103 // GO:0009505 // GO:0005618 // GO:0006508 // GO:0048196 // GO:0005…
PGSC0003DMP400013353	GO:0009055 // GO:0020037 // GO:0008970 // GO:0003824 // GO:0009536 // GO:0004497 // GO:0009507 // GO:0006629
PGSC0003DMP400057793	GO:0005840 // GO:0008152 // GO:0003711 // GO:0016758 // GO:0010224 // GO:0012505 // GO:0008194 // GO:0050403 // GO:0080044 // GO:0006412 // GO:0016131 // GO:0080046 // GO:0050505
PGSC0003DMP400048583	GO:0016020 // GO:0005634 // GO:0003677 // GO:0006270 // GO:0003824 // GO:0005488 // GO:0000775 // GO:0048229 // GO:0003682 // GO:0045449
PGSC0003DMP400023027	GO:0030552 // GO:0007186 // GO:0016020 // GO:0009094 // GO:0000278 // GO:0006571 // GO:0007166 // GO:0004930 // GO:0009908 // GO:0016021 // GO:0009735 // GO:0004888 // GO:0005886
PGSC0003DMP400024123	GO:0006886 // GO:0006810 // GO:0005515 // GO:0030127 // GO:0006355 // GO:0043565 // GO:0006888 // GO:0003700 // GO:0005215
PGSC0003DMP400045339	GO:0005840 // GO:0042254 // GO:0005515 // GO:0005622 // GO:0022625 // GO:0006412 // GO:0005886
PGSC0003DMP400042824	GO:0005840 // GO:0042254 // GO:0003677 // GO:0005515 // GO:0006355 // GO:0006412
PGSC0003DMP400043510	GO:0005792 // GO:0005783 // GO:0008233 // GO:0008234 // GO:0016021
PGSC0003DMP400055432	GO:0012505 // GO:0006499 // GO:0006952 // GO:0016023
PGSC0003DMP400061588	GO:0010583 // GO:0009644 // GO:0008152 // GO:0010286 // GO:0006950 // GO:0009408 // GO:0005737 // GO:0042542 // GO:0008415 // GO:0005507 // GO:0016491
PGSC0003DMP400013983	GO:0003677 // GO:0009536 // GO:0016747 // GO:0016740 // GO:0045449 // GO:0003676
PGSC0003DMP400000801	GO:0003723 // GO:0000166 // GO:0005622 // GO:0009536 // GO:0009507
PGSC0003DMP400029202	GO:0016020 // GO:0009535 // GO:0009637 // GO:0042651 // GO:0010218 // GO:0030076 // GO:0009651 // GO:0016168 // GO:0005739 // GO:0009941 // GO:0005886 // GO:0010114 // GO:0009507 // GO:0018298 // GO:0009765 // GO:0009536 // GO:0015979
PGSC0003DMP400004113	GO:0016023 // GO:0003824 // GO:0031225 // GO:0042973 // GO:0043169 // GO:0004553 // GO:0005975 // GO:0016117
PGSC0003DMP400025210	GO:0007623 // GO:0003677 // GO:0005634 // GO:0009414 // GO:0009409 // GO:0006355 // GO:0010371 // GO:0016049 // GO:0016563 // GO:0009737 // GO:0043565 // GO:0009651 // GO:0003700 // GO:0009507 // GO:0009631
PGSC0003DMP400010356	GO:0016020 // GO:0016021 // GO:0005743 // GO:0015450 // GO:0005739 // GO:0051205 // GO:0006461
PGSC0003DMP400053416	GO:0012505
PGSC0003DMP400023148	GO:0009611 // GO:0008970 // GO:0009695 // GO:0006629 // GO:0009507
PGSC0003DMP400019918	GO:0008415 // GO:0016829 // GO:0005515 // GO:0008152 // GO:0009536 // GO:0043693
PGSC0003DMP400015672	GO:0046872 // GO:0008152 // GO:0005507
PGSC0003DMP400008825	GO:0006979 // GO:0004601 // GO:0009081 // GO:0003824 // GO:0009507
PGSC0003DMP400019537	GO:0016020 // GO:0005634 // GO:0016021 // GO:0018024 // GO:0016568
PGSC0003DMP400031333	GO:0016307 // GO:0016020 // GO:0003677 // GO:0005524 // GO:0008349 // GO:0016538 // GO:0016023 // GO:0012505 // GO:0042557 // GO:0005515 // GO:0015078 // GO:0016887 // GO:0035004 // GO:0009507 // GO:0010583 // GO:0008545 // GO:0051735 // GO:0005634 // GO:0007018 // GO:0007165 // GO:0016301 // GO:0005622 // GO:0016909 // GO:0015986 // GO:0008443 // GO:0006952 // GO:0033177 // GO:0009725 // GO:0003…
PGSC0003DMP400047577	GO:0006396 // GO:0006810 // GO:0005230 // GO:0016998 // GO:0005488 // GO:0006811 // GO:0001682 // GO:0016021 // GO:0005743
PGSC0003DMP400051022	GO:0003723 // GO:0005634 // GO:0009733 // GO:0009826 // GO:0009409 // GO:0009649 // GO:0009909 // GO:0006364 // GO:0009737 // GO:0048573 // GO:0003700
PGSC0003DMP400008018	GO:0009055 // GO:0016051 // GO:0008168 // GO:0005506 // GO:0003824 // GO:0051536 // GO:0055114 // GO:0008033 // GO:0005794 // GO:0009536 // GO:0016491
PGSC0003DMP400053233	GO:0043169 // GO:0005975 // GO:0003824
PGSC0003DMP400031648	GO:0009055 // GO:0016020 // GO:0012505 // GO:0019201
PGSC0003DMP400000264	GO:0003700 // GO:0045449 // GO:0009793
PGSC0003DMP400048718	GO:0005794 // GO:0005739
PGSC0003DMP400066214	GO:0009055 // GO:0008152 // GO:0006073 // GO:0005737 // GO:0019116 // GO:0055114 // GO:0012505 // GO:0005618 // GO:0016491
PGSC0003DMP400049551	GO:0005663 // GO:0003677 // GO:0006281 // GO:0005524 // GO:0006260 // GO:0003887 // GO:0009378 // GO:0009360 // GO:0017111 // GO:0007049 // GO:0006310 // GO:0005886
PGSC0003DMP400056189	GO:0006397 // GO:0005634 // GO:0004721 // GO:0006470 // GO:0004725 // GO:0005739 // GO:0009507
PGSC0003DMP400047193	GO:0005759 // GO:0004148 // GO:0005874 // GO:0050660 // GO:0009416 // GO:0004722 // GO:0005737 // GO:0055114 // GO:0008287 // GO:0005747 // GO:0005507 // GO:0006470 // GO:0005739 // GO:0016491 // GO:0009507 // GO:0015036 // GO:0007018 // GO:0051258 // GO:0022900 // GO:0046686 // GO:0005198
PGSC0003DMP400039136	GO:0005634 // GO:0003677 // GO:0045449
PGSC0003DMP400010525	GO:0003700
PGSC0003DMP400007553	GO:0003723 // GO:0005634 // GO:0008168 // GO:0008272 // GO:0006364 // GO:0008033 // GO:0016021 // GO:0005739 // GO:0008271 // GO:0018024
PGSC0003DMP400034732	GO:0004185 // GO:0006508
PGSC0003DMP400002996	GO:0016020 // GO:0004659 // GO:0006783 // GO:0004661 // GO:0004662 // GO:0016021 // GO:0031966 // GO:0005739
PGSC0003DMP400006945	GO:0008152 // GO:0016758
PGSC0003DMP400016236	GO:0016020 // GO:0055085 // GO:0015238 // GO:0015297
PGSC0003DMP400003761	GO:0006457 // GO:0016020 // GO:0009536
PGSC0003DMP400039062	GO:0005634 // GO:0042802 // GO:0048638 // GO:0009909 // GO:0009536 // GO:0042742
PGSC0003DMP400008695	GO:0005634 // GO:0003677 // GO:0005515 // GO:0006355
PGSC0003DMP400006359	GO:0009744 // GO:0009813 // GO:0010224 // GO:0016491
PGSC0003DMP400024677	GO:0009055 // GO:0020037 // GO:0004497 // GO:0055114
PGSC0003DMP400053819	GO:0010583 // GO:0009733 // GO:0010218 // GO:0016021 // GO:0003700 // GO:0010114 // GO:0046983
PGSC0003DMP400038936	GO:0016307 // GO:0051735 // GO:0006869 // GO:0016538 // GO:0008443 // GO:0008289 // GO:0042557 // GO:0051734 // GO:0035004
PGSC0003DMP400028286	GO:0016757 // GO:0008152 // GO:0016758 // GO:0050505
PGSC0003DMP400049986	GO:0003677 // GO:0004402
PGSC0003DMP400038841	GO:0015986 // GO:0000221 // GO:0005488
PGSC0003DMP400045142	GO:0005622 // GO:0003676
PGSC0003DMP400057057	GO:0016020 // GO:0055085 // GO:0055075 // GO:0006885 // GO:0006812 // GO:0015299 // GO:0016021 // GO:0015081 // GO:0005886 // GO:0006814
PGSC0003DMP400034921	GO:0015093 // GO:0015684 // GO:0016021 // GO:0005622 // GO:0009536 // GO:0009507
PGSC0003DMP400003089	GO:0003964 // GO:0003723 // GO:0005515 // GO:0005739 // GO:0006278
PGSC0003DMP400038688	GO:0005739 // GO:0009536 // GO:0005886 // GO:0003676 // GO:0009507
PGSC0003DMP400036143	GO:0003676
PGSC0003DMP400039126	GO:0006397 // GO:0020037 // GO:0005634 // GO:0005732 // GO:0055114 // GO:0005730 // GO:0030529 // GO:0005975 // GO:0016071 // GO:0004497
PGSC0003DMP400054315	GO:0016020 // GO:0005634 // GO:0006355 // GO:0043565 // GO:0003700 // GO:0045449 // GO:0006629
PGSC0003DMP400010843	GO:0010583 // GO:0005634 // GO:0009733 // GO:0009741 // GO:0030234 // GO:0006808 // GO:0005622 // GO:0006417 // GO:0046983 // GO:0045449 // GO:0003700
PGSC0003DMP400002610	GO:0016020 // GO:0009535 // GO:0008233 // GO:0005737 // GO:0006465 // GO:0006289 // GO:0045037 // GO:0005515 // GO:0004176 // GO:0009941 // GO:0016887 // GO:0005622 // GO:0009408 // GO:0006508 // GO:0019538 // GO:0006412 // GO:0009536 // GO:0005840 // GO:0003677 // GO:0005524 // GO:0009414 // GO:0006950 // GO:0009658 // GO:0000166 // GO:0017111 // GO:0016021 // GO:0005739 // GO:0009507 // GO:0009…
PGSC0003DMP400005750	GO:0005840 // GO:0003723 // GO:0005515 // GO:0006412 // GO:0030288 // GO:0003700 // GO:0019843
PGSC0003DMP400017932	GO:0009236 // GO:0055114 // GO:0042803 // GO:0016491 // GO:0016887 // GO:0009507
PGSC0003DMP400029979	GO:0004713 // GO:0004674 // GO:0006468 // GO:0003824 // GO:0004723 // GO:0004722
PGSC0003DMP400004376	GO:0003677 // GO:0005524 // GO:0005529 // GO:0006468 // GO:0016023 // GO:0005737 // GO:0055114 // GO:0003676 // GO:0006915 // GO:0006979 // GO:0004713 // GO:0004674 // GO:0005515 // GO:0006418 // GO:0006952 // GO:0004812
PGSC0003DMP400000823	GO:0005634 // GO:0003677 // GO:0006334 // GO:0000786
PGSC0003DMP400010802	GO:0005634 // GO:0006464 // GO:0030528 // GO:0045449 // GO:0004842
PGSC0003DMP400054128	GO:0005634 // GO:0000775 // GO:0045132
PGSC0003DMP400015854	GO:0006508 // GO:0004197 // GO:0043141 // GO:0004386 // GO:0005739 // GO:0008796 // GO:0008026 // GO:0003676
PGSC0003DMP400000581	GO:0005759 // GO:0004222 // GO:0005741 // GO:0008270 // GO:0009651 // GO:0016747 // GO:0005739 // GO:0005886 // GO:0009507 // GO:0006298 // GO:0005750 // GO:0005758 // GO:0003824 // GO:0046872 // GO:0006508 // GO:0003684 // GO:0005743 // GO:0009536 // GO:0015979
PGSC0003DMP400002881	GO:0003677 // GO:0005634 // GO:0003723 // GO:0006355 // GO:0009409 // GO:0005737 // GO:0003690 // GO:0032508 // GO:0003676 // GO:0003697
PGSC0003DMP400060555	GO:0004737 // GO:0016020 // GO:0003824 // GO:0009396 // GO:0001666 // GO:0016831 // GO:0016740 // GO:0009536
PGSC0003DMP400017819	GO:0005634 // GO:0003677 // GO:0005829 // GO:0005886 // GO:0045449 // GO:0003700
PGSC0003DMP400028343	GO:0006511 // GO:0010608 // GO:0004842
PGSC0003DMP400028131	GO:0003677 // GO:0005634 // GO:0016787 // GO:0006334 // GO:0009651 // GO:0005737 // GO:0005886 // GO:0000786
PGSC0003DMP400047972	GO:0016307 // GO:0008349 // GO:0016538 // GO:0016023 // GO:0004716 // GO:0007169 // GO:0004713 // GO:0042557 // GO:0005515 // GO:0004672 // GO:0016021 // GO:0005886 // GO:0035004 // GO:0004714 // GO:0008545 // GO:0055085 // GO:0005529 // GO:0004689 // GO:0008338 // GO:0016909 // GO:0006468 // GO:0004697 // GO:0004710 // GO:0008443 // GO:0009505 // GO:0004674 // GO:0005618 // GO:0004692 // GO:0004…
PGSC0003DMP400034720	GO:0003824 // GO:0004553 // GO:0043169 // GO:0005618 // GO:0046923 // GO:0016021 // GO:0009651 // GO:0005975 // GO:0005886
PGSC0003DMP400023972	GO:0005524 // GO:0005741 // GO:0015238 // GO:0031224 // GO:0005515 // GO:0000166 // GO:0005507 // GO:0016021 // GO:0004888 // GO:0017111 // GO:0015297 // GO:0045087 // GO:0016491 // GO:0006820 // GO:0055085 // GO:0008308 // GO:0007165 // GO:0006468 // GO:0003676 // GO:0006915 // GO:0016813 // GO:0046872 // GO:0004674 // GO:0006952 // GO:0016846
PGSC0003DMP400020609	GO:0016020 // GO:0009637 // GO:0050660 // GO:0048443 // GO:0016023 // GO:0006066 // GO:0009058 // GO:0009926 // GO:0016887 // GO:0008152 // GO:0008361 // GO:0009624 // GO:0048527 // GO:0006979 // GO:0006508 // GO:0004197 // GO:0003777 // GO:0001906 // GO:0009536 // GO:0043190 // GO:0003723 // GO:0009733 // GO:0005524 // GO:0006355 // GO:0048767 // GO:0009640 // GO:0055114 // GO:0005875 // GO:0010…
PGSC0003DMP400001311	GO:0016925 // GO:0005634 // GO:0006796 // GO:0005737 // GO:0009408
PGSC0003DMP400000631	GO:0008152 // GO:0009699 // GO:0055114 // GO:0004029 // GO:0016491
PGSC0003DMP400021700	GO:0043248 // GO:0009733 // GO:0000502 // GO:0008541 // GO:0008233 // GO:0051788 // GO:0005838 // GO:0055114 // GO:0008235 // GO:0004177 // GO:0006511 // GO:0009735 // GO:0009941 // GO:0020037 // GO:0005634 // GO:0048825 // GO:0009408 // GO:0009908 // GO:0006508 // GO:0043161 // GO:0048528 // GO:0004497 // GO:0009987 // GO:0031540 // GO:0048366
PGSC0003DMP400052809	GO:0006979 // GO:0010583 // GO:0009644 // GO:0005507 // GO:0006950 // GO:0005737 // GO:0042542 // GO:0009408 // GO:0016491
PGSC0003DMP400052760	GO:0012505 // GO:0009072 // GO:0016023 // GO:0003824
PGSC0003DMP400023141	GO:0018106 // GO:0003723 // GO:0003677 // GO:0006281 // GO:0019079 // GO:0007165 // GO:0003724 // GO:0004386 // GO:0000155 // GO:0005739 // GO:0016772
PGSC0003DMP400027232	GO:0009536 // GO:0016023
PGSC0003DMP400045891	GO:0005634 // GO:0006355 // GO:0005985 // GO:0055114 // GO:0046524 // GO:0016757 // GO:0009058 // GO:0043565 // GO:0005886 // GO:0003700 // GO:0016491
PGSC0003DMP400018225	GO:0006413 // GO:0003743 // GO:0000151 // GO:0016567 // GO:0005488 // GO:0004842
PGSC0003DMP400014648	GO:0003824 // GO:0044237 // GO:0050662
PGSC0003DMP400016525	GO:0010440 // GO:0005634 // GO:0006355 // GO:0043565 // GO:0003700
PGSC0003DMP400028146	GO:0006457 // GO:0046029 // GO:0008270 // GO:0055114 // GO:0016491
PGSC0003DMP400050741	GO:0008272 // GO:0016021 // GO:0003993 // GO:0016023 // GO:0008271 // GO:0005886 // GO:0005773
PGSC0003DMP400014202	GO:0009733 // GO:0006281 // GO:0005622 // GO:0004518
PGSC0003DMP400007801	GO:0003677 // GO:0005524 // GO:0005529 // GO:0016301 // GO:0006468 // GO:0016023 // GO:0005488 // GO:0046983 // GO:0012505 // GO:0004713 // GO:0004674 // GO:0004672 // GO:0016021 // GO:0045449 // GO:0008610
PGSC0003DMP400005975	GO:0005840 // GO:0003723 // GO:0003677 // GO:0006281 // GO:0006351 // GO:0046983 // GO:0003899 // GO:0006350 // GO:0006354 // GO:0006412 // GO:0009295 // GO:0009507
PGSC0003DMP400064331	GO:0016998 // GO:0016023
PGSC0003DMP400006229	GO:0005840 // GO:0015934 // GO:0006412 // GO:0019843
PGSC0003DMP400041627	GO:0016020 // GO:0009664 // GO:0009826 // GO:0005576
PGSC0003DMP400014183	GO:0005634 // GO:0010229 // GO:0006355 // GO:0010228 // GO:0048645 // GO:0043565 // GO:0003700 // GO:0080006
PGSC0003DMP400007624	GO:0016307 // GO:0016020 // GO:0003677 // GO:0005524 // GO:0008349 // GO:0016538 // GO:0016023 // GO:0012505 // GO:0042557 // GO:0005515 // GO:0015078 // GO:0016887 // GO:0035004 // GO:0009507 // GO:0010583 // GO:0008545 // GO:0051735 // GO:0005634 // GO:0007018 // GO:0007165 // GO:0016301 // GO:0005622 // GO:0016909 // GO:0015986 // GO:0008443 // GO:0006952 // GO:0033177 // GO:0009725 // GO:0003…
PGSC0003DMP400041061	GO:0005634 // GO:0006355 // GO:0043565 // GO:0003700
PGSC0003DMP400047408	GO:0008152 // GO:0006096 // GO:0003824 // GO:0016868 // GO:0003676 // GO:0006511 // GO:0000166 // GO:0009507
PGSC0003DMP400054220	GO:0051015 // GO:0016020 // GO:0030048 // GO:0010091 // GO:0003774 // GO:0003964 // GO:0004713 // GO:0005515 // GO:0009791 // GO:0004871 // GO:0006265 // GO:0016887 // GO:0007165 // GO:0051646 // GO:0006468 // GO:0005694 // GO:0006508 // GO:0004197 // GO:0016459 // GO:0008483 // GO:0000146 // GO:0009536 // GO:0005215 // GO:0003723 // GO:0003917 // GO:0010154 // GO:0005524 // GO:0006950 // GO:0060…
PGSC0003DMP400012748	GO:0016020 // GO:0055085 // GO:0016023 // GO:0015520 // GO:0003676 // GO:0046677 // GO:0016021 // GO:0008080 // GO:0005215
PGSC0003DMP400001477	GO:0003723 // GO:0000166 // GO:0009954 // GO:0009965 // GO:0045449 // GO:0048441
PGSC0003DMP400005956	GO:0016209 // GO:0046872 // GO:0009536 // GO:0030001 // GO:0009570 // GO:0016491
PGSC0003DMP400026345	GO:0016020 // GO:0006486 // GO:0003677 // GO:0005634 // GO:0008168 // GO:0005529 // GO:0006355 // GO:0006950 // GO:0030528 // GO:0050826 // GO:0008378 // GO:0016563 // GO:0045449 // GO:0009607
PGSC0003DMP400048022	GO:0005874 // GO:0007017
PGSC0003DMP400006562	GO:0008168
PGSC0003DMP400011450	GO:0043231 // GO:0047746 // GO:0015996 // GO:0003824 // GO:0009536 // GO:0016023 // GO:0009507
PGSC0003DMP400011305	GO:0005515 // GO:0008152 // GO:0003824 // GO:0009396 // GO:0009507
PGSC0003DMP400048734	GO:0005634 // GO:0004857 // GO:0003700
PGSC0003DMP400059263	GO:0004553 // GO:0006508 // GO:0008234 // GO:0005515 // GO:0006952 // GO:0005975 // GO:0016023 // GO:0006915
PGSC0003DMP400041696	GO:0005515 // GO:0008081 // GO:0005886 // GO:0003700 // GO:0045449
PGSC0003DMP400048039	GO:0016020 // GO:0045543 // GO:0005506 // GO:0006814 // GO:0055114 // GO:0016491
PGSC0003DMP400016156	GO:0008299 // GO:0050832 // GO:0016787 // GO:0009909
PGSC0003DMP400036969	GO:0006396 // GO:0012505 // GO:0003723 // GO:0016023 // GO:0005773
PGSC0003DMP400046866	GO:0008757 // GO:0003824 // GO:0009507
PGSC0003DMP400030406	GO:0003677 // GO:0003723
PGSC0003DMP400001088	GO:0005488
PGSC0003DMP400000472	GO:0005634 // GO:0005515 // GO:0048658 // GO:0016568 // GO:0018024 // GO:0055046
PGSC0003DMP400044152	GO:0005634 // GO:0009867 // GO:0003700 // GO:0045449 // GO:0003676
PGSC0003DMP400013991	GO:0005634 // GO:0010154 // GO:0009409 // GO:0048440 // GO:0030528 // GO:0045449 // GO:0010114 // GO:0003700
PGSC0003DMP400054229	GO:0006571 // GO:0009507
PGSC0003DMP400005353	GO:0006506 // GO:0016020 // GO:0016051 // GO:0005874 // GO:0016023 // GO:0046983 // GO:0031224 // GO:0004713 // GO:0009058 // GO:0016787 // GO:0006221 // GO:0005515 // GO:0004888 // GO:0004871 // GO:0015297 // GO:0045087 // GO:0009055 // GO:0020037 // GO:0008152 // GO:0007165 // GO:0006468 // GO:0006915 // GO:0003899 // GO:0006508 // GO:0006350 // GO:0008138 // GO:0016740 // GO:0005789 // GO:0004…
PGSC0003DMP400027735	GO:0016020 // GO:0016538 // GO:0016023 // GO:0004716 // GO:0004713 // GO:0009058 // GO:0005515 // GO:0004672 // GO:0016887 // GO:0004714 // GO:0004689 // GO:0008338 // GO:0016301 // GO:0016909 // GO:0006468 // GO:0004710 // GO:0006508 // GO:0004197 // GO:0004692 // GO:0016307 // GO:0008349 // GO:0005524 // GO:0012505 // GO:0007169 // GO:0042557 // GO:0005886 // GO:0035004 // GO:0051735 // GO:0008…
PGSC0003DMP400054721	GO:0046872 // GO:0030001
PGSC0003DMP400054388	GO:0006397 // GO:0005634 // GO:0003723 // GO:0003729 // GO:0000166 // GO:0019898 // GO:0003676
PGSC0003DMP400020401	GO:0012505 // GO:0009814 // GO:0005515 // GO:0009626 // GO:0006952 // GO:0005737 // GO:0005886 // GO:0006915
PGSC0003DMP400061011	GO:0016020 // GO:0005783 // GO:0005874 // GO:0043069 // GO:0016023 // GO:0043621 // GO:0046983 // GO:0009705 // GO:0008171 // GO:0004672 // GO:0005622 // GO:0006468 // GO:0006812 // GO:0009624 // GO:0006816 // GO:0003684 // GO:0006412 // GO:0009536 // GO:0005789 // GO:0048367 // GO:0005840 // GO:0009555 // GO:0003993 // GO:0042742 // GO:0055114 // GO:0006754 // GO:0055081 // GO:0016021 // GO:0009…
PGSC0003DMP400031725	GO:0031012 // GO:0006355 // GO:0016023 // GO:0012505 // GO:0006979 // GO:0046872 // GO:0004601 // GO:0006412
PGSC0003DMP400024038	GO:0005634 // GO:0007165 // GO:0003824 // GO:0031224 // GO:0009058 // GO:0006636 // GO:0004888 // GO:0004315 // GO:0009536 // GO:0016747 // GO:0006633 // GO:0003700 // GO:0045087 // GO:0004312 // GO:0009507
PGSC0003DMP400004922	GO:0005634 // GO:0005622 // GO:0003676
PGSC0003DMP400061748	GO:0009536 // GO:0008033
PGSC0003DMP400055095	GO:0005634 // GO:0006355 // GO:0043565 // GO:0003700
PGSC0003DMP400045430	GO:0005515
PGSC0003DMP400035169	GO:0005515 // GO:0005739 // GO:0005737 // GO:0005886
PGSC0003DMP400017847	GO:0008152 // GO:0006508 // GO:0008237 // GO:0016491
PGSC0003DMP400007146	GO:0023034 // GO:0016773 // GO:0016023 // GO:0004629 // GO:0005975 // GO:0046658 // GO:0007242 // GO:0006629
PGSC0003DMP400033601	GO:0005622 // GO:0003700 // GO:0045449 // GO:0009507 // GO:0003676
PGSC0003DMP400043475	GO:0005524 // GO:0033764 // GO:0055114 // GO:0004448 // GO:0004713 // GO:0008875 // GO:0004495 // GO:0008667 // GO:0016491 // GO:0008152 // GO:0016998 // GO:0006468 // GO:0003824 // GO:0005488 // GO:0004674 // GO:0033765 // GO:0004033 // GO:0032442
PGSC0003DMP400006616	GO:0005634 // GO:0006355 // GO:0043565 // GO:0048443 // GO:0003700 // GO:0048441
PGSC0003DMP400044205	GO:0006810 // GO:0009624 // GO:0009744 // GO:0007033 // GO:0009749 // GO:0016021 // GO:0009536 // GO:0009553 // GO:0005886 // GO:0015297 // GO:0010109 // GO:0009507 // GO:0015712 // GO:0005215
PGSC0003DMP400015253	GO:0003723 // GO:0030529 // GO:0000166 // GO:0005739 // GO:0009536 // GO:0008380 // GO:0003676
PGSC0003DMP400006094	GO:0016020 // GO:0007165 // GO:0005488
PGSC0003DMP400011296	GO:0009055 // GO:0020037 // GO:0016023 // GO:0055114 // GO:0005507 // GO:0016711 // GO:0004497 // GO:0019113 // GO:0018595
PGSC0003DMP400051595	GO:0005886
PGSC0003DMP400041973	GO:0005515 // GO:0006511 // GO:0004842
PGSC0003DMP400043013	GO:0012505 // GO:0016020 // GO:0016021 // GO:0016023
PGSC0003DMP400014844	GO:0006508 // GO:0005618 // GO:0006952 // GO:0005576 // GO:0016023 // GO:0004869 // GO:0008236
PGSC0003DMP400031139	GO:0016020 // GO:0003677 // GO:0005783 // GO:0015238 // GO:0055114 // GO:0046983 // GO:0015297 // GO:0005886 // GO:0009507 // GO:0016491 // GO:0006810 // GO:0048513 // GO:0004691 // GO:0006979 // GO:0016757 // GO:0005618 // GO:0008603 // GO:0009536 // GO:0045449 // GO:0005215
PGSC0003DMP400038174	GO:0016831 // GO:0006595 // GO:0016829 // GO:0003824 // GO:0005737 // GO:0008792 // GO:0003676
PGSC0003DMP400038820	GO:0004713 // GO:0006468 // GO:0009253
PGSC0003DMP400014905	GO:0005515 // GO:0016023
PGSC0003DMP400018873	GO:0003887 // GO:0003677 // GO:0005509 // GO:0006260 // GO:0006350
PGSC0003DMP400015683	GO:0016020 // GO:0003774 // GO:0016023 // GO:0005737 // GO:0005515 // GO:0005507 // GO:0003700 // GO:0010114 // GO:0009611 // GO:0005856 // GO:0030036 // GO:0005884 // GO:0007010 // GO:0006629 // GO:0009733 // GO:0009416 // GO:0048767 // GO:0005730 // GO:0010218 // GO:0016021 // GO:0009651 // GO:0009735 // GO:0015629 // GO:0005739 // GO:0005886 // GO:0009507 // GO:0010583 // GO:0016627 // GO:0009…
PGSC0003DMP400016401	GO:0006012 // GO:0003824 // GO:0009536 // GO:0050662 // GO:0009507
PGSC0003DMP400011130	GO:0006508 // GO:0006629 // GO:0004190
PGSC0003DMP400032076	GO:0016020 // GO:0055085 // GO:0005743 // GO:0005739 // GO:0005488 // GO:0005215 // GO:0006839
PGSC0003DMP400027614	GO:0015036 // GO:0005794 // GO:0005739 // GO:0009536 // GO:0055114
PGSC0003DMP400051169	GO:0008152 // GO:0006568 // GO:0009536 // GO:0003824
PGSC0003DMP400022474	GO:0016020 // GO:0055085 // GO:0006281 // GO:0005351 // GO:0016023 // GO:0003913 // GO:0016021 // GO:0005215
PGSC0003DMP400054142	GO:0055085 // GO:0009501 // GO:0016779 // GO:0048573 // GO:0008415 // GO:0019252 // GO:0005978 // GO:0009058 // GO:0005829 // GO:0016021 // GO:0009536 // GO:0030931 // GO:0009570
PGSC0003DMP400032429	GO:0004713 // GO:0004674 // GO:0006468
PGSC0003DMP400007881	GO:0019563 // GO:0006096 // GO:0009658 // GO:0044237 // GO:0005739 // GO:0009941 // GO:0009507 // GO:0008610 // GO:0032504 // GO:0008152 // GO:0016853 // GO:0006094 // GO:0003824 // GO:0009579 // GO:0006098 // GO:0009536 // GO:0050662 // GO:0009570
PGSC0003DMP400010998	GO:0003779 // GO:0005622
PGSC0003DMP400003016	GO:0005840 // GO:0006412 // GO:0009536 // GO:0009507
PGSC0003DMP400031942	GO:0007186 // GO:0009535 // GO:0005488 // GO:0009534 // GO:0010182 // GO:0009527 // GO:0009528 // GO:0010207 // GO:0009536 // GO:0009941 // GO:0010027 // GO:0009570
PGSC0003DMP400006624	GO:0016020 // GO:0006810 // GO:0005634 // GO:0003677 // GO:0007018 // GO:0005524 // GO:0005506 // GO:0030528 // GO:0017000 // GO:0005875 // GO:0003777 // GO:0007017 // GO:0045449 // GO:0005886
PGSC0003DMP400026063	GO:0004713 // GO:0004674 // GO:0006468
PGSC0003DMP400047064	GO:0003723 // GO:0003677 // GO:0006499 // GO:0000175 // GO:0003676 // GO:0012505 // GO:0004527 // GO:0045449 // GO:0000178
PGSC0003DMP400021033	GO:0012505 // GO:0006508 // GO:0005515 // GO:0006511 // GO:0004197 // GO:0003676 // GO:0004842
PGSC0003DMP400019700	GO:0015074 // GO:0008907 // GO:0003677 // GO:0006464 // GO:0006914
PGSC0003DMP400011685	GO:0016787 // GO:0008152 // GO:0005507 // GO:0005739
PGSC0003DMP400036831	GO:0005840 // GO:0016020 // GO:0003887 // GO:0005634 // GO:0000166 // GO:0006412 // GO:0006271 // GO:0003676
PGSC0003DMP400055921	GO:0012505 // GO:0016020 // GO:0003824
PGSC0003DMP400005943	GO:0005634 // GO:0019904 // GO:0009845 // GO:0010162 // GO:0019005
PGSC0003DMP400001462	GO:0080030 // GO:0080031 // GO:0003824 // GO:0009627 // GO:0009696 // GO:0016788 // GO:0016829 // GO:0006629 // GO:0009694 // GO:0009793
PGSC0003DMP400038719	GO:0007165 // GO:0005515 // GO:0000151 // GO:0016567 // GO:0004842 // GO:0035091
PGSC0003DMP400056184	GO:0003676
PGSC0003DMP400060537	GO:0016787 // GO:0008152 // GO:0004091 // GO:0009651 // GO:0005737
PGSC0003DMP400039421	GO:0006096
PGSC0003DMP400028655	GO:0003677 // GO:0016853 // GO:0005622 // GO:0005886 // GO:0009507 // GO:0003676
PGSC0003DMP400044592	GO:0016020 // GO:0008233 // GO:0016023 // GO:0055114 // GO:0006754 // GO:0006623 // GO:0005887 // GO:0016021 // GO:0015031 // GO:0005886 // GO:0020037 // GO:0015662 // GO:0006499 // GO:0004872 // GO:0005802 // GO:0007034 // GO:0005773 // GO:0006886 // GO:0006508 // GO:0004497 // GO:0009536
PGSC0003DMP400011782	GO:0006071 // GO:0008081 // GO:0008889 // GO:0006629
PGSC0003DMP400003468	GO:0016709 // GO:0042742 // GO:0016023 // GO:0019825 // GO:0055114 // GO:0010112 // GO:0016021 // GO:0009507 // GO:0009055 // GO:0009611 // GO:0020037 // GO:0019761 // GO:0005351 // GO:0006569 // GO:0022900 // GO:0009684 // GO:0004497 // GO:0009617 // GO:0018595 // GO:0019113
PGSC0003DMP400051479	GO:0009055 // GO:0020037 // GO:0004497 // GO:0055114
PGSC0003DMP400004490	GO:0006886 // GO:0006508 // GO:0005730 // GO:0000166 // GO:0006900
PGSC0003DMP400037450	GO:0043255 // GO:0009414 // GO:0016998 // GO:0016023 // GO:0010337 // GO:0009408 // GO:0012505 // GO:0009825 // GO:0006032 // GO:0009735 // GO:0009651 // GO:0004568 // GO:0010053
PGSC0003DMP400030257	GO:0005524 // GO:0005741 // GO:0015238 // GO:0031224 // GO:0005515 // GO:0000166 // GO:0005507 // GO:0016021 // GO:0004888 // GO:0017111 // GO:0015297 // GO:0045087 // GO:0016491 // GO:0006820 // GO:0055085 // GO:0008308 // GO:0007165 // GO:0006468 // GO:0003676 // GO:0006915 // GO:0016813 // GO:0046872 // GO:0004674 // GO:0006952 // GO:0016846
PGSC0003DMP400028816	GO:0005524 // GO:0016023 // GO:0006779 // GO:0008235 // GO:0012505 // GO:0004553 // GO:0016787 // GO:0000160 // GO:0004177 // GO:0008270 // GO:0005975 // GO:0004871 // GO:0016887 // GO:0005622 // GO:0003824 // GO:0043169 // GO:0006508 // GO:0009987
PGSC0003DMP400030443	GO:0003707 // GO:0016020 // GO:0005634 // GO:0006355 // GO:0016023 // GO:0005543 // GO:0010228 // GO:0012505 // GO:0003700
PGSC0003DMP400056013	GO:0016020 // GO:0019079 // GO:0004181 // GO:0005622 // GO:0006730 // GO:0004386 // GO:0003676 // GO:0006508 // GO:0008171 // GO:0006857 // GO:0016740 // GO:0016491 // GO:0005215 // GO:0006887
PGSC0003DMP400017411	GO:0009055 // GO:0004713 // GO:0004674 // GO:0006468 // GO:0005739 // GO:0055114
PGSC0003DMP400056175	GO:0016020 // GO:0016538 // GO:0008287 // GO:0009058 // GO:0048229 // GO:0004672 // GO:0004702 // GO:0007165 // GO:0008338 // GO:0005622 // GO:0004710 // GO:0004691 // GO:0046777 // GO:0010075 // GO:0016765 // GO:0006979 // GO:0008603 // GO:0004692 // GO:0004690 // GO:0007169 // GO:0010200 // GO:0008237 // GO:0005739 // GO:0005886 // GO:0051735 // GO:0004872 // GO:0004697 // GO:0015986 // GO:0008…
PGSC0003DMP400035884	GO:0009055 // GO:0006979 // GO:0006790 // GO:0004601 // GO:0009150 // GO:0003824 // GO:0005777 // GO:0055114
PGSC0003DMP400032340	GO:0009505 // GO:0045488 // GO:0004091 // GO:0005618 // GO:0005739 // GO:0042545
PGSC0003DMP400029251	GO:0016020 // GO:0012505 // GO:0016023
PGSC0003DMP400051668	GO:0005634 // GO:0045786 // GO:0045736 // GO:0007050 // GO:0005737
PGSC0003DMP400019408	GO:0005634 // GO:0005524 // GO:0006355 // GO:0005737 // GO:0010214 // GO:0006418 // GO:0043565 // GO:0004812 // GO:0045449 // GO:0003700 // GO:0009957
PGSC0003DMP400014348	GO:0008415 // GO:0016747
PGSC0003DMP400047285	GO:0050832 // GO:0003677 // GO:0016757 // GO:0005622 // GO:0042742 // GO:0005886
PGSC0003DMP400033726	GO:0016020 // GO:0007186 // GO:0004713 // GO:0004674 // GO:0006468 // GO:0016021 // GO:0005886
PGSC0003DMP400023789	GO:0016020 // GO:0005840 // GO:0005783 // GO:0042335 // GO:0006970 // GO:0048868 // GO:0009416 // GO:0016023 // GO:0012505 // GO:0005739 // GO:0016747 // GO:0006633 // GO:0008610 // GO:0009611 // GO:0009913 // GO:0009826 // GO:0000038 // GO:0009409 // GO:0008415 // GO:0030497 // GO:0006508 // GO:0016210 // GO:0004197 // GO:0006412 // GO:0009536 // GO:0022626
PGSC0003DMP400014217	GO:0016020 // GO:0009058 // GO:0016021 // GO:0005886
PGSC0003DMP400026688	GO:0016020 // GO:0016023 // GO:0004713 // GO:0005515 // GO:0005507 // GO:0015078 // GO:0009055 // GO:0016616 // GO:0020037 // GO:0000398 // GO:0006468 // GO:0004003 // GO:0006979 // GO:0043169 // GO:0006857 // GO:0009536 // GO:0005215 // GO:0015074 // GO:0003677 // GO:0048046 // GO:0015936 // GO:0019513 // GO:0055114 // GO:0012505 // GO:0004553 // GO:0000166 // GO:0005975 // GO:0009827 // GO:0008…
PGSC0003DMP400007947	GO:0006952 // GO:0009607
PGSC0003DMP400018240	GO:0008415 // GO:0016747
PGSC0003DMP400006324	GO:0005634 // GO:0006355 // GO:0043565 // GO:0003700
PGSC0003DMP400006676	GO:0019773 // GO:0000502 // GO:0051603 // GO:0004298 // GO:0008233 // GO:0030163 // GO:0005839 // GO:0005515 // GO:0006511 // GO:0005829 // GO:0046685 // GO:0005886 // GO:0006629
PGSC0003DMP400030643	GO:0003723 // GO:0006508 // GO:0000166 // GO:0003676
PGSC0003DMP400045638	GO:0016023
PGSC0003DMP400022320	GO:0005515 // GO:0009536 // GO:0005737
PGSC0003DMP400051161	GO:0005515 // GO:0007165
PGSC0003DMP400051198	GO:0016020 // GO:0006857 // GO:0005215
PGSC0003DMP400012959	GO:0003677 // GO:0016042 // GO:0016855 // GO:0006355 // GO:0016556 // GO:0004722 // GO:0003913 // GO:0008287 // GO:0016829 // GO:0005875 // GO:0004672 // GO:0006470 // GO:0005975 // GO:0007017 // GO:0016491 // GO:0009507 // GO:0006281 // GO:0008152 // GO:0008484 // GO:0006468 // GO:0004181 // GO:0003702 // GO:0005488 // GO:0004623 // GO:0006508 // GO:0003777 // GO:0009536 // GO:0004519 // GO:0006…
PGSC0003DMP400062085	GO:0005634 // GO:0006355 // GO:0043565 // GO:0045449 // GO:0003700
PGSC0003DMP400030558	GO:0016020 // GO:0012505 // GO:0006886 // GO:0005783 // GO:0016021 // GO:0016023 // GO:0006915
PGSC0003DMP400021400	GO:0003824 // GO:0031225 // GO:0042973 // GO:0004553 // GO:0043169 // GO:0006508 // GO:0004197 // GO:0005975 // GO:0006633 // GO:0046658
PGSC0003DMP400006667	GO:0003677 // GO:0005737
PGSC0003DMP400002903	GO:0005634 // GO:0009733 // GO:0030528 // GO:0006468 // GO:0046983 // GO:0004713 // GO:0010200 // GO:0004674 // GO:0005515 // GO:0045449
PGSC0003DMP400040850	GO:0005840 // GO:0003677 // GO:0007018 // GO:0005783 // GO:0005874 // GO:0022625 // GO:0003676 // GO:0005730 // GO:0005667 // GO:0006412 // GO:0005198 // GO:0003700 // GO:0005886 // GO:0009507
PGSC0003DMP400010905	GO:0008152 // GO:0006355 // GO:0005622 // GO:0003824 // GO:0005777 // GO:0055114 // GO:0005488 // GO:0004316 // GO:0003700 // GO:0016491
PGSC0003DMP400034928	GO:0006508 // GO:0016787 // GO:0004190 // GO:0006629
PGSC0003DMP400048280	GO:0005794 // GO:0005739
PGSC0003DMP400014952	GO:0005840 // GO:0005634 // GO:0016021 // GO:0005622 // GO:0006414 // GO:0005886 // GO:0022626
PGSC0003DMP400016965	GO:0020037 // GO:0016023 // GO:0003824 // GO:0055114 // GO:0012505 // GO:0004553 // GO:0043169 // GO:0005975 // GO:0004497
PGSC0003DMP400016570	GO:0009058 // GO:0008483 // GO:0005739 // GO:0006519
PGSC0003DMP400040206	GO:0006886 // GO:0016020 // GO:0055085 // GO:0007264 // GO:0005622 // GO:0015238 // GO:0015297
PGSC0003DMP400036685	GO:0006396 // GO:0005840 // GO:0016020 // GO:0003723 // GO:0006486 // GO:0055114 // GO:0009252 // GO:0000166 // GO:0016021 // GO:0005739 // GO:0016491 // GO:0005634 // GO:0003824 // GO:0008963 // GO:0015450 // GO:0006412 // GO:0006629
PGSC0003DMP400061966	GO:0008299 // GO:0005634 // GO:0009507
PGSC0003DMP400046985	GO:0003723
PGSC0003DMP400051401	GO:0005622 // GO:0045449
PGSC0003DMP400039379	GO:0008152 // GO:0003824
PGSC0003DMP400022751	GO:0007186 // GO:0015036 // GO:0009055 // GO:0008734 // GO:0005737 // GO:0055114 // GO:0016021 // GO:0009507 // GO:0009435 // GO:0016491
PGSC0003DMP400002927	GO:0020037 // GO:0005634 // GO:0009733 // GO:0009409 // GO:0009734 // GO:0055114 // GO:0010200 // GO:0043565 // GO:0005739 // GO:0004497 // GO:0005886 // GO:0045449 // GO:0003700
PGSC0003DMP400012917	GO:0055085 // GO:0016021 // GO:0015299 // GO:0006812
PGSC0003DMP400011014	GO:0003677 // GO:0005634 // GO:0009414 // GO:0009738 // GO:0006355 // GO:0006950 // GO:0016563 // GO:0009737 // GO:0046983 // GO:0005515 // GO:0043565 // GO:0009651 // GO:0003700
PGSC0003DMP400040872	GO:0005840 // GO:0005739 // GO:0016491
PGSC0003DMP400035822	GO:0009055 // GO:0051536 // GO:0055114 // GO:0006099 // GO:0045281 // GO:0000104 // GO:0008177 // GO:0005739 // GO:0016491
PGSC0003DMP400026580	GO:0009055 // GO:0020037 // GO:0004497 // GO:0055114
PGSC0003DMP400056248	GO:0051260 // GO:0055114 // GO:0005829 // GO:0006633 // GO:0005886 // GO:0009507 // GO:0016616 // GO:0006499 // GO:0009845 // GO:0016652 // GO:0051287 // GO:0042803 // GO:0004190 // GO:0006108 // GO:0004473 // GO:0046686 // GO:0046872 // GO:0006508 // GO:0005618 // GO:0004470 // GO:0009536 // GO:0016740 // GO:0009793
PGSC0003DMP400010991	GO:0006396 // GO:0005840 // GO:0016020 // GO:0003723 // GO:0005730 // GO:0006355 // GO:0006412 // GO:0009941 // GO:0003700
PGSC0003DMP400024934	GO:0016020 // GO:0005840 // GO:0003677 // GO:0006355 // GO:0046983 // GO:0010227 // GO:0048481 // GO:0005515 // GO:0003700 // GO:0009507 // GO:0008285 // GO:0045892 // GO:0005634 // GO:0006520 // GO:0006811 // GO:0005216 // GO:0009725 // GO:0006412
PGSC0003DMP400009338	GO:0007049
PGSC0003DMP400042396	GO:0004634 // GO:0008152 // GO:0006096 // GO:0010090 // GO:0009536 // GO:0009507 // GO:0016874
PGSC0003DMP400048766	GO:0015036 // GO:0009226 // GO:0051287 // GO:0003824 // GO:0055114 // GO:0005737 // GO:0044237 // GO:0050662
PGSC0003DMP400041612	GO:0009055 // GO:0006979 // GO:0005634 // GO:0004601 // GO:0005576 // GO:0016023 // GO:0055114 // GO:0005737
PGSC0003DMP400001567	GO:0016020 // GO:0009536 // GO:0005351 // GO:0009507
PGSC0003DMP400008300	GO:0009055 // GO:0005840 // GO:0005506 // GO:0005622 // GO:0055114 // GO:0042787 // GO:0006464 // GO:0006412
PGSC0003DMP400034918	GO:0005488
PGSC0003DMP400021662	GO:0003824 // GO:0009507
PGSC0003DMP400011979	GO:0004185 // GO:0006508 // GO:0016023
PGSC0003DMP400046950	GO:0003677 // GO:0005634 // GO:0006355 // GO:0043565 // GO:0003700 // GO:0009408
PGSC0003DMP400004258	GO:0004713 // GO:0004674 // GO:0006468
PGSC0003DMP400002968	GO:0020037 // GO:0005634 // GO:0009733 // GO:0009409 // GO:0009734 // GO:0055114 // GO:0010200 // GO:0043565 // GO:0005739 // GO:0004497 // GO:0005886 // GO:0045449 // GO:0003700
PGSC0003DMP400004057	GO:0005524 // GO:0005515 // GO:0006952 // GO:0017111 // GO:0009536 // GO:0016023 // GO:0006915
PGSC0003DMP400033488	GO:0003677 // GO:0009733 // GO:0009416 // GO:0042742 // GO:0005737 // GO:0004713 // GO:0009863 // GO:0005975 // GO:0008080 // GO:0005739 // GO:0009941 // GO:0009507 // GO:0005634 // GO:0009826 // GO:0016046 // GO:0006468 // GO:0010279 // GO:0009734 // GO:0005622 // GO:0003824 // GO:0009816 // GO:0018874 // GO:0004674
PGSC0003DMP400042753	GO:0008757 // GO:0042594 // GO:0008168 // GO:0006914 // GO:0009536 // GO:0009507
PGSC0003DMP400045690	GO:0005515 // GO:0046653 // GO:0005777 // GO:0055114 // GO:0016491
PGSC0003DMP400005334	GO:0006952 // GO:0006915
PGSC0003DMP400000590	GO:0012505 // GO:0016740
PGSC0003DMP400009887	GO:0005634 // GO:0006355 // GO:0003700
PGSC0003DMP400010329	GO:0055085 // GO:0005249 // GO:0006813 // GO:0015137 // GO:0005515 // GO:0015746 // GO:0016021 // GO:0008076
PGSC0003DMP400051440	GO:0009055 // GO:0006979 // GO:0004601 // GO:0005576 // GO:0055114
PGSC0003DMP400036743	GO:0080008 // GO:0003677 // GO:0005732 // GO:0006364 // GO:0046983 // GO:0003676 // GO:0003899 // GO:0006508 // GO:0005730 // GO:0006350 // GO:0000166 // GO:0005975 // GO:0009553 // GO:0009793 // GO:0000266
PGSC0003DMP400005271	GO:0009733 // GO:0009734 // GO:0005777
PGSC0003DMP400033871	GO:0019239 // GO:0008152 // GO:0016758 // GO:0009168
PGSC0003DMP400040363	GO:0006396 // GO:0003723 // GO:0005515 // GO:0016779 // GO:0016021 // GO:0009579 // GO:0015979
PGSC0003DMP400023053	GO:0006396 // GO:0031012 // GO:0003723 // GO:0005634 // GO:0006355 // GO:0009409 // GO:0008173 // GO:0009734 // GO:0016023 // GO:0046872 // GO:0009505 // GO:0006511 // GO:0005618 // GO:0004197
PGSC0003DMP400048124	GO:0005840 // GO:0005622 // GO:0006412 // GO:0009536 // GO:0009507
PGSC0003DMP400039786	GO:0005515 // GO:0005488
PGSC0003DMP400024150	GO:0012505 // GO:0016020 // GO:0055085 // GO:0009926 // GO:0016021 // GO:0016023
PGSC0003DMP400014294	GO:0009055 // GO:0006030 // GO:0006499 // GO:0005576 // GO:0055114 // GO:0009507
PGSC0003DMP400033079	GO:0003677 // GO:0005634 // GO:0030528 // GO:0034756 // GO:0010039 // GO:0009735 // GO:0003700 // GO:0045449
PGSC0003DMP400023673	GO:0016020 // GO:0005506 // GO:0006508 // GO:0009058 // GO:0005515 // GO:0009536 // GO:0009507 // GO:0016491
PGSC0003DMP400042780	GO:0005783 // GO:0034976 // GO:0016023 // GO:0031224 // GO:0009058 // GO:0005515 // GO:0004888 // GO:0009941 // GO:0045087 // GO:0006457 // GO:0007165 // GO:0009408 // GO:0006915 // GO:0006413 // GO:0046686 // GO:0009617 // GO:0022626 // GO:0005788 // GO:0009414 // GO:0005524 // GO:0006950 // GO:0055114 // GO:0009860 // GO:0005730 // GO:0005829 // GO:0017111 // GO:0005739 // GO:0005886 // GO:0009…
PGSC0003DMP400021804	GO:0015036 // GO:0009409 // GO:0050660 // GO:0055114 // GO:0046686 // GO:0005739 // GO:0009536 // GO:0051341 // GO:0009507 // GO:0009570 // GO:0016491
PGSC0003DMP400019858	GO:0016020 // GO:0016857 // GO:0003824 // GO:0005488 // GO:0009225 // GO:0005794 // GO:0016021 // GO:0005975 // GO:0044237 // GO:0050662
PGSC0003DMP400047471	GO:0006508 // GO:0016757
PGSC0003DMP400019663	GO:0016020 // GO:0008654 // GO:0008415 // GO:0005634 // GO:0008152 // GO:0006655 // GO:0009941 // GO:0007049 // GO:0009793
PGSC0003DMP400012121	GO:0012505 // GO:0008234 // GO:0008233 // GO:0006508 // GO:0042802 // GO:0043086 // GO:0016023 // GO:0055114 // GO:0016491
PGSC0003DMP400046813	GO:0016020 // GO:0006810 // GO:0055085 // GO:0006355 // GO:0009705 // GO:0000326 // GO:0006914 // GO:0016021 // GO:0003700 // GO:0005215
PGSC0003DMP400020077	GO:0009055 // GO:0016651 // GO:0042773 // GO:0051536 // GO:0042651 // GO:0009507
PGSC0003DMP400036948	GO:0005840 // GO:0016020 // GO:0030126 // GO:0030276 // GO:0008565 // GO:0003676 // GO:0016192 // GO:0006886 // GO:0030117 // GO:0005515 // GO:0006412 // GO:0005198 // GO:0006461
PGSC0003DMP400050224	GO:0003677 // GO:0005634 // GO:0005529 // GO:0006468 // GO:0003824 // GO:0004650 // GO:0007047 // GO:0012505 // GO:0046872 // GO:0009505 // GO:0004713 // GO:0004674 // GO:0005618 // GO:0004672 // GO:0005975 // GO:0005576 // GO:0045449
PGSC0003DMP400039527	GO:0006810 // GO:0043169 // GO:0005975 // GO:0003824 // GO:0005215
PGSC0003DMP400027453	GO:0003677 // GO:0005634 // GO:0006355 // GO:0045449 // GO:0003700 // GO:0009737
PGSC0003DMP400018462	GO:0006561 // GO:0016023 // GO:0003824 // GO:0004735 // GO:0005737 // GO:0009408 // GO:0005488 // GO:0055114 // GO:0004190 // GO:0006508 // GO:0005618 // GO:0009651 // GO:0009536
PGSC0003DMP400022141	GO:0016020 // GO:0009536 // GO:0009507
PGSC0003DMP400015060	GO:0005634 // GO:0003677 // GO:0005730 // GO:0006334 // GO:0000786
PGSC0003DMP400025536	GO:0000151 // GO:0016567 // GO:0005488 // GO:0004842
PGSC0003DMP400001890	GO:0016020 // GO:0016538 // GO:0004672 // GO:0004871 // GO:0006457 // GO:0008338 // GO:0004710 // GO:0004692 // GO:0006412 // GO:0004690 // GO:0006629 // GO:0005840 // GO:0006333 // GO:0003677 // GO:0016045 // GO:0007169 // GO:0008237 // GO:0002764 // GO:0005739 // GO:0005886 // GO:0016491 // GO:0009507 // GO:0051735 // GO:0000785 // GO:0004697 // GO:0006306 // GO:0003676 // GO:0008443 // GO:0004…
PGSC0003DMP400035800	GO:0006952 // GO:0009607
PGSC0003DMP400018586	GO:0006511 // GO:0005622 // GO:0009536 // GO:0009793
PGSC0003DMP400006772	GO:0005739 // GO:0016023
PGSC0003DMP400010714	GO:0030125 // GO:0030130 // GO:0008565 // GO:0006468 // GO:0016023 // GO:0030131 // GO:0016192 // GO:0006979 // GO:0006886 // GO:0005515 // GO:0004601 // GO:0004672 // GO:0005739 // GO:0015031 // GO:0006461
PGSC0003DMP400037749	GO:0016307 // GO:0008349 // GO:0016538 // GO:0007169 // GO:0004713 // GO:0042557 // GO:0005515 // GO:0004672 // GO:0005886 // GO:0016887 // GO:0035004 // GO:0051735 // GO:0008545 // GO:0016301 // GO:0006468 // GO:0016909 // GO:0008443 // GO:0004674 // GO:0004690 // GO:0051734 // GO:0004675
PGSC0003DMP400006546	GO:0005515 // GO:0000151 // GO:0016567 // GO:0009536 // GO:0004842
PGSC0003DMP400040414	GO:0016020 // GO:0055085 // GO:0006499 // GO:0003824 // GO:0016023 // GO:0004553 // GO:0005975 // GO:0005886 // GO:0009507
PGSC0003DMP400009885	GO:0003677 // GO:0006950 // GO:0046983
PGSC0003DMP400043656	GO:0050645 // GO:0008194 // GO:0008152 // GO:0016853 // GO:0005975 // GO:0016758
PGSC0003DMP400021438	GO:0005840 // GO:0006468 // GO:0016874 // GO:0006807 // GO:0004713 // GO:0004674 // GO:0005515 // GO:0006412 // GO:0016810 // GO:0009435
PGSC0003DMP400020155	GO:0009055
PGSC0003DMP400029395	GO:0012505
PGSC0003DMP400015870	GO:0008295 // GO:0005739 // GO:0009507
PGSC0003DMP400036234	GO:0015232 // GO:0016020 // GO:0003723 // GO:0017004 // GO:0008535 // GO:0016023 // GO:0003964 // GO:0006754 // GO:0004713 // GO:0005515 // GO:0004672 // GO:0016021 // GO:0015662 // GO:0006468 // GO:0008219 // GO:0016469 // GO:0004190 // GO:0015986 // GO:0007155 // GO:0004674 // GO:0006508 // GO:0009536 // GO:0006278
PGSC0003DMP400025154	GO:0009055 // GO:0020037 // GO:0004497 // GO:0055114
PGSC0003DMP400007007	GO:0008233 // GO:0006508 // GO:0042802 // GO:0016021 // GO:0043086 // GO:0016023
PGSC0003DMP400046973	GO:0016020
PGSC0003DMP400022364	GO:0016020 // GO:0006810 // GO:0009061 // GO:0005739 // GO:0005764 // GO:0015992 // GO:0015184
PGSC0003DMP400039170	GO:0005524 // GO:0007165 // GO:0005351 // GO:0006915 // GO:0031224 // GO:0005515 // GO:0006952 // GO:0017111 // GO:0004888 // GO:0045087 // GO:0009507
PGSC0003DMP400018157	GO:0016020 // GO:0008289 // GO:0005886
PGSC0003DMP400043470	GO:0046100 // GO:0009116 // GO:0003711 // GO:0006166 // GO:0009845 // GO:0005737 // GO:0004185 // GO:0006508 // GO:0046098 // GO:0005975 // GO:0016740
PGSC0003DMP400053300	GO:0016625 // GO:0006499 // GO:0009624 // GO:0051536 // GO:0005886
PGSC0003DMP400048259	GO:0003676
PGSC0003DMP400031593	GO:0016020 // GO:0016597 // GO:0055114 // GO:0004713 // GO:0005515 // GO:0005829 // GO:0009561 // GO:0048037 // GO:0005739 // GO:0006564 // GO:0009507 // GO:0016616 // GO:0005634 // GO:0006468 // GO:0051287 // GO:0004617 // GO:0004674 // GO:0009536 // GO:0050662
PGSC0003DMP400017402	GO:0042625 // GO:0004386 // GO:0008026 // GO:0003676 // GO:0015462 // GO:0004004 // GO:0017116 // GO:0043141 // GO:0008796
PGSC0003DMP400014101	GO:0012505 // GO:0016752 // GO:0009505 // GO:0004185 // GO:0006508 // GO:0009698
PGSC0003DMP400015470	GO:0005634 // GO:0030528 // GO:0045449 // GO:0003700
PGSC0003DMP400053190	GO:0005515 // GO:0000151 // GO:0016567 // GO:0004842
PGSC0003DMP400004639	GO:0005840 // GO:0005622 // GO:0022625 // GO:0042254 // GO:0005618 // GO:0006412 // GO:0005886 // GO:0009507
PGSC0003DMP400017593	GO:0016020 // GO:0016567 // GO:0016023 // GO:0055114 // GO:0004842 // GO:0016788 // GO:0012505 // GO:0009505 // GO:0016787 // GO:0000151 // GO:0005507 // GO:0008447 // GO:0006629 // GO:0016491
PGSC0003DMP400033007	GO:0004722 // GO:0008287 // GO:0004713 // GO:0005515 // GO:0031559 // GO:0008152 // GO:0006468 // GO:0005622 // GO:0003824 // GO:0048364 // GO:0015977 // GO:0006508 // GO:0000250 // GO:0006412 // GO:0016866 // GO:0016104 // GO:0045449 // GO:0006629 // GO:0019745 // GO:0005840 // GO:0003677 // GO:0042299 // GO:0009555 // GO:0006073 // GO:0016829 // GO:0008237 // GO:0006470 // GO:0005739 // GO:0010…
PGSC0003DMP400037397	GO:0003700 // GO:0045449 // GO:0009507
PGSC0003DMP400036960	GO:0005524 // GO:0009414 // GO:0006468 // GO:0016567 // GO:0006364 // GO:0005488 // GO:0004842 // GO:0002679 // GO:0004713 // GO:0004674 // GO:0010200 // GO:0030529 // GO:0000151 // GO:0005829 // GO:0051865
PGSC0003DMP400032710	GO:0033903 // GO:0016020 // GO:0006810 // GO:0010583 // GO:0016998 // GO:0016758 // GO:0006468 // GO:0016798 // GO:0004713 // GO:0005515 // GO:0004674 // GO:0004672 // GO:0005215 // GO:0016887
PGSC0003DMP400010282	GO:0015105 // GO:0016020 // GO:0006810 // GO:0055085 // GO:0004190 // GO:0010036 // GO:0046715 // GO:0006508 // GO:0016021 // GO:0046685 // GO:0009536 // GO:0016328 // GO:0005215
PGSC0003DMP400026716	GO:0000003 // GO:0016020 // GO:0052543 // GO:0016023 // GO:0009965 // GO:0003964 // GO:0004713 // GO:0009863 // GO:0017148 // GO:0005515 // GO:0006075 // GO:0052544 // GO:0010208 // GO:0005622 // GO:0006468 // GO:0007047 // GO:0009556 // GO:0043169 // GO:0003843 // GO:0004519 // GO:0015979 // GO:0003723 // GO:0003677 // GO:0005524 // GO:0009620 // GO:0009555 // GO:0042742 // GO:0009860 // GO:0080…
PGSC0003DMP400016493	GO:0005488
PGSC0003DMP400051980	GO:0001539 // GO:0009288 // GO:0005819 // GO:0003824 // GO:0044237 // GO:0005886 // GO:0050662
PGSC0003DMP400043985	GO:0009055 // GO:0003677 // GO:0006281 // GO:0005506 // GO:0006355 // GO:0055114 // GO:0005488 // GO:0006952 // GO:0005739 // GO:0016491
PGSC0003DMP400022605	GO:0003677
PGSC0003DMP400011809	GO:0050832 // GO:0005615 // GO:0020037 // GO:0042742 // GO:0055114 // GO:0016788 // GO:0012505 // GO:0009751 // GO:0004091 // GO:0006114 // GO:0016298 // GO:0004497 // GO:0006629
PGSC0003DMP400053713	GO:0006979 // GO:0004601 // GO:0005739 // GO:0055114
PGSC0003DMP400013873	GO:0006952 // GO:0006915
PGSC0003DMP400007386	GO:0030528 // GO:0006096 // GO:0042742 // GO:0005737 // GO:0055114 // GO:0048316 // GO:0005730 // GO:0005829 // GO:0005507 // GO:0009651 // GO:0005739 // GO:0005886 // GO:0009507 // GO:0006006 // GO:0005740 // GO:0005634 // GO:0006094 // GO:0003824 // GO:0051287 // GO:0042542 // GO:0009408 // GO:0006979 // GO:0009744 // GO:0046686 // GO:0005618 // GO:0045449 // GO:0008943 // GO:0004365
PGSC0003DMP400029511	GO:0003677 // GO:0009535 // GO:0009620 // GO:0009978 // GO:0055114 // GO:0019825 // GO:0005739 // GO:0009941 // GO:0009055 // GO:0009611 // GO:0005634 // GO:0020037 // GO:0009753 // GO:0006952 // GO:0009695 // GO:0004497 // GO:0009536 // GO:0045449
PGSC0003DMP400010170	GO:0016020 // GO:0005634 // GO:0016301 // GO:0006468 // GO:0012505 // GO:0004674 // GO:0005515 // GO:0043565 // GO:0045449 // GO:0003700
PGSC0003DMP400050574	GO:0004713 // GO:0004674 // GO:0016301 // GO:0008603 // GO:0006468 // GO:0009507 // GO:0004691
PGSC0003DMP400050998	GO:0016020 // GO:0005576 // GO:0005179
PGSC0003DMP400018056	GO:0004713 // GO:0005515 // GO:0004674 // GO:0006468 // GO:0005488
PGSC0003DMP400046736	GO:0007275
PGSC0003DMP400003150	GO:0015074 // GO:0006511 // GO:0004842
PGSC0003DMP400054437	GO:0009414 // GO:0006869 // GO:0016023 // GO:0009737 // GO:0008289 // GO:0012505 // GO:0009505 // GO:0005618 // GO:0012501 // GO:0005886
PGSC0003DMP400020187	GO:0005634 // GO:0045036 // GO:0004428 // GO:0005737 // GO:0006886 // GO:0005829 // GO:0004888 // GO:0015450 // GO:0009707 // GO:0009536
PGSC0003DMP400006682	GO:0080008 // GO:0003677 // GO:0005634 // GO:0016813 // GO:0003676 // GO:0046872 // GO:0016481 // GO:0003684 // GO:0005515 // GO:0015979 // GO:0009522 // GO:0009793
PGSC0003DMP400001391	GO:0009505 // GO:0004091 // GO:0005618 // GO:0006499 // GO:0006629 // GO:0042545
PGSC0003DMP400033522	GO:0003677 // GO:0007275 // GO:0045449 // GO:0003700 // GO:0016491
PGSC0003DMP400005995	GO:0009055 // GO:0020037 // GO:0005524 // GO:0017111 // GO:0004497 // GO:0055114
PGSC0003DMP400046455	GO:0005634 // GO:0003677 // GO:0008152 // GO:0003824 // GO:0003700 // GO:0045449 // GO:0009435
PGSC0003DMP400045703	GO:0016020 // GO:0047427 // GO:0055114 // GO:0051410 // GO:0006807 // GO:0005886 // GO:0006810 // GO:0020037 // GO:0008033 // GO:0003676 // GO:0018822 // GO:0006952 // GO:0030244 // GO:0019499 // GO:0004497 // GO:0016810 // GO:0000257
PGSC0003DMP400022090	GO:0009644 // GO:0005634 // GO:0005524 // GO:0006468 // GO:0006950 // GO:0003824 // GO:0042542 // GO:0009408 // GO:0005488 // GO:0004713 // GO:0046686 // GO:0004674 // GO:0005829 // GO:0004723 // GO:0005886
PGSC0003DMP400012630	GO:0003723 // GO:0005524 // GO:0006468 // GO:0005488 // GO:0003676 // GO:0004713 // GO:0005515 // GO:0005730 // GO:0004674 // GO:0000166 // GO:0000146 // GO:0005739
PGSC0003DMP400035660	GO:0012505 // GO:0010044 // GO:0016020 // GO:0010118 // GO:0008509
PGSC0003DMP400001096	GO:0016020 // GO:0016021
PGSC0003DMP400047494	GO:0005515 // GO:0006952 // GO:0006915
PGSC0003DMP400054587	GO:0009738 // GO:0010118 // GO:0016538 // GO:0016023 // GO:0004716 // GO:0005737 // GO:0009628 // GO:0004713 // GO:0005515 // GO:0004672 // GO:0003700 // GO:0004714 // GO:0009611 // GO:0007165 // GO:0004689 // GO:0008338 // GO:0043266 // GO:0016301 // GO:0005622 // GO:0016909 // GO:0006468 // GO:0004710 // GO:0010555 // GO:0009737 // GO:0004692 // GO:0016307 // GO:0009414 // GO:0008349 // GO:0006…
PGSC0003DMP400033164	GO:0009611 // GO:0016787 // GO:0005829 // GO:0009536 // GO:0005488 // GO:0003676
PGSC0003DMP400048277	GO:0005524 // GO:0006468 // GO:0003824 // GO:0005488 // GO:0055114 // GO:0004316 // GO:0004713 // GO:0004674 // GO:0009058 // GO:0005507 // GO:0016491
PGSC0003DMP400067474	GO:0005840 // GO:0016307 // GO:0003677 // GO:0008349 // GO:0016538 // GO:0016023 // GO:0004716 // GO:0012505 // GO:0042557 // GO:0004714 // GO:0035004 // GO:0008545 // GO:0051735 // GO:0004689 // GO:0008338 // GO:0016909 // GO:0004697 // GO:0004710 // GO:0004190 // GO:0008443 // GO:0006508 // GO:0004692 // GO:0051734 // GO:0006412 // GO:0004675
PGSC0003DMP400009877	GO:0005840 // GO:0006468 // GO:0009416 // GO:0003824 // GO:0016023 // GO:0009658 // GO:0006915 // GO:0005515 // GO:0006952 // GO:0006412 // GO:0009536 // GO:0040007 // GO:0009451 // GO:0004707 // GO:0010087 // GO:0048366 // GO:0009507
PGSC0003DMP400016050	GO:0008287 // GO:0016020 // GO:0012505 // GO:0004674 // GO:0005515 // GO:0006470 // GO:0006468 // GO:0004722
PGSC0003DMP400062168	GO:0009536 // GO:0008033
PGSC0003DMP400048959	GO:0051338 // GO:0009058 // GO:0016757 // GO:0005529 // GO:0005975 // GO:0005739 // GO:0016740 // GO:0051972
PGSC0003DMP400044579	GO:0009793
PGSC0003DMP400037760	GO:0016020 // GO:0005634 // GO:0005622 // GO:0032940 // GO:0005737 // GO:0000139 // GO:0006886 // GO:0006913 // GO:0005515 // GO:0007264 // GO:0005624 // GO:0005739 // GO:0015031 // GO:0005886
PGSC0003DMP400028200	GO:0016020 // GO:0003723 // GO:0016567 // GO:0009231 // GO:0004386 // GO:0008026 // GO:0005515 // GO:0043565 // GO:0003700 // GO:0009507 // GO:0005634 // GO:0016462 // GO:0005622 // GO:0004842 // GO:0003676 // GO:0006915 // GO:0006952 // GO:0000151 // GO:0009536
PGSC0003DMP400046006	GO:0009535 // GO:0009941
PGSC0003DMP400062131	GO:0009536 // GO:0008033
PGSC0003DMP400012365	GO:0005840 // GO:0042254 // GO:0005622 // GO:0006412 // GO:0009507
PGSC0003DMP400041251	GO:0005634 // GO:0030528 // GO:0045449 // GO:0003700
PGSC0003DMP400013294	GO:0006396 // GO:0003723 // GO:0009058 // GO:0005529 // GO:0000175
PGSC0003DMP400049474	GO:0015232 // GO:0016020 // GO:0003723 // GO:0017004 // GO:0008535 // GO:0016023 // GO:0003964 // GO:0006754 // GO:0004713 // GO:0005515 // GO:0004672 // GO:0016021 // GO:0015662 // GO:0006468 // GO:0008219 // GO:0016469 // GO:0004190 // GO:0015986 // GO:0007155 // GO:0004674 // GO:0006508 // GO:0009536 // GO:0006278
PGSC0003DMP400044662	GO:0005634 // GO:0009790 // GO:0030528 // GO:0003824 // GO:0003700 // GO:0045449
PGSC0003DMP400002624	GO:0050645 // GO:0008194 // GO:0008152 // GO:0016853 // GO:0005975 // GO:0016758
PGSC0003DMP400003108	GO:0016787 // GO:0005975 // GO:0009536 // GO:0016868 // GO:0009507
PGSC0003DMP400002777	GO:0009536
PGSC0003DMP400025120	GO:0004713 // GO:0005515 // GO:0004674 // GO:0016301 // GO:0006468
PGSC0003DMP400031698	GO:0015074 // GO:0006511 // GO:0004842
PGSC0003DMP400000572	GO:0009055 // GO:0009693 // GO:0016769 // GO:0005515 // GO:0009058 // GO:0008483 // GO:0051536
PGSC0003DMP400022173	GO:0006952 // GO:0005739 // GO:0006915
PGSC0003DMP400024418	GO:0009055 // GO:0005840 // GO:0005506 // GO:0006412 // GO:0055114 // GO:0016491
PGSC0003DMP400008403	GO:0012505 // GO:0016020 // GO:0003824
PGSC0003DMP400057815	GO:0009055 // GO:0051537 // GO:0005506 // GO:0055114 // GO:0051536 // GO:0022900 // GO:0009536 // GO:0009507
PGSC0003DMP400022219	GO:0006508 // GO:0004197 // GO:0005737 // GO:0006796
PGSC0003DMP400027297	GO:0004518 // GO:0003676
PGSC0003DMP400021848	GO:0005840 // GO:0005634 // GO:0003677 // GO:0006355 // GO:0006350 // GO:0006412
PGSC0003DMP400039518	GO:0012505 // GO:0004553 // GO:0005618 // GO:0010154 // GO:0006073 // GO:0016023 // GO:0016798 // GO:0010087
PGSC0003DMP400047873	GO:0005634 // GO:0003677 // GO:0005829 // GO:0006629 // GO:0003676 // GO:0009507
PGSC0003DMP400023647	GO:0000166 // GO:0009507
PGSC0003DMP400021680	GO:0033764 // GO:0003824 // GO:0005488 // GO:0055114 // GO:0004448 // GO:0008875 // GO:0004495 // GO:0033765 // GO:0004033 // GO:0032442 // GO:0016491
PGSC0003DMP400044339	GO:0012505
PGSC0003DMP400041968	GO:0016020 // GO:0005874 // GO:0016023 // GO:0005737 // GO:0006779 // GO:0004713 // GO:0005515 // GO:0004672 // GO:0016021 // GO:0005739 // GO:0007186 // GO:0005634 // GO:0007018 // GO:0005529 // GO:0006468 // GO:0004674 // GO:0006508 // GO:0004197 // GO:0048544 // GO:0005198 // GO:0045449
PGSC0003DMP400067651	GO:0005622
PGSC0003DMP400031132	GO:0016020 // GO:0009055 // GO:0004872 // GO:0003824 // GO:0016023 // GO:0012505 // GO:0005507 // GO:0016021 // GO:0006633
PGSC0003DMP400041783	GO:0055085 // GO:0008643 // GO:0005351 // GO:0005886
PGSC0003DMP400039723	GO:0009055 // GO:0043169 // GO:0003973 // GO:0005975 // GO:0005777 // GO:0055114 // GO:0016491
PGSC0003DMP400026579	GO:0009055 // GO:0020037 // GO:0016021 // GO:0004497 // GO:0055114 // GO:0019825 // GO:0018595 // GO:0019113
PGSC0003DMP400022038	GO:0003677 // GO:0007165 // GO:0009536 // GO:0004871 // GO:0045449
PGSC0003DMP400025108	GO:0009416 // GO:0009941 // GO:0006633 // GO:0048037 // GO:0009536 // GO:0005739 // GO:0009570 // GO:0009507
PGSC0003DMP400045710	GO:0006355 // GO:0016023 // GO:0003676
PGSC0003DMP400012949	GO:0008415 // GO:0016747
PGSC0003DMP400030835	GO:0012505 // GO:0016020 // GO:0016021
PGSC0003DMP400025902	GO:0005840 // GO:0005783 // GO:0005622 // GO:0022625 // GO:0005773 // GO:0042254 // GO:0005730 // GO:0006412 // GO:0005886 // GO:0009507
PGSC0003DMP400027322	GO:0016020 // GO:0006857 // GO:0005886 // GO:0005215
PGSC0003DMP400032236	GO:0016020 // GO:0005634 // GO:0006511 // GO:0004842
PGSC0003DMP400008451	GO:0005840 // GO:0003899 // GO:0005634 // GO:0006350 // GO:0006412
PGSC0003DMP400022844	GO:0006457 // GO:0005634 // GO:0005829 // GO:0031072 // GO:0006904 // GO:0006887
PGSC0003DMP400037190	GO:0042625 // GO:0006281 // GO:0005524 // GO:0015462 // GO:0043169 // GO:0004004 // GO:0000166 // GO:0009378 // GO:0005975 // GO:0017111 // GO:0017116 // GO:0005739 // GO:0006310 // GO:0016887
PGSC0003DMP400008515	GO:0010286 // GO:0016114 // GO:0005739
PGSC0003DMP400044708	GO:0020037 // GO:0003677 // GO:0016998 // GO:0006355 // GO:0055114 // GO:0016491
PGSC0003DMP400030889	GO:0016307 // GO:0008349 // GO:0016538 // GO:0004716 // GO:0012505 // GO:0004713 // GO:0042557 // GO:0004714 // GO:0035004 // GO:0051735 // GO:0008545 // GO:0004689 // GO:0008338 // GO:0016301 // GO:0016909 // GO:0006468 // GO:0004697 // GO:0004710 // GO:0008443 // GO:0004674 // GO:0004692 // GO:0051734 // GO:0004675
PGSC0003DMP400051947	GO:0005634 // GO:0006355 // GO:0043565 // GO:0003700 // GO:0045449
PGSC0003DMP400040073	GO:0005634 // GO:0003677 // GO:0009733 // GO:0006334 // GO:0009739 // GO:0009753 // GO:0042803 // GO:0009723 // GO:0009737 // GO:0009751 // GO:0046686 // GO:0009651 // GO:0003700 // GO:0045449 // GO:0000786
PGSC0003DMP400054634	GO:0008152 // GO:0006096 // GO:0048868 // GO:0009941 // GO:0006633 // GO:0003824 // GO:0009536 // GO:0055114 // GO:0009507
PGSC0003DMP400037962	GO:0016020 // GO:0016051 // GO:0019898 // GO:0006260 // GO:0010118 // GO:0016023 // GO:0016791 // GO:0008026 // GO:0005507 // GO:0044237 // GO:0051707 // GO:0016887 // GO:0006457 // GO:0009055 // GO:0009611 // GO:0020037 // GO:0008152 // GO:0005622 // GO:0009624 // GO:0006098 // GO:0008517 // GO:0004497 // GO:0009536 // GO:0043190 // GO:0015979 // GO:0003677 // GO:0005524 // GO:0009414 // GO:0006…
PGSC0003DMP400024274	GO:0016020 // GO:0016538 // GO:0016023 // GO:0004716 // GO:0004713 // GO:0005515 // GO:0004672 // GO:0004702 // GO:0003700 // GO:0004714 // GO:0006457 // GO:0016616 // GO:0007165 // GO:0004689 // GO:0008338 // GO:0016301 // GO:0016909 // GO:0006468 // GO:0004710 // GO:0008643 // GO:0006508 // GO:0004692 // GO:0004690 // GO:0016307 // GO:0008349 // GO:0015936 // GO:0055114 // GO:0006099 // GO:0012…
PGSC0003DMP400041508	GO:0016020 // GO:0003824 // GO:0016023 // GO:0055114 // GO:0004190 // GO:0012505 // GO:0005618 // GO:0006508 // GO:0005739 // GO:0016491
PGSC0003DMP400041666	GO:0005506 // GO:0055114 // GO:0048316 // GO:0004713 // GO:0006826 // GO:0016021 // GO:0005886 // GO:0016887 // GO:0015198 // GO:0055085 // GO:0020037 // GO:0006468 // GO:0010043 // GO:0010039 // GO:0009624 // GO:0003824 // GO:0006857 // GO:0004674 // GO:0004497
PGSC0003DMP400020525	GO:0005634 // GO:0043565 // GO:0016021 // GO:0003700 // GO:0005778
PGSC0003DMP400009562	GO:0005488
PGSC0003DMP400051529	GO:0003677 // GO:0006281 // GO:0005739 // GO:0003913 // GO:0009507
PGSC0003DMP400045378	GO:0005634 // GO:0003677 // GO:0016301 // GO:0005529 // GO:0006468 // GO:0046983 // GO:0012505 // GO:0046872 // GO:0004674 // GO:0004672 // GO:0043565 // GO:0048544 // GO:0003700
PGSC0003DMP400062170	GO:0016020 // GO:0009741 // GO:0016324 // GO:0016538 // GO:0016023 // GO:0004716 // GO:0004713 // GO:0005515 // GO:0009058 // GO:0009791 // GO:0004672 // GO:0004714 // GO:0009055 // GO:0020037 // GO:0004689 // GO:0008338 // GO:0016301 // GO:0016909 // GO:0006468 // GO:0004710 // GO:0046777 // GO:0003899 // GO:0006508 // GO:0006350 // GO:0004692 // GO:0004497 // GO:0009536 // GO:0016307 // GO:0003…
PGSC0003DMP400017645	GO:0007186 // GO:0016021 // GO:0005739
PGSC0003DMP400017620	GO:0016020 // GO:0020037 // GO:0006508 // GO:0004181 // GO:0004497 // GO:0009536 // GO:0055114
PGSC0003DMP400055022	GO:0012505 // GO:0007389 // GO:0004553 // GO:0005975 // GO:0003824 // GO:0009624 // GO:0008810
PGSC0003DMP400011487	GO:0016020 // GO:0005634 // GO:0020037 // GO:0003723 // GO:0007165 // GO:0003724 // GO:0005622 // GO:0055114 // GO:0006886 // GO:0006913 // GO:0005515 // GO:0007264 // GO:0006606 // GO:0004497
PGSC0003DMP400022358	GO:0006013 // GO:0004559
PGSC0003DMP400049018	GO:0004713 // GO:0005515 // GO:0004672 // GO:0006412 // GO:0006468 // GO:0004812 // GO:0009536 // GO:0005886
PGSC0003DMP400028811	GO:0016020 // GO:0016021 // GO:0005778
PGSC0003DMP400038243	GO:0005634 // GO:0016563 // GO:0010182
PGSC0003DMP400032618	GO:0005506 // GO:0019760 // GO:0055114 // GO:0009851 // GO:0005829 // GO:0004672 // GO:0050302 // GO:0042545 // GO:0016491 // GO:0009055 // GO:0006468 // GO:0051536 // GO:0009688 // GO:0004031 // GO:0046872 // GO:0005618 // GO:0006508 // GO:0018488 // GO:0010293 // GO:0006629
PGSC0003DMP400031690	GO:0005634 // GO:0006281 // GO:0006284 // GO:0016567 // GO:0010224 // GO:0010332 // GO:0004842 // GO:0003684 // GO:0010200 // GO:0005515 // GO:0000151 // GO:0006424 // GO:0000724 // GO:0004519 // GO:0005886
PGSC0003DMP400036368	GO:0016020 // GO:0005618 // GO:0042545
PGSC0003DMP400024022	GO:0008152 // GO:0004402 // GO:0006355 // GO:0003824 // GO:0005488 // GO:0016192 // GO:0006886 // GO:0030117 // GO:0005515 // GO:0003700
PGSC0003DMP400008213	GO:0016020 // GO:0018106 // GO:0003677 // GO:0003723 // GO:0007165 // GO:0006355 // GO:0004673 // GO:0000155 // GO:0009736 // GO:0000160 // GO:0016021 // GO:0004871 // GO:0009553 // GO:0016772
PGSC0003DMP400012382	GO:0016020 // GO:0005840 // GO:0010090 // GO:0006886 // GO:0000911 // GO:0005730 // GO:0005618 // GO:0007264 // GO:0006412 // GO:0022627 // GO:0005739 // GO:0008134 // GO:0009507
PGSC0003DMP400034443	GO:0005886
PGSC0003DMP400032490	GO:0008299 // GO:0005515 // GO:0006511 // GO:0009536 // GO:0004842
PGSC0003DMP400024712	GO:0016020 // GO:0016021 // GO:0005739 // GO:0005488 // GO:0051205
PGSC0003DMP400005098	GO:0005975 // GO:0005739
PGSC0003DMP400014035	GO:0016020 // GO:0005840 // GO:0003677 // GO:0016758 // GO:0015238 // GO:0012505 // GO:0050645 // GO:0004713 // GO:0005515 // GO:0009651 // GO:0050505 // GO:0015297 // GO:0005634 // GO:0008152 // GO:0006499 // GO:0006468 // GO:0016757 // GO:0004674 // GO:0006412
PGSC0003DMP400049821	GO:0006499 // GO:0004181 // GO:0004363 // GO:0009753 // GO:0016874 // GO:0006508 // GO:0005829 // GO:0009536 // GO:0009507
PGSC0003DMP400017656	GO:0016020 // GO:0009414 // GO:0006355 // GO:0009705 // GO:0005507 // GO:0009651 // GO:0009749 // GO:0016021 // GO:0005739 // GO:0003700 // GO:0005886 // GO:0016491 // GO:0022891 // GO:0055085 // GO:0009409 // GO:0005622 // GO:0005351 // GO:0009624 // GO:0009750 // GO:0005773 // GO:0009744 // GO:0008643 // GO:0005337 // GO:0005215
PGSC0003DMP400040869	GO:0008152 // GO:0005739 // GO:0009408
PGSC0003DMP400045760	GO:0009055 // GO:0051537 // GO:0022900 // GO:0005506 // GO:0009536 // GO:0009507
PGSC0003DMP400012073	GO:0016307 // GO:0008349 // GO:0016538 // GO:0006950 // GO:0004716 // GO:0004713 // GO:0042557 // GO:0016021 // GO:0005739 // GO:0035004 // GO:0004714 // GO:0008545 // GO:0016301 // GO:0008338 // GO:0004689 // GO:0016909 // GO:0006468 // GO:0016469 // GO:0004697 // GO:0004710 // GO:0015986 // GO:0008443 // GO:0004674 // GO:0004692 // GO:0004675
PGSC0003DMP400029412	GO:0005634 // GO:0006355 // GO:0043565 // GO:0003700 // GO:0005886 // GO:0009793
PGSC0003DMP400024338	GO:0009887 // GO:0005634 // GO:0006355 // GO:0009845 // GO:0048364 // GO:0003700
PGSC0003DMP400000360	GO:0050661 // GO:0008835 // GO:0016787 // GO:0008703 // GO:0055114 // GO:0009507
PGSC0003DMP400003197	GO:0012505 // GO:0020037 // GO:0004497 // GO:0055114
PGSC0003DMP400015955	GO:0005840 // GO:0015934 // GO:0009409 // GO:0022625 // GO:0005730 // GO:0005515 // GO:0006412 // GO:0005739 // GO:0005886 // GO:0009507
PGSC0003DMP400019023	GO:0016307 // GO:0008349 // GO:0030528 // GO:0016538 // GO:0016023 // GO:0004716 // GO:0046677 // GO:0012505 // GO:0004713 // GO:0005515 // GO:0042557 // GO:0004672 // GO:0005886 // GO:0035004 // GO:0004714 // GO:0008545 // GO:0005634 // GO:0016301 // GO:0008338 // GO:0004689 // GO:0006468 // GO:0016909 // GO:0004697 // GO:0004710 // GO:0008443 // GO:0030655 // GO:0004674 // GO:0008800 // GO:0004…
PGSC0003DMP400028249	GO:0009826 // GO:0003824 // GO:0009624 // GO:0042538 // GO:0004553 // GO:0005794 // GO:0009735 // GO:0005975 // GO:0030244 // GO:0048367 // GO:0005769 // GO:0005886 // GO:0008810
PGSC0003DMP400029884	GO:0009081 // GO:0009536 // GO:0003824 // GO:0009507
PGSC0003DMP400044547	GO:0050661 // GO:0005792 // GO:0005515 // GO:0006499 // GO:0004497 // GO:0055114 // GO:0005886 // GO:0031227
PGSC0003DMP400010724	GO:0005515 // GO:0000151 // GO:0016567 // GO:0004842
PGSC0003DMP400030186	GO:0016020 // GO:0005524 // GO:0004805 // GO:0003825 // GO:0005739 // GO:0016887 // GO:0006810 // GO:0005992 // GO:0008152 // GO:0003824 // GO:0043169 // GO:0016757 // GO:0006418 // GO:0009536 // GO:0004812 // GO:0005215
PGSC0003DMP400022495	GO:0005759 // GO:0004185 // GO:0006508 // GO:0009536
PGSC0003DMP400028041	GO:0009055
PGSC0003DMP400000410	GO:0007205 // GO:0005622 // GO:0003824 // GO:0009536 // GO:0005739 // GO:0003676
PGSC0003DMP400042375	GO:0004713 // GO:0004674 // GO:0006468
PGSC0003DMP400036008	GO:0008289 // GO:0006869 // GO:0031225
PGSC0003DMP400022208	GO:0009611 // GO:0016020 // GO:0005622 // GO:0042742 // GO:0005515 // GO:0009073 // GO:0007264 // GO:0006412 // GO:0009536 // GO:0015031 // GO:0009507
PGSC0003DMP400038740	GO:0001906 // GO:0003676
PGSC0003DMP400013222	GO:0005634 // GO:0006355 // GO:0006468 // GO:0004629 // GO:0004713 // GO:0004674 // GO:0005515 // GO:0007242 // GO:0003700 // GO:0006629
PGSC0003DMP400016311	GO:0016020 // GO:0046686 // GO:0005515 // GO:0006952 // GO:0004888 // GO:0006915 // GO:0009793
PGSC0003DMP400008183	GO:0005634 // GO:0009414
PGSC0003DMP400038535	GO:0004713 // GO:0004674 // GO:0006468 // GO:0016023 // GO:0031225
PGSC0003DMP400032096	GO:0004372 // GO:0006544 // GO:0055114 // GO:0006563 // GO:0016491
PGSC0003DMP400017615	GO:0005739 // GO:0003676
PGSC0003DMP400033853	GO:0009055 // GO:0009611 // GO:0020037 // GO:0005792 // GO:0016023 // GO:0009753 // GO:0055114 // GO:0019825 // GO:0022900 // GO:0004497 // GO:0019113 // GO:0018595
PGSC0003DMP400006039	GO:0012505 // GO:0006355 // GO:0005739
PGSC0003DMP400049557	GO:0016829 // GO:0008152
PGSC0003DMP400034813	GO:0016324 // GO:0005515 // GO:0009860 // GO:0031122
PGSC0003DMP400022808	GO:0006508 // GO:0016787 // GO:0004190 // GO:0006629
PGSC0003DMP400025740	GO:0008152 // GO:0008168
PGSC0003DMP400015918	GO:0005634 // GO:0003700
PGSC0003DMP400035094	GO:0016020 // GO:0030001 // GO:0015706 // GO:0009705 // GO:0004437 // GO:0006821 // GO:0005515 // GO:0016021 // GO:0005886 // GO:0016887 // GO:0015112 // GO:0055085 // GO:0005247 // GO:0005622 // GO:0003824 // GO:0010167 // GO:0046872 // GO:0005216 // GO:0006508 // GO:0004197
PGSC0003DMP400021724	GO:0015074 // GO:0006511 // GO:0004842
PGSC0003DMP400033239	GO:0012505 // GO:0005634 // GO:0043565 // GO:0003700 // GO:0045449
PGSC0003DMP400033940	GO:0012505 // GO:0016020 // GO:0005634 // GO:0030528 // GO:0005739 // GO:0003824 // GO:0045449
PGSC0003DMP400065504	GO:0005524 // GO:0031224 // GO:0005515 // GO:0000166 // GO:0016021 // GO:0043565 // GO:0004888 // GO:0017111 // GO:0015992 // GO:0003700 // GO:0045087 // GO:0016887 // GO:0007165 // GO:0008152 // GO:0006915 // GO:0006952 // GO:0045449
PGSC0003DMP400015721	GO:0005634 // GO:0003677 // GO:0006355 // GO:0016564 // GO:0003700
PGSC0003DMP400044483	GO:0006511 // GO:0009414 // GO:0005886 // GO:0004842 // GO:0009737 // GO:0009507
PGSC0003DMP400030162	GO:0009521 // GO:0016020 // GO:0009772 // GO:0009535 // GO:0009523 // GO:0019684 // GO:0030077 // GO:0016168
PGSC0003DMP400010920	GO:0005634 // GO:0045941 // GO:0006355 // GO:0016563 // GO:0009863 // GO:0043565 // GO:0003700 // GO:0045449
PGSC0003DMP400007023	GO:0003677 // GO:0005524 // GO:0055114 // GO:0035252 // GO:0005875 // GO:0000166 // GO:0031110 // GO:0016021 // GO:0005739 // GO:0016887 // GO:0009507 // GO:0006810 // GO:0007018 // GO:0005694 // GO:0008017 // GO:0048364 // GO:0005488 // GO:0048768 // GO:0003779 // GO:0005794 // GO:0003777
PGSC0003DMP400000672	GO:0016020 // GO:0055085 // GO:0005743 // GO:0009536 // GO:0005488 // GO:0005215 // GO:0006839
PGSC0003DMP400038054	GO:0005840 // GO:0006412 // GO:0046983
PGSC0003DMP400051018	GO:0009738 // GO:0006952 // GO:0009607
PGSC0003DMP400044756	GO:0004222 // GO:0003824 // GO:0046872 // GO:0046686 // GO:0006508 // GO:0008237 // GO:0051605 // GO:0008270 // GO:0005739 // GO:0009941 // GO:0009507 // GO:0009570
PGSC0003DMP400003660	GO:0016307 // GO:0051735 // GO:0016538 // GO:0016023 // GO:0004190 // GO:0008443 // GO:0009505 // GO:0006508 // GO:0042557 // GO:0051734 // GO:0035004
PGSC0003DMP400014667	GO:0005634 // GO:0008152 // GO:0045941 // GO:0016787 // GO:0003824 // GO:0016563 // GO:0006629
PGSC0003DMP400011475	GO:0016020 // GO:0006486 // GO:0008378
PGSC0003DMP400002893	GO:0009505 // GO:0009826 // GO:0009741 // GO:0006415 // GO:0009739 // GO:0005737 // GO:0009737
PGSC0003DMP400002266	GO:0005506 // GO:0055114 // GO:0016491
PGSC0003DMP400046098	GO:0004407 // GO:0005634 // GO:0005385 // GO:0006829 // GO:0016021 // GO:0016575 // GO:0008134 // GO:0003700
PGSC0003DMP400029125	GO:0005634 // GO:0006355 // GO:0043565 // GO:0003700 // GO:0046983
PGSC0003DMP400040773	GO:0009932 // GO:0006511 // GO:0005975 // GO:0005622 // GO:0003824 // GO:0005737 // GO:0010053
PGSC0003DMP400023989	GO:0012505
PGSC0003DMP400060329	GO:0005634 // GO:0006355 // GO:0043565 // GO:0003700
PGSC0003DMP400051306	GO:0006952 // GO:0006915
PGSC0003DMP400026693	GO:0004713 // GO:0004674 // GO:0006468
PGSC0003DMP400025339	GO:0009902 // GO:0005886
PGSC0003DMP400027187	GO:0016020 // GO:0005634 // GO:0003677 // GO:0003824 // GO:0009536 // GO:0045449
PGSC0003DMP400017747	GO:0006790 // GO:0046872 // GO:0018315 // GO:0004857 // GO:0009734 // GO:0003824 // GO:0030001
PGSC0003DMP400014710	GO:0005634 // GO:0003723 // GO:0005524 // GO:0006334 // GO:0006468 // GO:0006904 // GO:0006915 // GO:0005515 // GO:0004674 // GO:0006952 // GO:0016021 // GO:0017111
PGSC0003DMP400016035	GO:0005992 // GO:0003824
PGSC0003DMP400037769	GO:0016829 // GO:0008152
PGSC0003DMP400034309	GO:0006952 // GO:0006915
PGSC0003DMP400031878	GO:0005739 // GO:0005488
PGSC0003DMP400043126	GO:0005634 // GO:0003677 // GO:0005515 // GO:0006352 // GO:0016570
PGSC0003DMP400011112	GO:0004737 // GO:0016020 // GO:0003824 // GO:0009396 // GO:0001666 // GO:0016831 // GO:0016740 // GO:0009536
PGSC0003DMP400058158	GO:0003723 // GO:0005524 // GO:0005737 // GO:0006915 // GO:0003676 // GO:0004190 // GO:0003964 // GO:0006508 // GO:0006418 // GO:0004812 // GO:0005739 // GO:0006278
PGSC0003DMP400052765	GO:0016301 // GO:0004872 // GO:0016567 // GO:0042742 // GO:0004842 // GO:0012505 // GO:0005515 // GO:0000151 // GO:0051865
PGSC0003DMP400031779	GO:0005634 // GO:0005622 // GO:0003676
PGSC0003DMP400036952	GO:0008545 // GO:0008349 // GO:0006468 // GO:0016909 // GO:0003824 // GO:0004691 // GO:0004674 // GO:0008603 // GO:0004690 // GO:0004675
PGSC0003DMP400009869	GO:0003723
PGSC0003DMP400003635	GO:0005576 // GO:0016023
PGSC0003DMP400029624	GO:0004713 // GO:0005783 // GO:0006468
PGSC0003DMP400034883	GO:0005840 // GO:0016020 // GO:0005622 // GO:0042254 // GO:0005618 // GO:0005730 // GO:0006412 // GO:0022627 // GO:0005886 // GO:0009507
PGSC0003DMP400021376	GO:0003676
PGSC0003DMP400029063	GO:0012505 // GO:0016020 // GO:0009055 // GO:0020037 // GO:0004497 // GO:0055114 // GO:0019825
PGSC0003DMP400039872	GO:0005840 // GO:0009535 // GO:0008237 // GO:0006508 // GO:0006412 // GO:0005739 // GO:0003676
PGSC0003DMP400016883	GO:0006508 // GO:0005739 // GO:0008236
PGSC0003DMP400019585	GO:0009535
PGSC0003DMP400038531	GO:0009535 // GO:0009773 // GO:0006355 // GO:0009941 // GO:0009536 // GO:0003700 // GO:0009522 // GO:0015979
PGSC0003DMP400031774	GO:0009409 // GO:0016021 // GO:0016023 // GO:0042538 // GO:0009737
PGSC0003DMP400034274	GO:0004713 // GO:0004674 // GO:0004672 // GO:0006468 // GO:0016023
PGSC0003DMP400016389	GO:0005634 // GO:0006355 // GO:0003700
PGSC0003DMP400025067	GO:0004713 // GO:0006468 // GO:0005739
PGSC0003DMP400002712	GO:0006810 // GO:0016020 // GO:0008519 // GO:0055085 // GO:0005634 // GO:0007165 // GO:0015696 // GO:0009624 // GO:0009737 // GO:0012505 // GO:0051258 // GO:0005886
PGSC0003DMP400039414	GO:0005634 // GO:0007165 // GO:0009536 // GO:0004871 // GO:0042023 // GO:0005737 // GO:0016049 // GO:0009507
PGSC0003DMP400001753	GO:0005634 // GO:0009817 // GO:0005515 // GO:0016021 // GO:0009536 // GO:0009617 // GO:0009507
PGSC0003DMP400048906	GO:0012505 // GO:0016020 // GO:0009055 // GO:0051607 // GO:0016491
PGSC0003DMP400012730	GO:0016020 // GO:0005783 // GO:0008168 // GO:0009813 // GO:0055114 // GO:0005739 // GO:0005886 // GO:0009805 // GO:0009055 // GO:0020037 // GO:0046409 // GO:0005792 // GO:0003676 // GO:0004497 // GO:0019113 // GO:0018595
PGSC0003DMP400038156	GO:0005634 // GO:0003677 // GO:0007165 // GO:0016301 // GO:0006468 // GO:0004386 // GO:0016023 // GO:0003676 // GO:0005515 // GO:0006350 // GO:0004672 // GO:0006952
PGSC0003DMP400044941	GO:0008146 // GO:0000151 // GO:0016567 // GO:0005488 // GO:0004842
PGSC0003DMP400021396	GO:0016020 // GO:0005758 // GO:0006626 // GO:0006857 // GO:0005507 // GO:0015450 // GO:0005743 // GO:0042719 // GO:0045039 // GO:0005215
PGSC0003DMP400007372	GO:0005840 // GO:0008152 // GO:0055114 // GO:0046686 // GO:0006412 // GO:0043189 // GO:0005739 // GO:0045449 // GO:0016491 // GO:0009507 // GO:0004029
PGSC0003DMP400038897	GO:0006397 // GO:0005634 // GO:0009536 // GO:0003676 // GO:0009507
PGSC0003DMP400004137	GO:0055085 // GO:0008643 // GO:0016021 // GO:0015299 // GO:0006812 // GO:0005351
PGSC0003DMP400004156	GO:0016829 // GO:0009058 // GO:0016021 // GO:0016023
PGSC0003DMP400056413	GO:0016020 // GO:0006979
PGSC0003DMP400007368	GO:0016307 // GO:0008349 // GO:0016538 // GO:0004716 // GO:0004713 // GO:0042557 // GO:0005739 // GO:0035004 // GO:0004714 // GO:0008545 // GO:0016301 // GO:0008338 // GO:0004689 // GO:0006468 // GO:0016909 // GO:0004697 // GO:0004710 // GO:0008443 // GO:0004674 // GO:0004692 // GO:0004675
PGSC0003DMP400033838	GO:0016020 // GO:0005506 // GO:0015238 // GO:0051536 // GO:0016226 // GO:0005507 // GO:0005198 // GO:0005739 // GO:0015297
PGSC0003DMP400033531	GO:0005840 // GO:0005524 // GO:0008152 // GO:0016301 // GO:0016773 // GO:0009058 // GO:0006412 // GO:0009507
PGSC0003DMP400043067	GO:0003677 // GO:0006355 // GO:0009941 // GO:0003700 // GO:0009793
PGSC0003DMP400028215	GO:0005739 // GO:0003824
PGSC0003DMP400033810	GO:0005634 // GO:0006355 // GO:0003824 // GO:0010193 // GO:0006289 // GO:0009751 // GO:0007155 // GO:0003684 // GO:0005829 // GO:0003700 // GO:0016491
PGSC0003DMP400037030	GO:0008152 // GO:0005488 // GO:0004314 // GO:0006633 // GO:0016740 // GO:0005739 // GO:0009570 // GO:0009507
PGSC0003DMP400004443	GO:0005634 // GO:0008603 // GO:0043565 // GO:0003700 // GO:0004691
PGSC0003DMP400013106	GO:0006281 // GO:0005524 // GO:0006468 // GO:0016192 // GO:0000166 // GO:0004672 // GO:0009378 // GO:0005771 // GO:0017111 // GO:0007032 // GO:0006310
PGSC0003DMP400019956	GO:0006520 // GO:0005739
PGSC0003DMP400060164	GO:0005634 // GO:0006355 // GO:0043565 // GO:0003700
[truncated: 16,459 more rows]
